# Supplementary material for: Genome-wide whole blood microRNAome and transcriptome analyses reveal miRNA-mRNA regulated host response to foodborne pathogen Salmonella infection in swine
Source: Sci Rep. 2015 Jul 31;5:12620. doi: 10.1038/srep12620 (PMC4521145; doi:10.1038/srep12620)
Supplement: Supplementary tables [file srep12620-s2.xlsx]

## Sheet: Supplementary Table S1
Sample ID	AULC	Shedding status
109	68.1118	Low shedder
116	66.3352	Low shedder
138	29.3229	Low shedder
18	70.2292	Low shedder
39	86.645	Low shedder
73	70.9072	Low shedder
82	84.256	Low shedder
125	133.163	Persistent shedder
136	155.896	Persistent shedder
141	160.245	Persistent shedder
4	174.491	Persistent shedder
28	186.467	Persistent shedder
30	174.841	Persistent shedder
70	143.578	Persistent shedder
83	144.786	Persistent shedder

## Sheet: Supplementary Table S2
miRNA_IDs	d0_LS_109	d0_LS_116	d0_LS_138	d0_LS_18	d0_LS_39	d0_LS_73	d0_LS_82	d0_PS_125	d0_PS_136	d0_PS_141	d0_PS_4	d0_PS_28	d0_PS_30	d0_PS_70	d0_PS_83	d2_LS_109	d2_LS_116	d2_LS_138	d2_LS_18	d2_LS_39	d2_LS_73	d2_LS_82	d2_PS_125	d2_PS_136	d2_PS_141	d2_PS_4	d2_PS_28	d2_PS_30	d2_PS_70	d2_PS_83
ssc-let-7a	10.0373	10.3453	10.3007	9.9012	10.4148	9.49787	9.53669	9.67719	10.0848	9.66229	9.73301	10.2629	9.38605	9.38118	9.5982	10.3907	10.7493	10.0987	9.4305	9.13443	9.89531	9.70653	9.89111	9.47757	9.633	10.3439	10.0984	10.0455	10.0879	10.0113
ssc-let-7c	8.17129	8.81712	7.87937	7.83827	7.94257	7.1419	7.60169	7.30327	8.35668	7.15117	7.88101	8.36458	7.59937	7.36842	6.80595	8.20101	8.66392	7.56765	6.93678	7.05096	7.67307	7.47875	7.55749	7.80186	7.20193	8.10644	7.55417	7.72139	7.70129	7.34309
ssc-let-7d-3p	7.57834	7.55343	7.07611	7.46703	7.55682	7.88636	7.47473	7.03059	7.12946	7.18433	7.57495	7.75459	7.4753	7.92707	7.57739	7.58244	7.73967	7.00958	8.05762	7.25311	7.89349	8.06456	8.01646	7.80784	6.76907	7.25933	7.69526	7.63988	8.3975	7.96108
ssc-let-7d-5p	8.6849	9.32671	8.97846	8.36606	8.92765	7.6088	8.38229	7.72255	8.80969	8.19508	8.43012	9.2284	8.47086	7.77362	8.44791	8.79003	9.19227	8.60902	8.03534	7.76982	8.17871	8.36398	8.42704	7.89571	7.81741	8.54503	8.91429	8.69329	8.36134	8.6221
ssc-let-7e	1.69384	2.41247	1.39357	0.491404	2.10046	2.25681	1.63695	0.938327	2.65433	1.15746	1.80472	1.35209	-5.19223	2.58038	0.700796	2.82153	2.45602	2.08492	1.04877	2.23886	2.68806	2.05897	2.38165	1.04555	1.53446	3.2736	1.30738	2.54213	1.97166	2.36024
ssc-let-7f	8.33788	8.29343	8.25443	7.68886	8.19418	7.92314	7.59639	8.72375	8.11852	8.16217	8.23645	8.62205	8.23105	8.02513	8.21172	8.92604	8.88947	8.36226	8.16925	8.2193	8.691	8.30541	8.37793	7.69634	8.41571	8.68811	8.69611	8.65645	8.47624	8.68866
ssc-let-7g	7.37033	7.41563	7.36613	6.86712	7.3735	6.79908	6.63841	7.72255	7.1849	7.35907	6.8161	7.31408	6.64635	6.79329	6.7747	8.27784	7.7344	7.58952	6.98407	6.45975	7.72431	7.41018	7.5375	6.98292	7.64613	7.96155	7.59127	7.44246	7.67796	7.79329
ssc-let-7i	7.57141	7.4225	7.42794	6.84998	6.96303	6.94134	7.08645	7.85557	7.04638	7.58695	6.96362	7.49664	6.88612	7.1439	7.11123	8.16859	8.14542	7.78657	7.31521	6.97226	7.9582	8.08853	7.98565	7.30521	7.97708	8.61084	7.86643	7.55792	8.07619	8.10757
ssc-miR-100	4.2686	4.58888	5.25397	5.46395	4.9729	4.78246	4.1548	6.18116	4.33184	4.46338	5.83846	4.03939	4.26335	3.48419	4.07098	4.73798	3.10548	4.84514	2.3592	3.9335	4.49103	4.39712	5.1001	5.75742	5.36973	1.75077	2.65128	2.2219	1.17183	3.30407
ssc-miR-101	1.47348	1.04576	1.03528	-1.03848	-0.318148	0.0643803	-0.0352227	2.77137	1.66059	1.15746	-5.19223	0.367466	-5.19223	1.17629	0.700796	1.8271	-0.308819	0.685299	1.04877	1.82661	3.36383	2.379	1.03093	0.909952	1.79523	1.39155	2.13046	2.54213	1.75094	2.36024
ssc-miR-103	8.65569	9.23311	9.18946	8.36806	9.57583	8.64707	8.37715	9.33887	8.90788	9.17453	8.76501	9.2703	9.56513	8.2847	8.43131	9.61874	9.59425	9.16046	8.52553	8.86719	9.39347	9.34415	8.66366	8.60726	9.24672	9.30807	9.51218	9.72719	8.80175	9.49798
ssc-miR-106a	1.47348	1.52572	0.242293	-1.03848	-0.318148	1.26505	0.278596	1.19792	0.89187	1.73651	0.81597	0.367466	1.10977	-0.374163	1.27764	2.1872	-0.308819	-1.78191	0.0677145	0.263727	0.965307	1.06841	1.22116	0.909952	0.80655	0.595431	0.730368	2.80404	-5.19223	0.888584
ssc-miR-107	6.84036	7.11427	7.40599	6.48587	7.34285	6.45843	6.31658	7.2894	6.90262	7.10573	6.60114	7.20718	7.37701	6.46903	6.39103	7.76365	7.53041	7.24827	6.70237	6.80069	7.40735	7.35349	6.65985	6.72206	7.14749	7.04511	7.42999	7.51284	6.732	7.6222
ssc-miR-10a-5p	13.0379	12.2832	12.7877	12.46	12.1328	13.2056	12.4422	13.1617	12.9157	12.1055	14.0398	13.8359	14.1232	13.5709	13.5559	13.5643	12.7866	12.9808	13.7082	13.7523	13.0228	12.8605	12.6175	12.9239	12.1425	12.1261	12.9024	13.1523	12.1227	13.1914
ssc-miR-10b	9.463	9.03894	7.85257	8.99322	9.40747	10.1806	9.58203	10.1541	8.07726	8.97737	12.4305	10.8542	11.6955	10.1522	10.525	9.49949	8.5782	7.56564	9.97797	12.2979	9.47899	10.2581	8.46634	7.80545	8.44214	8.17284	9.50464	9.60148	7.98408	9.90936
ssc-miR-1249	5.33464	7.28605	7.04804	8.1497	7.30093	7.35131	7.12126	6.54445	6.94299	6.47995	6.31744	7.8681	7.72818	7.53976	7.15232	5.533	7.88955	7.34027	6.47295	6.18522	7.28209	7.09779	7.8943	6.93788	6.81391	7.36698	8.36828	7.79855	8.44434	7.1857
ssc-miR-125a	6.22349	6.22868	6.9604	6.47845	6.04179	6.67997	5.4945	6.1508	6.56335	5.64824	6.94345	5.76354	5.44983	7.00034	6.08628	5.89189	6.14981	6.03619	5.58497	5.93157	5.81191	4.48863	5.36496	5.53351	4.92807	5.02972	4.44516	4.46313	5.88279	4.42966
ssc-miR-125b	8.7151	8.88334	9.1155	9.80814	9.52818	9.51938	8.88891	9.16083	9.41519	9.19907	9.34033	9.29081	8.72082	9.1756	9.34703	9.00302	9.0948	9.46689	9.08763	9.06344	8.73621	8.06828	9.43421	9.77606	9.55315	8.98701	8.56861	8.52413	8.56794	8.40949
ssc-miR-127	-0.0833426	-5.19223	1.22552	-0.0795914	0.973957	-1.44701	-0.0352227	2.60217	-0.863277	-0.790422	2.38591	-5.19223	0.127941	-0.374163	-5.19223	2.01836	0.666532	1.09419	2.3592	3.04263	2.75815	2.86226	2.02124	0.186919	-0.733981	-0.378686	-0.807793	0.820888	-5.19223	3.63582
ssc-miR-1271	1.88496	1.52572	1.39357	-0.0795914	1.64448	1.04539	0.754698	1.41786	1.53619	0.175043	1.80472	0.367466	1.68863	0.600036	-0.275129	1.60656	-0.308819	1.54857	1.04877	0.263727	1.69417	1.28811	1.67597	1.58013	1.21594	0.595431	1.45779	2.39088	-0.776564	1.36791
ssc-miR-128	11.3578	11.2922	11.7593	12.035	11.8551	11.9353	11.9813	11.6186	11.7237	11.7668	11.5102	11.5338	11.4401	12.2043	12.3419	11.4167	11.7938	11.8534	11.822	11.7323	11.7225	11.6316	11.688	11.8153	11.9626	11.2957	11.3415	11.6397	11.6095	11.559
ssc-miR-1285	5.46009	5.65957	5.92344	4.60764	6.09181	6.11417	4.51046	5.52725	6.2876	6.46204	5.31793	5.46673	6.32068	4.48242	4.7222	5.81664	5.96402	6.2054	3.93903	4.40227	4.97596	4.46629	5.2926	6.1066	6.83582	5.24254	4.67755	5.23683	4.24375	5.00584
ssc-miR-1296-5p	4.33562	3.99248	4.61954	5.146	5.04239	5.72732	5.25571	5.24056	4.67934	5.24922	3.96583	4.50821	4.90005	5.45731	5.2623	4.65401	4.68738	4.77746	4.98501	4.23258	5.24368	4.92524	5.78981	5.51025	4.9416	4.96266	5.32208	5.02198	5.51262	4.77544
ssc-miR-129a	-5.19223	-5.19223	-1.66095	-1.03848	-0.318148	1.77468	0.278596	-1.3035	-0.863277	0.175043	-5.19223	1.93189	2.68249	-0.374163	2.26948	-5.19223	-0.308819	-0.851402	1.04877	-5.19223	0.706309	0.492822	-0.728935	-0.778826	-1.6698	-0.378686	-0.246042	1.23033	-5.19223	0.571975
ssc-miR-1306-3p	2.05369	2.51885	2.21705	2.05753	1.64448	1.45564	1.84171	1.60866	2.15941	2.46874	1.80472	-5.19223	2.42069	1.90626	1.27764	2.47513	2.81699	2.08492	1.62736	1.2472	1.95517	2.17372	1.80047	2.16068	2.29438	1.9016	1.45779	1.23033	1.75094	1.36791
ssc-miR-1306-5p	6.69479	7.73269	7.86156	9.48456	8.68174	8.40563	8.86929	6.60729	7.8081	7.7323	7.83795	8.41881	8.93694	8.34867	8.20783	6.99189	8.3998	8.04296	7.86262	7.67362	8.34025	8.84613	8.31278	8.47161	8.15318	8.85918	8.75178	8.64187	9.61061	8.32174
ssc-miR-1307	8.1505	8.61159	8.07597	7.77612	8.49764	7.73828	7.92111	8.35567	8.49783	8.56393	7.93309	8.00204	8.37226	7.7687	8.0029	8.49653	8.54243	7.77447	7.10667	7.80808	8.0308	8.46462	7.96584	8.19727	8.67265	7.92018	7.94654	8.56666	7.90591	8.06497
ssc-miR-130a	-0.0833426	-5.19223	0.557534	0.491404	1.23364	0.0643803	-0.995344	0.215024	0.100376	1.15746	-5.19223	-5.19223	1.10977	-5.19223	-5.19223	-0.915022	-0.308819	0.112554	-5.19223	1.82661	-1.52199	1.47873	-0.728935	0.909952	-0.733981	-5.19223	0.472082	-0.720076	0.189236	-1.35051
ssc-miR-130b	5.87491	5.39203	6.32797	5.97675	6.02472	5.49733	5.16327	5.62988	6.11894	5.76974	5.54911	4.98166	5.34027	6.12892	6.52223	5.96341	5.85159	6.4159	5.75821	5.72308	5.93806	5.69409	5.80475	6.30546	5.87195	5.77925	5.35121	5.67362	6.12056	6.06147
ssc-miR-132	0.895601	-1.20167	0.242293	0.491404	1.64448	0.469952	0.944417	0.621537	0.100376	0.175043	-5.19223	0.367466	1.10977	1.58696	0.700796	-0.915022	-0.308819	0.427164	-5.19223	1.82661	1.54352	0.492822	-0.16594	0.186919	-1.6698	0.595431	0.472082	0.820888	0.762615	0.165759
ssc-miR-133a-3p	1.47348	2.95761	-1.66095	3.13054	2.34005	0.0643803	0.278596	-0.35304	0.100376	0.175043	-5.19223	0.367466	0.127941	-5.19223	-0.275129	0.619464	1.24318	-0.851402	3.03439	1.82661	1.18481	4.80577	-0.728935	0.404351	-0.171063	2.27768	1.83298	3.12483	0.762615	5.98044
ssc-miR-1343	5.44499	5.74972	5.44785	6.91734	5.23276	6.04169	6.14349	5.0398	5.58747	5.20682	5.83846	5.9519	5.73597	7.05788	6.55937	5.4852	5.98193	6.30009	6.53778	5.13849	5.33825	5.13805	6.12951	6.55597	5.97426	5.48882	5.60605	5.36412	7.12027	5.81267
ssc-miR-139-3p	1.88496	1.71665	1.54407	1.2171	1.45363	0.469952	1.26224	0.621537	2.15941	2.14859	-5.19223	1.35209	0.127941	1.17629	2.00808	-5.19223	2.23483	0.904181	2.0392	1.82661	0.706309	0.0871019	-1.66497	1.28361	1.21594	-1.32827	-0.807793	1.54889	1.97166	0.571975
ssc-miR-139-5p	3.73518	3.16842	2.85785	3.88078	4.02654	4.78246	3.28537	2.60217	3.73848	4.4269	2.38591	1.93189	2.42069	4.09963	3.38055	3.71204	3.34578	3.47146	3.49251	3.23468	4.29274	3.59705	3.63358	4.26936	4.30936	3.5267	2.29939	3.46492	4.51349	3.83336
ssc-miR-140-3p	12.9068	12.9616	13.1403	13.3696	13.3455	13.2178	13.2416	13.4358	13.1007	13.1436	13.221	13.4668	14.031	13.283	13.4264	13.343	13.3323	13.0731	13.154	13.329	13.3917	13.8062	13.4	13.1398	13.2466	13.4734	13.6403	13.8652	13.3378	13.4922
ssc-miR-140-5p	1.88496	0.728607	-0.161667	-5.19223	-1.26977	1.04539	-0.436844	2.06455	1.24971	1.15746	1.80472	-5.19223	1.68863	-5.19223	-0.275129	2.1872	-0.308819	1.26206	-5.19223	0.263727	1.18481	0.492822	1.5397	1.66681	0.80655	0.189073	0.949358	0.820888	0.762615	0.571975
ssc-miR-142-3p	7.55392	5.78213	6.35368	4.33948	5.00806	6.85515	5.20096	8.03044	6.84151	6.1846	5.18678	4.7974	5.48457	5.61896	5.34971	8.69343	5.83197	6.97072	6.78481	6.16177	8.02014	7.27854	7.21283	6.89812	7.14164	6.05349	6.64538	7.37856	5.36462	7.54257
ssc-miR-142-5p	13.7368	15.4143	15.4616	15.386	15.7341	14.228	14.8702	14.367	14.7793	15.5714	14.2203	15.6926	15.117	14.4439	14.3532	14.5322	15.256	15.0357	13.9425	14.4559	14.277	14.2086	14.9069	14.3997	15.804	15.4174	15.1778	15.4414	14.8976	13.5822
ssc-miR-143-3p	3.04893	0.321485	2.30402	0.899407	2.22522	3.39912	1.63695	3.12375	1.53619	1.15746	3.79622	1.93189	2.68249	1.90626	2.00808	1.8271	1.97347	0.904181	1.62736	3.81824	2.27506	3.55533	1.3892	2.16068	1.02572	2.03815	2.13046	3.21766	1.17183	3.63582
ssc-miR-144	-0.0833426	1.71665	-0.161667	-5.19223	-1.26977	0.786171	-0.995344	2.77137	-0.302444	-0.790422	0.81597	1.35209	-5.19223	-5.19223	-5.19223	3.01348	1.24318	-0.851402	1.04877	-5.19223	2.95007	0.0871019	1.91508	-0.778826	2.84819	-0.378686	2.13046	1.80968	-5.19223	0.571975
ssc-miR-145-5p	0.895601	0.321485	1.80484	2.20859	2.54546	3.30316	3.01611	1.60866	0.89187	0.748308	2.38591	1.93189	2.1006	-0.374163	2.26948	1.34612	-0.308819	-0.851402	0.0677145	2.23886	1.18481	3.22362	-0.16594	1.66681	0.232824	-0.378686	1.9391	1.80968	1.17183	1.87789
ssc-miR-1468	3.04893	2.29761	2.21705	2.69157	2.44641	2.83902	2.88332	4.2125	2.46258	2.14859	3.11985	1.35209	1.10977	3.89834	3.14023	2.9207	3.23063	2.17183	3.73297	3.55577	2.75815	1.9343	3.66668	2.27548	2.11488	2.03815	2.45059	2.39088	3.06582	3.54856
ssc-miR-146a-5p	9.68966	9.75721	8.98752	9.18194	9.74363	9.4636	8.76069	10.3164	9.3549	10.1241	10.6545	9.57978	10.4965	9.22668	9.09845	10.1308	9.51649	8.49986	9.03807	9.29394	8.92993	8.33036	9.57651	8.62496	9.48315	8.49548	8.24309	9.62709	7.83033	8.29685
ssc-miR-146b	4.00597	4.4069	4.40024	3.73904	3.76399	4.37382	3.38697	4.80652	5.03008	4.81349	4.88218	3.14836	3.79466	3.82448	4.13799	4.76492	4.16722	4.16525	4.42372	4.6244	4.73651	4.2739	3.63358	4.31033	4.28833	3.38023	3.82465	4.50056	3.15863	4.32851
ssc-miR-148a-3p	11.9938	11.9539	11.9152	10.6166	11.4256	11.5125	10.8749	12.2934	11.8509	12.1888	12.2044	12.3888	12.8108	11.721	11.9935	12.5842	12.2592	11.7867	12.5937	12.6856	12.5494	12.3981	11.9104	11.8699	12.1798	11.6827	12.3875	12.6244	11.3797	12.5889
ssc-miR-148a-5p	8.12704	8.22633	8.09591	8.15668	7.96063	8.78999	8.66026	8.39019	8.21424	8.89963	7.57495	8.60344	9.10546	8.92699	8.66225	8.55365	8.66669	8.03574	8.27762	7.76982	9.05181	9.20941	8.25683	8.06885	8.83737	8.73282	9.25141	9.40576	9.41401	9.25777
ssc-miR-148b-3p	10.0928	10.3911	10.1866	10.507	11.1314	10.0801	9.70435	10.4474	10.1416	10.4912	11.2332	10.3686	11.2984	10.0302	10.3532	10.6192	11.3064	9.90891	10.0862	10.2804	10.0683	9.87606	10.5221	10.2211	11.0082	10.0017	9.66595	10.2969	8.73173	9.78363
ssc-miR-148b-5p	5.97289	5.44697	5.46682	4.40352	5.14071	5.90944	5.40043	6.57906	6.1458	5.63231	5.60155	5.19561	5.5185	5.12948	4.7222	6.67431	5.39728	5.55216	4.61614	5.23153	6.08167	6.09444	6.05648	5.68658	5.76943	5.58113	5.86357	6.52672	5.345	6.35302
ssc-miR-149	0.895601	-0.247774	-0.724727	1.69767	0.973957	2.76891	-0.0352227	0.215024	0.100376	1.15746	1.80472	-5.19223	0.127941	-5.19223	1.68861	0.619464	0.666532	-0.290368	-5.19223	2.55912	1.69417	0.492822	-0.728935	0.404351	1.53446	0.595431	0.949358	-0.720076	1.75094	1.14806
ssc-miR-150	9.49176	10.04	10.3197	11.5666	11.1252	12.0913	10.8973	10.7552	10.5343	10.7727	11.5119	11.4523	11.5912	12.5167	11.4486	10.6201	10.7598	9.90733	11.6032	11.5836	11.6059	10.4242	11.2893	10.0924	10.5874	10.7789	10.3063	10.453	12.0198	10.4774
ssc-miR-151-3p	11.8739	11.0425	11.8482	11.8243	11.1332	12.8593	11.6329	12.2383	11.484	12.271	12.2852	12.2108	12.5905	13.9215	13.365	12.0857	11.9682	11.9413	12.9779	12.2687	12.8979	12.1793	11.9099	11.6743	12.1526	11.3748	11.9246	12.1012	13.239	12.7084
ssc-miR-151-5p	11.0135	10.9226	11.6657	11.5683	10.9847	12.1154	10.8066	11.8048	11.1393	11.6976	11.1879	10.9876	11.1888	12.3199	11.5855	11.1501	11.0577	11.8969	11.0582	10.4665	11.5995	10.768	12.0679	11.6421	11.8207	10.1811	11.0704	11.1067	11.5802	11.2867
ssc-miR-152	0.487617	1.52572	1.22552	0.899407	1.23364	-0.501836	-0.995344	-5.19223	0.89187	0.748308	0.81597	-5.19223	0.127941	-0.374163	-5.19223	0.0472868	-0.308819	1.09419	-5.19223	-5.19223	-0.0146228	1.06841	1.22116	0.909952	1.79523	-0.378686	-0.807793	1.54889	0.189236	0.165759
ssc-miR-155-5p	5.36704	5.93406	4.91029	4.66102	5.12478	3.90325	4.46471	5.22607	5.45631	4.78495	5.74831	6.29125	6.22118	4.48242	5.23195	6.10719	5.59647	4.18628	4.78588	4.98661	4.11715	5.15212	5.17101	4.13897	4.00866	4.06329	4.61489	5.36412	3.47967	4.92153
ssc-miR-15a	5.35093	5.78213	6.2147	4.0504	4.91851	4.86879	4.58362	6.15845	5.87754	5.29042	5.54911	5.29175	5.37772	3.66434	4.20202	6.36661	5.75071	6.30009	4.93774	5.51674	6.57472	6.27879	6.0121	5.73753	5.52164	5.85516	6.29685	6.31194	4.79948	6.21814
ssc-miR-15b	10.8065	11.2154	11.8054	9.82651	10.7669	9.73412	9.53346	10.6598	11.0884	10.5909	11.5008	10.866	11.3008	9.50603	10.1026	11.4015	10.9042	11.0868	10.5755	10.9205	10.2438	10.3077	10.5781	10.5538	9.9475	10.4954	10.3548	10.8059	9.62796	10.2963
ssc-miR-16	11.1617	11.3455	11.6627	9.79551	11.2619	10.5846	10.4373	11.9897	11.3177	11.0012	10.4228	10.5411	10.7415	9.78204	10.1831	11.8543	11.167	11.754	10.4829	10.8276	11.4689	11.5135	11.9524	11.6588	11.3293	10.825	11.0268	11.5382	10.1973	11.4094
ssc-miR-17-3p	5.35093	5.29057	5.47622	3.92509	5.09239	4.14385	4.07585	5.59647	5.45631	4.69577	3.79622	4.42585	4.90005	2.90099	4.07098	5.77749	4.92815	5.20594	4.67497	5.36072	5.16844	5.09502	5.5359	5.30258	5.21114	4.61508	4.61489	5.28052	4.24375	5.0855
ssc-miR-17-5p	5.80568	6.18087	6.09176	4.68698	6.13221	5.45331	5.44037	6.54445	6.0179	5.71027	6.34845	6.48674	6.53474	5.00126	4.7222	6.68845	6.08498	6.41144	5.38806	6.03844	6.78661	6.40748	6.28679	6.13729	6.0698	6.21346	6.22524	6.89322	5.06228	6.26679
ssc-miR-181a	12.7951	12.5152	12.4635	12.3249	12.5675	12.3898	11.9183	13.0573	12.6518	12.8456	12.1652	11.8389	12.0192	12.2376	12.1322	13.2662	12.4426	12.0151	11.7973	12.0811	12.4009	12.3358	12.307	12.1822	12.371	12.0639	11.8528	12.2559	12.6866	12.364
ssc-miR-181b	10.4545	9.88641	9.9693	10.0642	10.3674	9.94057	9.77008	10.8097	10.1843	10.4418	9.96084	9.31103	9.71895	10.0816	10.1861	10.778	10.104	9.5869	9.60893	10.1774	9.81844	10.2203	9.85837	9.74028	10.0588	9.77674	9.69606	10.0256	10.3776	10.2719
ssc-miR-181c	8.89391	8.30277	8.44227	7.54719	7.85597	7.98437	7.49763	8.56443	8.87053	8.337	7.61376	7.62215	8.10832	7.72877	7.67086	9.42015	7.98146	8.35183	7.86894	7.39059	8.65356	8.627	7.82269	8.46483	8.56637	7.93774	8.58505	8.55781	7.7431	8.75838
ssc-miR-181d-5p	6.05474	5.88517	5.78669	5.76147	6.06701	5.38464	5.11473	5.86312	6.11894	6.11751	5.88151	5.03819	5.26232	5.57459	5.55979	6.45198	5.99962	5.7558	5.64506	6.27538	5.83642	6.05006	5.02553	6.0673	6.06362	5.56991	5.78035	5.60654	5.73991	6.13071
ssc-miR-182	9.58509	9.96202	9.34495	11.1551	10.5525	9.13561	11.1262	8.97403	9.8612	10.8449	7.16869	11.1302	12.0368	11.6389	12.4042	9.35183	10.4862	8.83639	11.8672	11.4454	9.15041	11.45	8.93469	9.53018	10.1643	6.15459	10.5868	11.0972	10.9079	11.4759
ssc-miR-183	-0.0833426	1.30561	-0.161667	1.2171	1.23364	0.0643803	-0.436844	2.1893	0.100376	3.05132	-5.19223	1.93189	2.90401	1.17629	1.68861	1.60656	2.45602	-0.851402	2.84243	1.82661	1.69417	1.79783	0.811754	0.186919	2.84819	-5.19223	0.949358	2.54213	-0.776564	1.14806
ssc-miR-1839-3p	-5.19223	0.321485	0.242293	0.491404	-1.26977	-0.501836	-0.0352227	-1.3035	-5.19223	0.175043	-5.19223	-5.19223	1.68863	-5.19223	-5.19223	-5.19223	0.666532	-5.19223	-5.19223	-5.19223	0.390415	0.809131	-5.19223	-0.778826	0.80655	0.189073	0.730368	-0.720076	0.189236	-1.35051
ssc-miR-185	10.3968	10.7964	10.5473	9.53099	10.3585	9.58397	9.94756	9.34475	10.7351	9.97654	10.6867	10.1899	10.3687	9.40355	10.0262	9.83279	10.4909	10.0679	9.61458	9.49263	9.75825	9.91008	9.70153	9.86898	9.60829	9.97479	9.95909	10.0644	9.23242	9.99849
ssc-miR-186	15.5818	15.2512	15.6059	14.7561	15.0332	15.9279	15.1269	15.7954	15.6504	15.748	15.3529	15.3472	15.3738	15.4634	15.5066	15.9018	15.4275	15.8556	15.274	15.0397	15.2876	14.9181	15.6625	15.8192	15.9963	14.6898	14.6386	15.2153	14.3129	15.0726
ssc-miR-18a	2.20475	2.87989	2.60735	1.2171	2.34005	1.62396	1.74296	2.1893	2.52937	1.47585	3.11985	2.34434	2.90401	1.58696	-0.275129	3.40463	2.96843	2.25381	2.3592	1.82661	4.24472	2.92913	2.85346	2.78207	2.84819	3.38023	3.21315	3.46492	2.16304	2.79879
ssc-miR-191	18.0469	18.4341	18.6506	19.5904	18.9004	18.908	18.9788	18.6024	18.2984	18.5531	19.3819	19.5135	19.545	19.6683	19.5153	18.3521	19.1329	18.564	19.0752	19.2606	18.3804	18.3853	18.7274	18.4928	18.6645	18.4786	18.1425	18.8831	18.5337	17.9432
ssc-miR-192	10.5988	10.8141	10.7687	10.4241	10.7898	10.9679	10.6625	11.0656	10.6537	10.8556	12.7824	10.8806	11.322	11.6499	11.9102	11.0767	11.0279	10.4754	11.3882	11.6287	11.333	11.1682	10.9553	10.3431	10.4111	12.7697	10.568	11.2254	11.4952	11.9979
ssc-miR-193a-5p	-1.04213	-1.20167	-5.19223	1.2171	0.657042	-5.19223	-1.91875	0.621537	1.24971	-0.790422	1.80472	1.93189	-5.19223	-5.19223	-5.19223	0.619464	-0.308819	-1.78191	0.0677145	-5.19223	-0.579791	-0.479405	-1.66497	-5.19223	-0.171063	-5.19223	0.157249	0.247052	0.189236	-0.401722
ssc-miR-194a	2.96675	2.87989	2.96848	1.88879	2.80737	2.76891	1.93413	3.05983	3.0678	1.95721	4.11758	2.34434	2.68249	2.74957	3.48719	3.26064	3.10548	2.54181	2.84243	2.82104	2.95007	3.05423	3.16274	2.96425	2.66452	4.35237	2.13046	2.67902	1.49025	3.90537
ssc-miR-195	-5.19223	-0.247774	0.242293	-1.03848	0.657042	-1.44701	-1.91875	-1.3035	-0.302444	-0.790422	0.81597	-5.19223	-5.19223	0.600036	-0.275129	1.34612	-0.308819	-0.290368	-5.19223	-5.19223	-1.52199	-5.19223	-5.19223	-0.380814	-0.171063	0.189073	-0.807793	0.820888	-5.19223	-5.19223
ssc-miR-199a-3p	1.21328	1.88524	1.22552	-1.03848	1.813	0.469952	-0.0352227	0.215024	0.673017	-0.790422	3.38213	1.35209	1.10977	-5.19223	-5.19223	0.619464	-0.308819	-0.851402	1.04877	-5.19223	-0.0146228	-1.42541	-1.66497	-5.19223	-1.6698	-5.19223	-0.807793	0.247052	-5.19223	0.165759
ssc-miR-199a-5p	2.20475	0.321485	2.30402	0.899407	2.34005	3.14608	2.45454	2.60217	0.89187	0.175043	3.79622	-5.19223	1.10977	0.600036	1.27764	1.02807	-0.308819	1.09419	1.04877	1.82661	2.27506	2.17372	0.237988	2.27548	2.52764	-0.378686	0.157249	0.820888	-5.19223	0.165759
ssc-miR-199b-3p	1.21328	1.88524	1.22552	-1.03848	1.813	0.469952	-0.0352227	0.215024	0.673017	-0.790422	3.38213	1.35209	1.10977	-5.19223	-5.19223	0.619464	-0.308819	-0.851402	1.04877	-5.19223	-0.0146228	-1.42541	-1.66497	-5.19223	-1.6698	-5.19223	-0.807793	0.247052	-5.19223	0.165759
ssc-miR-199b-5p	0.895601	1.04576	-0.724727	-1.03848	-1.26977	0.786171	-0.0352227	1.77714	0.414924	-5.19223	0.81597	-5.19223	0.127941	-5.19223	-5.19223	1.34612	-5.19223	0.685299	1.04877	0.263727	0.390415	0.809131	1.03093	1.04555	-0.733981	-5.19223	-5.19223	-5.19223	-5.19223	0.165759
ssc-miR-19a	6.7075	6.59982	6.55326	4.5522	6.00745	6.09996	4.95846	7.95557	6.62191	6.60767	6.52173	5.69486	7.21058	5.57459	5.53514	8.44541	6.11776	6.33817	6.35197	6.99897	6.86812	6.48175	6.63498	6.14108	7.48216	5.98755	6.43929	7.4084	5.06228	6.62773
ssc-miR-19b	11.2197	11.3633	11.8086	10.0342	10.91	11.369	10.6028	12.0751	11.3852	11.7752	10.9084	10.9215	12.1534	10.8294	10.8587	12.5487	11.2966	11.6981	10.9772	11.4885	11.6816	11.3605	11.3089	10.9533	12.301	11.4354	11.4787	11.9671	10.4969	11.3779
ssc-miR-204	0.487617	2.1728	-0.161667	0.491404	1.23364	0.786171	0.278596	1.19792	-1.79322	2.14859	1.80472	0.367466	-5.19223	1.58696	-5.19223	-0.915022	-5.19223	-0.290368	-5.19223	1.2472	-0.0146228	-0.479405	-5.19223	-0.778826	-5.19223	0.912127	-0.246042	1.23033	-0.776564	-5.19223
ssc-miR-20a	2.96675	3.95507	3.56942	2.34531	3.33615	2.96979	2.02098	4.48007	3.58993	2.8456	3.60398	4.58612	3.55416	1.90626	2.49071	4.62489	4.10318	3.40125	2.62096	4.04023	4.00631	3.78929	3.85073	3.18592	3.62831	4.50156	4.12369	4.30288	2.74506	4.1912
ssc-miR-20b	5.36704	4.6131	4.0935	3.96808	5.20273	4.57212	5.45605	4.55154	4.92237	5.24922	4.49557	5.5853	6.2817	3.48419	5.20095	5.80371	3.89204	3.69335	3.35535	4.04023	4.4703	5.32347	4.0891	4.42669	4.85842	3.7014	4.42704	5.23683	1.97166	5.03824
ssc-miR-21	7.54687	5.81382	5.82395	5.3385	5.96335	6.79026	5.44823	8.13107	6.74294	6.28991	6.04191	5.29175	6.22118	5.89636	5.74314	8.44957	6.56074	6.9088	7.35173	7.14962	8.58891	8.34268	7.50127	7.19467	6.84305	6.75432	7.53738	8.00147	6.88246	8.81673
ssc-miR-210	3.20046	3.56591	4.33977	0.899407	3.76399	3.35194	2.39074	3.24369	4.21496	3.23133	3.11985	1.93189	1.68863	2.58038	2.85171	4.25858	3.73189	4.36291	2.62096	2.82104	3.31815	3.46807	2.90983	3.7792	3.41201	2.82259	2.9844	3.38711	2.86009	3.71811
ssc-miR-212	-0.0833426	-5.19223	-0.724727	0.899407	-5.19223	-1.44701	-0.995344	1.19792	0.100376	-5.19223	0.81597	-5.19223	-5.19223	-0.374163	-5.19223	-0.915022	-5.19223	-0.851402	-5.19223	-5.19223	-0.579791	-0.479405	0.237988	0.186919	-0.171063	-5.19223	-0.807793	-5.19223	-0.776564	-0.401722
ssc-miR-214	2.68773	2.29761	1.80484	2.58513	2.95881	3.30316	2.83619	0.215024	1.77511	2.14859	4.96457	2.34434	4.00073	2.38867	2.00808	1.34612	-0.308819	0.427164	1.62736	4.31992	1.18481	2.379	-1.66497	-0.380814	0.232824	1.58231	1.59399	0.247052	-0.776564	1.55864
ssc-miR-215	5.25031	6.08888	4.99114	4.12828	4.54039	4.02856	4.844	5.26911	5.27356	4.84148	4.96457	4.66004	5.04676	4.0356	5.32116	4.96405	5.47523	4.45243	5.03077	4.7555	4.44926	4.16714	4.33537	4.8162	4.13184	3.74195	2.82743	4.50056	3.06582	3.97396
ssc-miR-219	2.20475	2.03618	1.68034	1.4773	2.44641	1.77468	1.93413	2.06455	1.98002	2.14859	2.79906	1.93189	3.2654	2.90099	3.48719	2.33834	2.81699	1.7875	2.62096	3.40414	1.83056	2.92913	2.02124	2.03595	1.53446	1.75077	2.65128	1.80968	1.97166	3.00952
ssc-miR-22-3p	12.7309	13.2335	12.8278	12.4868	13.0707	12.6782	12.4516	13.4466	13.0097	13.466	12.2075	12.1216	12.1207	12.162	12.7837	13.2975	13.0907	12.7785	12.117	12.0221	12.6061	12.5281	12.9662	12.8866	13.5704	12.1335	12.5086	13.1673	11.8464	12.7669
ssc-miR-22-5p	2.05369	1.52572	1.22552	1.69767	0.250322	2.76891	1.39825	2.1893	1.77511	2.14859	1.80472	1.35209	2.1006	1.58696	0.700796	1.8271	1.65405	1.09419	2.84243	1.2472	2.36766	2.64077	2.21267	1.74858	1.21594	1.17166	2.52063	1.23033	1.75094	3.00952
ssc-miR-221-3p	5.14214	5.24479	5.24301	4.85674	5.47817	5.05707	4.38509	5.58517	5.79172	4.69577	5.11645	5.14502	4.34125	4.52967	3.92684	5.77749	5.28632	5.63862	4.73149	5.23153	6.57472	5.4988	5.2926	6.02691	5.75417	5.69912	5.3703	5.48108	4.7103	5.51183
ssc-miR-221-5p	1.21328	-1.20167	-1.66095	-5.19223	-5.19223	-0.501836	-5.19223	0.621537	-0.863277	0.175043	-5.19223	0.367466	-5.19223	-5.19223	-5.19223	1.02807	-0.308819	0.427164	1.04877	0.263727	-0.579791	0.0871019	2.60296	1.9693	1.38397	-1.32827	0.157249	1.23033	-0.776564	-1.35051
ssc-miR-222	6.17856	5.85502	6.26434	5.67329	6.33964	5.79062	5.25571	6.1276	6.38098	6.19548	6.34845	5.65926	6.09195	5.57459	5.43211	6.68845	6.06831	6.17416	6.21992	6.08904	6.20602	6.15854	6.22147	6.45302	6.18239	5.99596	5.85003	6.30138	6.17712	6.26679
ssc-miR-2320-3p	3.04893	1.71665	2.12451	1.4773	2.22522	1.62396	1.63695	2.60217	2.31895	1.95721	2.38591	2.34434	1.68863	1.17629	1.68861	2.1872	2.23483	1.99243	2.3592	2.55912	2.53673	2.05897	1.91508	1.82597	1.38397	1.9016	1.13945	2.39088	1.97166	1.36791
ssc-miR-2320-5p	8.76154	9.31752	8.91598	8.76845	8.5418	8.23897	8.347	8.37878	9.13596	9.04813	8.59438	7.89131	8.81597	8.36505	8.52504	8.61416	9.04241	8.7023	8.10652	8.06983	8.34453	8.86012	8.78071	8.97156	8.90629	8.42872	8.51062	8.63136	8.70119	8.71895
ssc-miR-23a	8.4461	8.44449	7.90915	8.32323	8.52369	9.19111	8.73282	8.08966	8.87214	8.17597	7.87036	7.58468	8.69138	8.59346	8.44791	8.36185	8.56934	8.73657	8.61838	8.4105	9.0631	9.03159	9.06917	8.85467	8.42778	8.1876	8.35036	9.03047	8.40225	8.78248
ssc-miR-23b	6.04476	6.63573	9.76892	6.45597	9.84798	9.74043	10.0453	9.58936	6.6522	6.07099	9.98571	9.82443	11.382	9.82766	6.93402	6.37538	6.79156	9.406	6.61493	9.77935	9.79466	10.2119	10.1889	6.55597	6.26545	9.55781	10.0908	11.2503	9.65609	6.79347
ssc-miR-24-1-5p	1.88496	1.52572	1.22552	0.491404	2.88508	1.45564	1.26224	2.1893	1.66059	2.8456	2.38591	1.93189	2.1006	0.600036	-5.19223	2.71505	2.23483	2.54181	1.62736	-5.19223	2.53673	1.79783	2.73364	2.21922	2.37639	0.189073	1.59399	2.54213	1.17183	1.55864
ssc-miR-24-3p	9.43749	9.29618	10.0552	8.20241	10.0685	9.83675	9.76183	10.5593	9.27808	8.96788	10.9658	9.89883	12.024	10.0414	8.57123	9.68106	9.04454	9.66529	8.3471	10.0119	9.91845	10.0626	9.83034	8.43272	8.65838	9.43564	9.84939	11.266	8.65813	8.6221
ssc-miR-2411	2.8796	2.29761	2.91423	1.88879	1.96388	0.469952	1.52253	2.30411	2.0725	2.8456	2.79906	-5.19223	1.68863	1.17629	2.26948	2.33834	2.64777	1.99243	1.62736	1.2472	1.18481	1.28811	1.22116	1.74858	1.79523	1.58231	1.45779	2.03046	1.17183	2.36024
ssc-miR-2483	3.27064	3.10152	3.63798	1.4773	2.44641	2.15053	1.93413	2.30411	3.76643	2.31752	3.38213	2.66471	2.68249	1.17629	2.26948	2.47513	2.96843	3.24967	2.84243	1.82661	1.95517	1.06841	2.38165	3.03114	2.01599	2.16288	2.13046	2.39088	1.49025	2.63899
ssc-miR-26a	12.2481	11.5144	11.9515	11.0979	11.6857	11.7127	11.0413	12.2504	12.1547	10.9365	11.9745	11.0551	11.2032	11.1507	11.4655	12.4713	11.6835	12.0347	11.8872	11.4203	12.0735	11.7351	12.3232	12.3297	10.9556	11.2369	11.3974	11.9721	10.9368	12.2881
ssc-miR-27a	7.00382	6.04504	6.60555	4.60764	5.70937	7.11742	5.73829	7.68331	6.38999	5.89521	7.15121	6.46628	7.09166	6.74406	5.78555	7.21342	6.08498	7.0815	6.74418	6.40087	7.28802	7.56011	7.78551	6.57851	6.27617	6.87775	6.87665	8.31157	6.76928	6.84015
ssc-miR-27b-3p	9.16201	8.12048	11.9984	7.28349	10.8675	12.2139	11.4669	13.553	8.72496	8.30469	12.036	11.3345	12.1262	12.0843	8.29849	9.5478	8.44247	12.0925	9.27518	11.6212	13.124	13.0081	13.105	8.91844	8.13857	12.1163	12.5393	13.8105	12.3731	9.56274
ssc-miR-27b-5p	-1.04213	-5.19223	1.39357	-1.03848	0.973957	0.0643803	1.39825	1.60866	-1.79322	-5.19223	2.38591	0.367466	3.09599	-0.374163	-0.275129	-0.915022	0.666532	0.685299	-5.19223	2.23886	1.37528	1.79783	1.3892	-2.23436	-5.19223	0.912127	1.13945	2.80404	0.189236	-0.401722
ssc-miR-28-3p	9.38802	9.70464	9.05332	9.7134	10.009	9.813	9.54861	9.4111	10.0195	9.40651	10.6973	10.1407	9.94784	10.9526	11.3184	9.55842	10.7804	9.16312	11.3566	11.2382	10.265	10.2098	9.6631	10.0132	9.00063	9.66122	9.93284	9.54438	11.0483	10.8931
ssc-miR-28-5p	6.70116	6.91924	6.18636	6.14544	7.00279	5.99638	5.95231	6.02253	7.25564	6.10602	6.52173	6.64073	6.64635	6.38159	6.20041	6.37538	6.92718	6.09297	6.1594	6.29707	6.55024	6.24638	6.19902	6.64675	5.76943	5.93604	5.93585	6.56256	5.81312	6.42216
ssc-miR-296-3p	5.74533	6.2365	5.73285	6.52957	6.6711	6.29966	6.05364	5.2549	6.0693	5.63231	5.74831	6.89147	6.30132	6.34244	6.18465	5.43576	6.39681	5.43405	5.64506	5.44084	6.07482	6.19975	5.30317	5.5677	5.44768	6.19167	6.16637	6.28001	6.71682	6.04563
ssc-miR-296-5p	4.46099	5.34942	5.02993	6.07835	5.33322	4.85194	5.63192	3.68619	4.58829	5.07157	5.11645	5.46673	5.04676	5.0668	5.55979	4.18069	5.44971	4.89709	4.49075	2.82104	5.06161	5.32347	5.27125	5.0438	5.17722	5.65732	5.40775	5.07257	5.70955	5.00584
ssc-miR-29a	7.49284	7.60566	7.3636	6.9337	7.45857	7.61381	7.21405	8.33725	7.68716	7.88802	7.36347	7.49664	7.45792	6.51671	7.94326	8.30563	7.33519	7.47027	7.44764	7.05096	7.63864	7.66192	8.33868	7.70533	8.16621	6.95741	7.41857	7.69742	5.98772	8.39079
ssc-miR-29b	4.368	3.75192	3.38226	1.88879	3.67928	3.03098	3.21343	4.12149	3.49286	3.84285	3.96583	3.79882	4.41515	3.03801	4.13799	4.25858	2.23483	3.63336	2.0392	3.9335	3.49278	4.2739	4.03943	3.15626	3.6614	3.5267	3.29537	4.0232	2.48321	4.00707
ssc-miR-29c	3.63231	4.06451	3.46006	0.899407	3.09585	2.25681	2.39074	4.35248	3.58993	3.14413	-5.19223	3.6616	3.67942	1.90626	2.68247	5.00981	2.96843	3.75094	2.62096	3.23468	3.75523	3.9589	3.98798	2.82039	4.15526	3.5267	3.58415	5.02198	2.62007	3.90537
ssc-miR-301	-0.0833426	0.321485	0.242293	-5.19223	-1.26977	-5.19223	-0.995344	0.621537	-0.863277	0.175043	0.81597	1.35209	-5.19223	-0.374163	-0.275129	-0.915022	1.24318	0.904181	1.04877	1.2472	0.965307	1.28811	0.237988	-0.0691986	-0.171063	0.189073	0.157249	1.54889	-0.776564	0.571975
ssc-miR-30a-3p	6.02459	5.65957	4.95128	4.46485	4.58764	5.14273	4.38509	6.33761	5.66378	4.53368	4.60236	4.14614	4.90005	5.87822	5.74314	6.24751	6.24189	4.98372	4.55481	5.08962	5.52072	5.38431	5.71268	5.77704	5.09482	4.77997	5.33186	4.76945	5.93621	5.90339
ssc-miR-30a-5p	10.9457	10.04	9.86456	8.63141	9.40087	9.62051	8.98521	11.1471	10.2967	9.25996	9.88618	10.037	9.77265	9.8476	10.3567	11.5174	10.3236	9.84877	10.3538	10.4772	10.2238	10.6413	10.3803	10.2195	9.06233	9.14563	10.6359	10.1338	10.0184	11.5954
ssc-miR-30b-3p	1.47348	1.88524	0.816093	1.69767	1.96388	0.0643803	1.63695	0.621537	1.66059	0.175043	-5.19223	2.66471	2.42069	-5.19223	-0.275129	1.34612	3.10548	0.685299	-5.19223	1.2472	-0.0146228	0.809131	0.811754	0.909952	0.232824	0.189073	0.730368	1.80968	1.17183	-1.35051
ssc-miR-30b-5p	10.9942	10.6051	11.1387	10.2806	10.6966	11.3723	11.0862	10.8492	11.1597	10.6716	10.7078	10.8164	11.5544	10.6692	10.828	11.3546	10.7022	11.3742	10.7727	10.7133	11.5989	11.6184	11.5402	11.4018	10.8604	11.2726	11.3391	11.6065	10.8872	11.4739
ssc-miR-30c-1-3p	3.57798	4.53918	3.93904	4.0504	4.49153	2.53546	3.80923	3.12375	4.13143	3.53539	4.49557	4.42585	4.00073	3.3849	4.26333	3.10065	4.85228	3.66367	3.35535	3.69297	2.88889	3.55533	4.0891	3.71961	2.95882	3.5724	3.6791	4.12257	3.40586	3.45567
ssc-miR-30c-3p	0.895601	1.52572	1.03528	-5.19223	-0.318148	-0.501836	-0.995344	0.215024	0.89187	1.47585	-5.19223	2.66471	1.68863	-0.374163	2.00808	0.619464	1.97347	-0.851402	1.04877	0.263727	-0.0146228	0.809131	-0.16594	1.38937	-0.733981	0.595431	0.157249	-5.19223	0.762615	1.87789
ssc-miR-30c-5p	11.7723	12.0365	12.281	12.2564	12.2083	12.6655	12.393	12.242	12.1675	12.1912	12.1366	12.2658	12.5129	12.2884	12.1411	11.9401	12.3551	12.4438	12.1246	11.8521	12.6444	12.5641	13.0583	12.7807	12.3563	12.3511	12.4315	12.4496	12.5046	12.274
ssc-miR-30d	13.7389	13.3711	13.7463	13.3371	13.8751	13.6132	13.5322	14.0385	13.7136	13.3541	13.7093	13.6676	13.7605	13.3705	13.7131	14.1818	13.4253	13.6971	13.3142	13.645	13.6525	13.9336	13.9949	13.7576	13.2852	13.3323	13.7173	14.1634	13.2307	14.1013
ssc-miR-30e-3p	7.94317	6.99031	6.90236	6.88405	7.20949	8.43988	7.18848	9.05311	7.73216	7.15117	7.23658	6.98072	7.63073	8.38124	7.97109	8.70912	7.89901	7.44432	8.33347	8.11936	8.75989	8.64078	8.13649	7.99748	7.45174	7.62456	7.96078	8.3142	8.49194	8.53964
ssc-miR-30e-5p	10.5498	9.78012	9.75933	8.26839	9.49139	9.82114	8.96619	11.2554	10.1589	9.52666	9.60721	9.21313	9.58927	8.76861	9.08578	11.335	9.45529	9.81878	9.72135	9.89586	10.6726	10.696	10.5451	10.1486	9.56795	9.41697	10.2779	10.9566	9.02465	10.924
ssc-miR-320	9.10192	9.33583	8.65158	8.73928	9.76241	7.97855	8.97777	8.1523	9.29977	8.72284	8.63268	9.31389	9.07729	8.10918	8.65083	8.79658	9.54087	8.19206	7.44764	8.32863	7.97853	8.71845	8.56947	8.81666	8.73422	8.35383	8.4276	8.7213	8.3142	8.6261
ssc-miR-324	3.40153	3.46306	2.96848	3.83506	2.88508	3.20036	3.41931	3.50603	3.62089	3.60235	2.38591	3.14836	2.42069	3.3849	3.58649	3.53555	3.34578	2.98746	3.49251	3.04263	3.40811	3.82484	2.21267	3.3521	3.48777	3.5724	3.51719	3.60897	3.24583	4.03944
ssc-miR-326	4.39967	4.6131	4.06888	5.3385	4.84263	5.88479	4.1548	4.05746	4.52424	4.69577	4.38024	4.66004	5.13689	4.93261	4.8871	3.96531	4.55003	4.72094	4.67497	3.81824	5.57028	4.46629	4.4727	4.872	5.28732	4.72032	4.73761	4.91516	5.56443	4.86846
ssc-miR-328	3.27064	2.61793	3.63798	3.78785	4.09354	4.19822	3.41931	3.18497	3.23721	3.46517	3.11985	4.14614	2.42069	3.9686	3.92684	3.01348	3.45242	3.63336	3.03439	2.82104	3.82222	3.22362	3.87924	4.16898	4.08382	4.24359	3.25485	3.12483	4.36557	3.59285
ssc-miR-331-3p	4.4907	5.22921	5.20961	5.0691	5.37422	5.88479	5.50206	4.40488	5.49859	5.40738	5.0425	5.92216	5.41422	5.45731	5.43211	4.36805	5.31487	5.95886	4.67497	4.7555	5.96795	6.25292	6.10557	6.29869	5.98083	6.14706	6.19878	5.96893	6.22082	5.67524
ssc-miR-331-5p	1.21328	2.1728	1.39357	1.2171	1.96388	0.786171	1.52253	1.60866	2.31895	1.47585	1.80472	2.66471	1.10977	1.90626	2.85171	1.34612	-0.308819	0.427164	1.04877	1.82661	0.965307	1.9343	2.02124	1.74858	0.548021	1.39155	1.71843	1.54889	2.16304	2.01441
ssc-miR-335	5.08485	5.98134	5.57569	5.2011	5.666	5.59174	5.71242	6.06385	5.75032	5.96047	5.49469	5.46673	6.51807	4.33061	5.16926	5.73725	5.59647	5.16415	5.35246	5.03904	5.7616	5.63522	6.24905	5.55639	5.94096	5.3902	6.02892	6.47125	3.85737	5.7843
ssc-miR-339	12.5036	12.7504	13.0647	11.9283	12.3863	13.1339	12.817	12.8795	13.0586	12.9935	12.1684	12.8299	12.7107	12.6234	12.4372	13.0964	12.8984	13.1368	12.2787	12.2539	13.2747	13.1613	12.9844	12.917	13.3235	13.4534	13.238	13.3783	13.0074	13.063
ssc-miR-339-3p	5.69517	6.08022	6.54436	6.22735	6.54511	6.2099	6.273	6.16606	6.35819	6.32006	5.88151	5.98103	6.11431	6.18902	6.23143	6.68845	5.94588	6.70532	5.45673	5.47929	5.77011	6.25944	6.39936	6.50982	6.48006	5.84589	6.0762	6.08436	6.08552	6.18235
ssc-miR-339-5p	12.5036	12.7504	13.0647	11.9283	12.3863	13.1339	12.817	12.8795	13.0586	12.9935	12.1684	12.8299	12.7107	12.6234	12.4372	13.0964	12.8984	13.1368	12.2787	12.2539	13.2747	13.1613	12.9844	12.917	13.3235	13.4534	13.238	13.3783	13.0074	13.063
ssc-miR-340	3.73518	2.95761	3.02077	-0.0795914	1.813	3.03098	1.93413	4.52811	3.82077	3.53539	3.60398	1.93189	3.55416	2.38867	2.26948	5.25754	3.45242	3.72243	3.35535	3.81824	4.53162	4.8921	3.85073	3.97876	3.01111	3.09726	3.7094	4.60735	2.86009	5.03824
ssc-miR-342	10.2152	10.6446	11.6417	12.2807	11.8114	12.2305	10.6033	11.375	11.0089	11.6569	10.41	11.6346	11.2676	12.7454	11.3742	10.8256	11.1704	11.809	11.746	12.0237	11.4246	9.87712	11.7506	11.1088	11.94	9.5175	10.4638	10.3777	11.8405	10.2137
ssc-miR-345-3p	3.40153	2.1728	2.12451	1.4773	2.34005	2.76891	0.754698	2.41045	2.39255	1.15746	2.38591	1.93189	3.2654	0.600036	3.00317	2.71505	3.10548	2.47502	2.0392	1.2472	2.06986	1.06841	1.5397	2.21922	2.37639	1.9016	1.30738	2.67902	1.17183	0.571975
ssc-miR-345-5p	3.46278	2.1728	0.242293	0.491404	0.250322	2.0358	0.278596	1.19792	2.52937	2.46874	-5.19223	0.367466	1.10977	0.600036	-0.275129	2.47513	1.65405	2.25381	0.0677145	0.263727	1.69417	1.64708	2.29963	2.09967	1.67073	0.912127	0.949358	0.820888	-0.776564	1.36791
ssc-miR-361-3p	7.6393	7.38431	8.32241	8.2069	8.16332	8.27893	8.05577	7.8766	8.14405	8.20319	7.26937	7.65867	7.80579	8.24278	8.35239	8.02833	8.18075	8.5494	7.95454	7.86727	8.11335	7.88463	8.24318	8.40146	8.47275	8.10255	8.02244	7.94149	8.34908	8.15635
ssc-miR-361-5p	8.80654	8.46626	8.74973	8.67261	8.83768	8.56022	8.69947	8.50866	8.99317	8.00709	9.17283	9.06454	9.02218	8.46869	9.09213	8.90045	8.61884	8.61581	8.98093	8.87081	8.75025	8.94537	8.80785	8.80417	7.73819	8.37816	8.74082	8.95496	8.12301	9.00059
ssc-miR-362	3.46278	2.71063	2.46364	0.491404	2.10046	2.90588	2.32398	3.68619	2.97501	3.05132	2.38591	3.14836	2.1006	1.17629	0.700796	3.81874	1.65405	3.12451	3.03439	1.2472	2.68806	2.05897	3.45566	2.70223	3.11032	1.39155	1.30738	2.67902	2.16304	3.24978
ssc-miR-363	7.92968	6.88484	6.98693	5.88999	6.66009	7.63613	7.49384	7.63478	7.36025	6.95376	5.70103	6.54643	6.81964	5.64064	7.8313	8.72635	6.79156	7.2154	7.43067	7.08875	8.04839	8.43616	7.07479	7.439	7.32322	6.04541	7.26888	8.22197	6.14345	8.51971
ssc-miR-365-3p	2.8796	2.51885	2.60735	3.20431	3.02896	3.96726	3.05779	2.5095	2.97501	2.31752	2.38591	3.79882	4.00073	3.74663	2.26948	2.9207	2.45602	2.08492	3.83968	3.40414	3.36383	3.67705	3.85073	2.61771	2.90457	2.7449	3.08029	3.30487	3.32806	3.07344
ssc-miR-374b-5p	0.895601	1.30561	0.242293	0.491404	1.64448	2.3558	0.944417	1.92799	1.66059	-5.19223	-5.19223	2.92671	0.127941	-0.374163	1.68861	2.01836	0.666532	2.47502	1.62736	1.82661	2.61438	2.05897	2.29963	2.27548	2.01599	0.912127	1.30738	1.23033	-5.19223	2.25392
ssc-miR-378	7.89121	7.38079	6.16329	6.26231	6.90825	7.04881	6.13378	7.7405	7.1849	7.54501	6.98352	6.74631	7.27153	7.24645	7.08599	8.64712	7.6132	6.76595	6.99566	6.86018	7.5842	7.27533	7.77037	6.81039	7.66665	6.65162	6.81874	7.52651	7.15448	8.11518
ssc-miR-421-3p	5.5893	5.56341	5.80171	5.32203	6.04179	5.69932	5.46382	6.14311	5.97061	6.23822	6.04191	5.9519	6.13633	5.0668	5.60786	6.15888	5.64225	5.85106	5.61533	5.55325	5.93806	6.21323	5.95966	5.64447	5.75417	4.85584	6.35072	6.67323	5.24271	6.34657
ssc-miR-423-3p	12.5749	12.3677	12.7112	13.2068	12.7384	13.1859	13.0236	12.8012	12.8708	12.7136	12.7149	12.9241	12.4456	13.2852	13.1026	12.7721	12.8398	12.8041	12.8307	12.5965	12.8564	12.9255	12.9378	12.9561	12.5468	12.8152	13.175	13.102	13.6893	13.2627
ssc-miR-423-5p	12.9538	13.3279	13.7344	14.0776	13.6607	12.3656	13.6503	11.4131	13.4566	12.4444	13.5215	13.738	13.3946	12.8741	13.838	11.824	13.7022	13.0567	13.1397	13.0809	12.6879	13.1415	12.8797	13.0307	12.2178	13.2053	13.2639	13.3232	13.5799	13.2454
ssc-miR-425-3p	6.57509	6.74936	6.42332	6.27948	6.79203	6.20326	6.05878	6.55608	6.15111	6.56634	5.88151	5.03819	6.24164	5.64064	5.94374	6.40993	6.31438	6.29041	5.67419	5.51674	6.50508	6.37787	6.21029	6.0432	6.52121	6.39609	6.25637	6.92798	5.72481	5.6649
ssc-miR-425-5p	11.4887	11.4851	11.8917	12.1302	11.9754	12.4097	12.164	11.9969	11.6709	11.8332	11.5136	11.6231	11.7148	12.1477	12.0721	11.849	11.7627	11.879	11.5413	11.3967	11.6432	11.4663	11.9185	11.8162	12.0694	11.6673	11.4094	11.824	11.8751	11.4665
ssc-miR-4332	0.895601	1.52572	1.03528	2.58513	-0.318148	1.26505	0.754698	-0.35304	1.24971	2.31752	0.81597	1.35209	1.68863	1.90626	0.700796	-0.915022	1.24318	0.112554	1.62736	1.82661	1.37528	1.64708	1.03093	2.03595	2.84819	1.9016	0.472082	1.54889	0.762615	1.14806
ssc-miR-4334-3p	12.18	12.3525	12.7247	11.2825	11.8678	12.705	12.3743	12.501	12.6973	12.6976	11.7534	12.4464	12.3681	12.1662	12.0451	12.7913	12.5355	12.8097	11.8883	11.9253	12.9247	12.8673	12.4845	12.508	13.0253	13.1023	12.884	12.9999	12.5746	12.7537
ssc-miR-451	16.4314	16.698	16.7073	15.4831	16.8499	16.6878	16.185	16.8565	16.8023	16.3666	16.4464	16.7784	17.3236	15.4506	15.8643	17.33	16.1928	16.7662	16.5467	16.4958	17.2009	17.207	17.0088	16.7487	16.7297	16.876	17.1266	17.7121	15.534	17.0582
ssc-miR-490	1.21328	-5.19223	1.22552	-5.19223	1.45363	1.45564	-5.19223	-1.3035	0.89187	2.95212	-5.19223	-5.19223	-5.19223	2.16754	-5.19223	1.60656	-5.19223	0.904181	-5.19223	0.263727	1.83056	-5.19223	-1.66497	0.909952	2.20742	-5.19223	-1.74032	-0.720076	0.762615	-0.401722
ssc-miR-490-3p	1.21328	-5.19223	1.22552	-5.19223	1.45363	1.45564	-5.19223	-1.3035	0.89187	2.95212	-5.19223	-5.19223	-5.19223	2.16754	-5.19223	1.60656	-5.19223	0.904181	-5.19223	0.263727	1.83056	-5.19223	-1.66497	0.909952	2.20742	-5.19223	-1.74032	-0.720076	0.762615	-0.401722
ssc-miR-491	2.20475	2.41247	2.79918	2.4702	3.33615	1.91114	2.92896	2.30411	2.87583	2.8456	3.60398	3.14836	3.79466	3.16314	3.14023	2.1872	3.45242	2.88828	2.84243	0.263727	3.17173	2.79214	2.85346	3.2714	2.84819	2.48304	3.12595	3.02562	3.06582	3.40689
ssc-miR-500	7.5818	7.39483	6.88836	7.14516	7.05416	7.6964	6.37132	7.59022	7.40095	7.07659	6.74794	6.40311	6.8466	7.02528	6.75349	7.54795	7.49342	8.3772	7.62968	7.11341	7.0882	6.41333	8.0808	8.27522	8.05698	6.11654	6.27168	6.9552	6.06169	6.69022
ssc-miR-504	3.12669	3.16842	3.34172	3.40539	3.221	2.96979	3.05779	1.60866	2.65433	1.15746	2.79906	3.14836	3.2654	2.16754	3.00317	2.82153	3.45242	2.60565	1.62736	3.23468	2.68806	2.64077	3.63358	2.52792	2.5977	3.15846	2.71242	3.46492	3.5499	3.30407
ssc-miR-505	5.19724	5.13198	5.22083	5.10806	5.29102	6.37239	5.60406	5.50342	5.54775	5.46248	4.38024	4.73035	5.41422	6.34244	5.6313	5.27639	5.44971	5.61555	5.31596	4.04023	6.12211	6.02735	6.18196	6.16733	5.78453	5.85516	5.64577	5.8723	6.50337	5.48858
ssc-miR-532-3p	4.12442	4.51368	4.71784	5.25417	4.30622	5.11474	5.0439	3.95576	4.66456	4.56759	3.79622	4.66004	4.90005	4.82309	4.76523	4.18069	4.10318	5.04257	4.27952	4.13961	5.25584	5.22045	5.08794	4.9169	5.18862	4.8742	5.41697	5.25884	5.81312	5.37902
ssc-miR-532-5p	6.1694	5.6479	5.74066	5.3709	5.89925	5.61191	5.13434	6.55028	6.04097	6.53241	5.92331	6.29125	6.76416	5.76432	6.08628	7.06957	6.31438	5.96496	6.48943	6.55283	6.61306	6.77775	6.38948	6.03914	6.44248	5.36445	6.62565	6.71363	5.97501	7.09237
ssc-miR-574	4.00597	3.87721	3.82604	5.72433	5.45288	5.65142	5.29109	3.12375	3.89863	4.22923	3.79622	3.6616	4.84763	4.61976	4.48543	4.01103	4.28733	5.15351	4.27952	5.13849	5.19396	5.05066	4.98674	5.01104	4.96829	4.85584	4.72283	5.23683	5.15531	5.19012
ssc-miR-582	5.5893	5.67115	5.10451	5.12715	3.58928	6.33041	4.49537	5.24056	6.11894	5.11808	5.0425	5.29175	4.67787	5.09848	5.20095	6.19895	6.36985	6.97375	6.47295	4.98661	6.61306	5.44269	5.01271	6.42841	6.27617	5.86437	5.78747	6.25832	3.61686	5.47681
ssc-miR-628	1.47348	-0.247774	0.242293	-0.0795914	1.64448	0.786171	-0.0352227	1.19792	1.8812	-5.19223	-5.19223	-5.19223	-5.19223	-0.374163	-5.19223	1.34612	-0.308819	1.26206	-5.19223	-5.19223	1.69417	0.492822	0.237988	1.66681	0.80655	0.912127	0.157249	1.23033	0.762615	0.165759
ssc-miR-652	2.68773	1.88524	2.21705	1.88879	2.34005	1.62396	1.52253	1.19792	2.24139	2.46874	1.80472	1.93189	3.2654	1.58696	-5.19223	3.40463	1.65405	1.99243	2.62096	1.2472	1.54352	1.9343	2.29963	2.48085	2.66452	1.39155	2.03795	2.2219	0.189236	1.55864
ssc-miR-664-3p	5.89726	5.55093	6.16329	5.91217	6.06701	5.66113	6.03811	5.3648	6.15111	5.74031	6.31744	6.38142	6.96205	5.94944	6.08628	6.05357	5.94588	6.08179	5.86313	5.93157	5.88422	6.05755	5.89828	6.10272	5.98083	5.48882	5.88364	5.90057	5.70955	6.35302
ssc-miR-664-5p	1.21328	2.03618	1.80484	1.4773	2.34005	1.26505	1.11206	0.621537	2.0725	-0.790422	-5.19223	1.35209	1.10977	1.17629	2.26948	1.34612	1.24318	1.54857	1.62736	1.2472	-0.579791	0.0871019	-0.16594	1.16948	0.80655	1.17166	-1.74032	-0.720076	0.189236	1.36791
ssc-miR-671-3p	4.00597	4.29157	3.34172	4.43451	4.38857	5.61191	4.48012	4.43038	4.19453	4.46338	4.49557	4.24552	2.90401	5.57459	4.99947	4.79137	5.37033	4.00878	5.11816	4.48018	5.11602	4.2994	4.4727	4.75815	4.41016	4.27156	3.9819	3.67594	6.00031	4.50112
ssc-miR-671-5p	4.19831	4.29157	4.18799	4.30636	4.36164	3.76601	4.19271	4.52811	4.93475	5.11808	4.88218	5.65926	5.41422	5.0668	5.10373	5.00981	4.28733	4.24759	5.03077	4.81684	4.66533	4.95763	5.03823	3.89146	4.24532	5.5586	5.06512	5.65714	4.88346	4.98937
ssc-miR-676-3p	0.895601	0.728607	1.54407	1.69767	0.250322	1.77468	-0.436844	1.41786	1.8812	0.175043	0.81597	-5.19223	0.127941	1.58696	0.700796	1.02807	0.666532	1.41241	-5.19223	0.263727	-1.52199	0.492822	-0.16594	2.03595	0.548021	1.39155	1.59399	1.54889	0.762615	2.36024
ssc-miR-7	7.06928	6.98103	5.66875	5.85606	6.13221	6.22961	6.35887	7.63752	6.24352	7.32478	6.90223	6.33704	6.43168	4.43357	4.96298	7.79666	6.90857	5.76281	5.58497	6.73864	7.3289	7.34739	6.88043	5.75742	7.40121	6.44605	6.79773	7.49903	5.01341	7.34956
ssc-miR-744	6.36656	7.1643	6.81622	7.27496	7.31855	6.70365	6.89851	5.83475	7.00004	6.16258	7.11559	7.2437	7.20016	6.76395	6.90546	5.975	7.59003	6.25601	6.36989	6.51631	6.90335	6.80915	6.65985	6.71953	6.06362	6.78375	6.98592	7.38857	7.4352	7.18931
ssc-miR-769-3p	-1.04213	1.30561	1.22552	0.899407	0.973957	2.53546	-5.19223	3.12375	1.08185	2.60559	-5.19223	-5.19223	-5.19223	0.600036	0.700796	1.8271	1.24318	1.54857	1.62736	0.263727	1.95517	1.47873	1.3892	0.404351	2.20742	0.912127	1.71843	1.80968	1.75094	1.55864
ssc-miR-769-5p	9.04798	8.45625	8.23381	7.62313	8.22625	8.68206	8.02195	9.2752	8.79704	8.75262	8.22814	8.00204	9.33936	8.55401	8.67076	9.3826	8.80896	8.3165	8.23427	8.65264	8.94503	9.26466	8.76169	8.71353	8.61152	8.56777	8.81674	9.39959	8.69152	9.45738
ssc-miR-874	1.88496	0.728607	-0.161667	1.2171	0.250322	2.3558	0.536198	2.06455	1.8812	1.47585	-5.19223	3.34045	1.10977	3.03801	-0.275129	1.34612	0.666532	1.8936	1.04877	2.23886	1.69417	0.0871019	2.02124	1.9693	2.52764	0.595431	0.730368	0.247052	1.49025	1.14806
ssc-miR-92a	16.9499	16.7075	17.2157	17.6512	17.7896	17.2233	17.3203	17.0428	17.0243	16.7882	17.8206	17.7333	17.9967	17.8652	18.1826	17.3066	17.8307	16.9665	18.1336	18.4183	17.166	17.3557	17.1563	17.1122	16.6069	17.211	17.2901	17.3749	17.9214	17.768
ssc-miR-92b-3p	11.6908	11.1222	11.6369	12.1458	11.3973	11.7593	11.8282	11.8082	11.4482	11.6868	12.391	12.6286	11.7001	12.7727	13.0637	12.2898	12.1711	11.1607	12.8531	12.4472	11.6535	11.6322	11.5757	11.0647	11.2638	11.6519	11.7271	11.8845	12.8111	12.4259
ssc-miR-92b-5p	1.47348	1.30561	-0.161667	0.899407	2.10046	-1.44701	0.536198	-1.3035	1.40005	0.175043	2.79906	2.34434	0.127941	0.600036	1.27764	0.0472868	1.24318	-0.290368	2.0392	0.263727	-1.52199	1.47873	0.237988	0.404351	-0.733981	2.03815	0.157249	0.820888	1.49025	0.888584
ssc-miR-98	4.00597	4.35039	3.49744	1.88879	3.63498	3.57378	3.21343	4.29811	3.68088	4.09617	3.11985	4.50821	2.68249	3.27828	3.14023	4.4698	4.77218	3.72243	3.61774	2.23886	4.64697	4.34909	3.96156	3.54753	4.24532	4.50156	4.39009	4.50056	4.15642	4.40503
ssc-miR-99a	10.3701	10.2094	10.273	10.5134	10.6059	10.4911	9.36002	11.28	10.7027	10.1929	10.4956	10.1081	10.2012	9.63045	9.99715	10.4396	9.75524	11.2707	9.77612	10.0993	9.40786	8.8898	11.3935	11.4805	11.2155	8.82891	8.54149	9.33889	8.11145	8.7932
ssc-miR-99b	6.29259	6.34893	6.83094	7.75172	6.86096	7.3573	5.82533	7.40002	6.75345	6.03508	7.96346	6.67679	6.92458	7.1665	5.96235	6.08598	5.64225	6.84742	5.31596	6.29707	5.67365	5.20704	6.97594	6.91149	6.7267	4.299	3.9819	4.50056	4.79948	3.97396
NC_010443:107033072..107033128:-	4.89792	4.43434	-5.19223	4.40352	3.844	2.69521	3.97068	-5.19223	4.36878	3.60235	5.31793	4.98166	3.2654	3.48419	4.26333	4.296	5.0689	0.112554	4.8383	3.9335	3.85458	4.69485	-1.66497	4.10832	2.90457	4.15625	5.31224	3.12483	5.22135	5.28766
NC_010443:140919001..140919057:+	-0.0833426	-1.20167	-1.66095	-5.19223	0.250322	0.469952	-0.436844	0.215024	-0.863277	-0.790422	-5.19223	-5.19223	-5.19223	-5.19223	-5.19223	0.0472868	-5.19223	0.112554	-5.19223	-5.19223	-0.0146228	-0.479405	-0.728935	-0.778826	0.548021	-1.32827	-1.74032	-5.19223	-5.19223	-0.401722
NC_010443:302806863..302806925:+	0.895601	1.04576	1.39357	1.69767	0.657042	0.469952	1.74296	0.938327	0.414924	-0.790422	1.80472	1.35209	0.127941	2.38867	1.68861	1.02807	1.24318	-0.290368	1.04877	0.263727	1.37528	1.28811	1.22116	-0.380814	1.02572	0.595431	-0.807793	0.247052	1.49025	1.55864
NC_010443:305275501..305275560:-	2.46635	2.03618	0.816093	-0.0795914	0.250322	1.45564	0.754698	1.41786	1.24971	1.15746	-5.19223	0.367466	1.68863	-0.374163	1.68861	2.82153	2.23483	-0.290368	1.04877	-5.19223	1.95517	1.64708	1.67597	-0.380814	1.38397	0.595431	2.03795	2.03046	1.17183	1.36791
NC_010443:93443759..93443825:-	0.487617	0.321485	-0.161667	-5.19223	-1.26977	0.0643803	0.536198	-0.35304	-1.79322	-5.19223	-5.19223	0.367466	1.10977	1.17629	-5.19223	0.619464	-5.19223	-0.851402	1.04877	-5.19223	0.706309	-0.479405	-0.728935	-2.23436	0.548021	-0.378686	0.472082	-0.720076	-0.776564	-0.401722
NC_010444:100272648..100272708:+	-1.04213	1.52572	-0.724727	-1.03848	0.973957	-5.19223	0.754698	-5.19223	1.66059	0.748308	0.81597	0.367466	2.1006	-0.374163	1.27764	-5.19223	-0.308819	0.112554	1.62736	0.263727	-5.19223	0.0871019	-0.16594	-0.380814	-5.19223	-5.19223	-1.74032	-0.720076	-0.776564	0.571975
NC_010444:147020967..147021031:+	0.895601	1.30561	2.12451	1.2171	1.64448	2.3558	3.05779	2.30411	0.673017	1.47585	-5.19223	1.35209	1.68863	2.38867	-5.19223	2.47513	2.64777	2.33138	1.04877	-5.19223	2.45467	2.86226	2.29963	1.58013	1.67073	1.58231	2.13046	2.80404	2.62007	1.36791
NC_010444:157162739..157162804:-	1.88496	-5.19223	1.80484	-0.0795914	-5.19223	-1.44701	0.536198	0.215024	2.24139	1.15746	-5.19223	-5.19223	0.127941	0.600036	1.68861	0.0472868	-5.19223	1.26206	-5.19223	-5.19223	-0.579791	1.06841	-0.728935	1.4879	-1.6698	-5.19223	-5.19223	0.820888	0.189236	-0.401722
NC_010444:158828..158884:-	-0.0833426	-1.20167	0.816093	3.20431	2.44641	1.77468	2.45454	1.41786	0.89187	1.47585	3.11985	2.34434	2.42069	1.58696	2.85171	0.619464	2.23483	1.67298	3.20378	1.82661	2.36766	1.28811	1.3892	1.82597	1.53446	2.7449	2.29939	1.54889	2.33199	0.888584
NC_010444:3032521..3032580:-	0.487617	0.321485	-0.724727	0.491404	0.973957	-1.44701	-0.0352227	0.215024	1.24971	0.175043	3.11985	1.35209	-5.19223	0.600036	1.68861	-0.915022	1.24318	0.685299	1.62736	0.263727	0.706309	-0.479405	-0.16594	-0.380814	-0.171063	0.595431	1.83298	1.23033	1.17183	1.14806
NC_010444:45901761..45901814:-	0.487617	1.52572	1.68034	2.9706	1.45363	0.0643803	2.02098	-5.19223	0.100376	2.60559	2.38591	1.35209	1.10977	2.74957	2.85171	1.60656	0.666532	1.09419	1.62736	2.23886	1.18481	2.64077	-5.19223	0.909952	2.52764	2.16288	2.58743	2.03046	2.86009	1.55864
NC_010444:50496479..50496539:-	1.47348	2.79774	1.68034	1.69767	1.23364	1.45564	1.11206	0.938327	1.8812	3.05132	-5.19223	1.35209	-5.19223	1.90626	3.14023	1.60656	3.10548	1.99243	2.62096	2.55912	2.68806	2.28001	1.67597	1.82597	2.29438	1.58231	1.9391	0.247052	2.96662	3.19336
NC_010444:5402952..5403001:-	-5.19223	-5.19223	-1.66095	-1.03848	-5.19223	-0.501836	0.754698	-1.3035	-0.863277	-5.19223	1.80472	0.367466	-5.19223	-0.374163	-0.275129	-0.915022	1.24318	-0.290368	0.0677145	-5.19223	-0.579791	0.0871019	-5.19223	-0.0691986	-5.19223	-5.19223	0.472082	0.247052	1.17183	0.571975
NC_010444:5435067..5435115:-	-5.19223	-5.19223	-5.19223	-1.03848	-5.19223	-0.501836	0.754698	-1.3035	-0.863277	-5.19223	1.80472	-5.19223	-5.19223	-0.374163	-5.19223	-0.915022	1.24318	-0.851402	0.0677145	-5.19223	-1.52199	0.0871019	-5.19223	-0.380814	-5.19223	-5.19223	0.157249	0.247052	1.17183	0.571975
NC_010444:5699331..5699389:-	1.88496	2.29761	3.11998	3.2745	4.41501	2.69521	3.05779	2.5095	3.11206	4.09617	1.80472	2.34434	2.90401	3.27828	2.49071	3.40463	2.45602	2.98746	1.62736	3.9335	2.06986	2.379	2.21267	2.43218	2.66452	2.03815	3.17021	3.21766	2.33199	2.63899
NC_010444:58421000..58421057:-	1.21328	-0.247774	2.30402	2.05753	1.813	2.61755	2.6848	2.30411	1.08185	1.73651	2.38591	2.34434	2.68249	3.16314	3.38055	1.60656	2.45602	1.41241	2.62096	1.2472	1.69417	1.64708	-0.16594	0.909952	2.20742	1.58231	1.9391	1.54889	2.96662	2.63899
NC_010444:66689166..66689233:-	-5.19223	-1.20167	-0.161667	-0.0795914	-5.19223	-5.19223	-0.0352227	-1.3035	0.89187	-5.19223	-5.19223	1.93189	0.127941	-5.19223	1.68861	-5.19223	1.24318	0.112554	1.04877	-5.19223	-5.19223	-0.479405	-0.728935	-0.0691986	-1.6698	1.39155	-1.74032	0.820888	0.762615	-1.35051
NC_010444:7444710..7444770:-	10.7481	9.96379	10.3275	10.2335	9.83151	10.7347	10.385	10.3783	10.4728	10.3769	10.9545	10.6506	10.9602	11.6576	11.8839	10.9129	10.9891	10.3277	11.6847	11.4551	10.9657	10.9636	9.98922	10.4826	10.0038	10.4673	10.912	10.635	11.356	11.6606
NC_010444:76370777..76370837:-	-0.0833426	0.321485	-1.66095	-1.03848	0.250322	-1.44701	0.754698	-0.35304	-1.79322	-5.19223	1.80472	0.367466	0.127941	-0.374163	0.700796	-0.915022	-0.308819	-1.78191	-5.19223	0.263727	-5.19223	-5.19223	0.237988	-0.380814	-5.19223	0.189073	-0.807793	0.247052	-5.19223	-1.35051
NC_010444:76693983..76694037:+	8.03425	7.92876	7.88643	8.44996	7.90343	7.57324	8.13336	6.98829	7.8331	7.87792	9.88618	9.41342	9.45556	8.52224	8.86127	7.95711	8.13345	7.45735	8.57656	9.16129	7.56965	7.81783	7.17882	7.61556	7.88376	7.12011	7.7122	8.43511	7.31936	7.91385
NC_010444:82661289..82661351:+	0.487617	1.52572	1.39357	2.69157	1.45363	2.0358	2.02098	1.19792	0.89187	0.175043	0.81597	0.367466	1.68863	1.17629	3.00317	2.1872	3.10548	1.54857	1.04877	1.2472	2.95007	2.05897	-0.728935	0.909952	2.01599	1.39155	1.71843	2.54213	3.68085	3.19336
NC_010444:8488604..8488673:+	1.47348	1.52572	2.38604	2.88345	2.54546	2.0358	2.78747	1.41786	2.59321	2.8456	2.79906	2.66471	3.2654	3.27828	3.26538	2.82153	3.89204	1.8936	3.61774	3.04263	2.825	1.9343	1.91508	1.66681	2.66452	2.89631	2.52063	2.67902	3.15863	1.72708
NC_010444:88902992..88903053:+	3.73518	2.61793	3.42168	3.13054	2.63815	4.53035	0.754698	4.76703	4.19453	3.39135	3.11985	-5.19223	4.00073	4.89702	2.68247	3.86927	4.10318	4.10026	3.73297	3.04263	4.29274	1.28811	4.54567	4.22719	3.11032	2.89631	-0.246042	4.12257	5.36462	1.36791
NC_010444:9662242..9662301:+	2.8796	3.61471	3.42168	4.12828	3.63498	3.57378	0.536198	3.45724	3.11206	3.8972	3.11985	0.367466	1.10977	4.57542	2.68247	3.59681	4.59728	2.88828	3.03439	3.23468	3.11943	-1.42541	2.96409	3.2714	3.41201	3.43072	2.82743	2.54213	4.82802	2.72111
NC_010445:103259843..103259904:-	1.88496	2.03618	3.25707	2.58513	2.54546	3.25268	2.83619	1.92799	2.92627	3.72761	2.38591	2.66471	2.42069	2.16754	1.68861	1.60656	3.10548	3.03461	3.61774	3.04263	3.06515	2.379	2.96409	2.66059	2.90457	3.92922	3.21315	3.21766	3.5499	3.00952
NC_010445:10664434..10664493:+	4.91993	5.18142	5.72499	5.68622	5.62128	5.361	5.59701	4.66331	5.52338	5.51556	5.0425	6.03759	5.04676	4.89702	5.40516	4.96405	5.34287	5.61555	5.24006	4.23258	5.36095	5.48775	5.89828	5.77704	5.69146	5.298	5.47104	5.21448	4.79948	5.27412
NC_010445:17756725..17756786:+	5.93016	5.09806	5.56693	5.99765	5.75147	5.76383	6.14832	3.64321	6.04668	6.04715	5.0425	5.86079	5.09253	5.91427	6.11982	6.07526	5.52496	5.76281	5.64506	5.36072	5.43772	5.80506	4.29361	6.18946	5.90686	5.46479	5.73687	5.96893	5.81312	5.84049
NC_010445:2111549..2111613:-	-0.0833426	-0.247774	0.242293	-1.03848	0.657042	-5.19223	-0.436844	-5.19223	-0.863277	0.175043	-5.19223	0.367466	1.10977	-0.374163	0.700796	-5.19223	-5.19223	-0.851402	-5.19223	1.82661	-1.52199	-1.42541	-5.19223	-0.778826	0.232824	-1.32827	-5.19223	-5.19223	-5.19223	-5.19223
NC_010445:2177109..2177174:+	-0.0833426	-1.20167	1.39357	1.2171	1.813	1.26505	0.944417	-5.19223	1.24971	0.175043	0.81597	1.93189	1.68863	1.58696	1.68861	-0.915022	-0.308819	-0.851402	1.04877	-5.19223	-5.19223	0.0871019	-0.728935	-0.380814	-0.733981	0.189073	0.730368	-0.720076	2.62007	-0.401722
NC_010445:42401527..42401607:-	8.38413	8.69621	7.99497	7.73315	7.57452	7.49939	7.78348	8.13883	8.28842	8.67503	7.78224	8.08489	8.16297	7.1439	7.9053	8.81442	8.65278	7.74996	7.58436	7.47863	7.74819	8.10308	7.90647	8.13781	8.72837	7.6673	7.69715	8.0177	7.1879	8.13029
NC_010445:85283151..85283204:-	0.895601	2.03618	0.242293	1.2171	1.45363	1.26505	1.26224	1.41786	1.40005	2.14859	0.81597	-5.19223	2.90401	0.600036	2.68247	2.1872	1.65405	0.112554	1.04877	0.263727	0.965307	0.809131	0.811754	1.28361	1.67073	0.189073	1.71843	1.54889	0.762615	0.888584
NC_010445:865928..865990:-	-5.19223	1.71665	-5.19223	3.13054	-5.19223	2.3558	-5.19223	-0.35304	-5.19223	-5.19223	-5.19223	-5.19223	-5.19223	3.03801	-5.19223	-0.915022	0.666532	-5.19223	2.0392	0.263727	1.69417	-5.19223	-1.66497	-5.19223	-5.19223	-5.19223	-5.19223	-5.19223	3.06582	-5.19223
NC_010446:101269619..101269681:-	3.20046	4.06451	3.42168	2.88345	3.44279	3.61433	3.65482	4.05746	3.58993	4.00011	3.60398	3.92411	4.00073	3.89834	4.37865	3.26064	4.34384	3.43679	2.84243	3.55577	3.06515	3.3752	3.33733	3.2714	3.87397	2.7449	3.33479	3.85999	3.15863	3.90537
NC_010446:108513253..108513325:+	1.88496	2.29761	2.79918	2.7907	3.09585	3.39912	2.51564	3.12375	2.24139	3.39135	2.38591	2.66471	2.1006	3.03801	3.26538	2.01836	1.97347	2.93872	2.3592	1.2472	3.22221	2.55868	2.96409	2.70223	4.03415	2.16288	1.59399	3.21766	2.74506	1.36791
NC_010446:108807699..108807769:+	0.895601	1.71665	1.80484	1.88879	2.22522	2.69521	1.39825	2.41045	1.77511	2.73058	0.81597	0.367466	1.10977	2.58038	3.00317	1.02807	1.24318	2.66678	0.0677145	1.2472	2.27506	2.05897	2.38165	1.89941	3.52421	1.17166	0.730368	1.54889	2.33199	0.888584
NC_010446:110277092..110277158:+	4.70863	3.99248	5.16384	6.73022	5.17205	5.28768	5.26464	5.19665	5.07549	5.09501	5.25385	5.03819	4.99949	5.00126	4.8871	4.25858	4.55003	5.6538	6.29685	4.69144	4.49103	4.22151	5.75176	5.75248	5.42858	4.59308	4.40868	4.67439	4.54821	4.1621
NC_010446:117841964..117842021:+	-5.19223	-0.247774	-1.66095	0.491404	0.973957	-0.501836	1.26224	-0.35304	-0.302444	-0.790422	0.81597	0.367466	-5.19223	0.600036	-0.275129	0.619464	-0.308819	-0.290368	1.62736	0.263727	0.390415	0.492822	-0.16594	0.76028	0.232824	-0.378686	-1.74032	0.247052	0.189236	-0.401722
NC_010446:117890752..117890812:-	0.487617	-5.19223	0.816093	0.899407	-0.318148	-0.501836	0.278596	0.938327	-1.79322	1.15746	-5.19223	1.35209	0.127941	0.600036	1.68861	-0.915022	-5.19223	0.427164	0.0677145	-5.19223	0.965307	1.06841	-0.16594	-0.0691986	-0.733981	-0.378686	1.59399	1.23033	1.17183	2.01441
NC_010446:132441526..132441585:+	-0.0833426	1.52572	-0.724727	-0.0795914	0.657042	0.0643803	1.39825	-0.35304	1.24971	-0.790422	2.38591	1.35209	2.1006	-0.374163	-0.275129	-5.19223	1.24318	1.09419	-5.19223	-5.19223	0.390415	0.492822	0.553208	0.76028	-0.733981	0.189073	0.730368	-0.720076	0.189236	0.165759
NC_010446:40328438..40328497:+	-5.19223	-5.19223	-1.66095	-5.19223	-1.26977	0.786171	0.278596	-5.19223	1.53619	-5.19223	-5.19223	-5.19223	0.127941	-5.19223	-5.19223	0.0472868	-5.19223	-0.851402	1.62736	1.2472	-0.0146228	0.0871019	-0.728935	-0.778826	-0.733981	-0.378686	-0.246042	-0.720076	-5.19223	0.165759
NC_010446:81485461..81485520:-	-0.0833426	1.52572	1.22552	0.899407	-5.19223	-0.501836	0.754698	0.215024	1.98002	0.748308	-5.19223	0.367466	3.09599	-5.19223	1.68861	0.0472868	1.65405	1.99243	-5.19223	-5.19223	0.390415	1.64708	1.3892	1.82597	1.21594	-0.378686	1.83298	1.80968	0.189236	2.63899
NC_010446:81485463..81485522:+	-0.0833426	-1.20167	0.816093	-5.19223	-1.26977	0.0643803	-0.436844	0.938327	2.15941	1.47585	-5.19223	2.34434	1.68863	-5.19223	1.68861	1.34612	-5.19223	0.904181	1.04877	-5.19223	0.390415	0.0871019	0.811754	1.58013	2.20742	-5.19223	1.45779	2.54213	-0.776564	1.14806
NC_010446:82740306..82740366:-	-1.04213	-0.247774	-1.66095	0.491404	-0.318148	-5.19223	-0.436844	-5.19223	0.100376	-0.790422	-5.19223	0.367466	0.127941	-5.19223	-5.19223	-5.19223	-5.19223	-0.290368	1.04877	-5.19223	-0.0146228	-0.479405	-0.728935	-0.778826	-0.171063	0.595431	-5.19223	0.820888	0.762615	-5.19223
NC_010446:83574358..83574420:+	3.20046	2.79774	-5.19223	3.34143	2.10046	1.91114	2.18042	-5.19223	2.52937	2.14859	3.38213	3.14836	1.10977	2.38867	3.14023	2.01836	2.81699	-5.19223	3.35535	2.82104	2.27506	2.92913	-5.19223	2.09967	1.21594	3.5724	3.03314	0.820888	3.32806	3.83336
NC_010446:96643904..96643962:-	-1.04213	-1.20167	1.39357	2.4702	0.973957	0.786171	1.63695	1.77714	-0.302444	1.47585	0.81597	1.35209	2.1006	1.17629	1.27764	1.02807	1.24318	1.09419	1.04877	1.82661	1.54352	1.47873	0.237988	0.76028	1.02572	1.17166	1.45779	0.820888	1.75094	1.55864
NC_010447:100312266..100312325:+	4.16184	3.61471	3.91161	3.73904	1.23364	4.83488	3.05779	3.05983	3.27662	3.8972	3.38213	3.92411	2.90401	3.66434	3.84898	3.71204	3.34578	4.00878	4.03198	-5.19223	4.24472	3.22362	3.37786	3.855	4.39056	3.21718	2.93395	3.30487	3.80089	3.3564
NC_010447:30185307..30185367:-	2.78685	2.79774	2.53728	2.34531	2.63815	2.25681	2.18042	1.19792	3.31499	2.14859	2.38591	2.66471	2.1006	2.58038	3.14023	2.33834	3.64461	3.36482	3.20378	3.69297	3.11943	3.05423	2.12013	2.89411	2.01599	1.58231	2.52063	2.91908	2.96662	3.63582
NC_010447:4411884..4411943:-	3.12669	2.41247	2.21705	3.88078	2.44641	3.44481	3.48189	2.68925	2.71298	2.8456	2.79906	3.50994	3.67942	3.89834	3.38055	2.82153	3.64461	2.88828	3.20378	3.40414	3.22221	2.92913	3.16274	3.24347	2.72838	3.2736	2.29939	3.38711	4.01463	3.00952
NC_010447:4775975..4776048:+	0.487617	-1.20167	0.557534	-5.19223	-1.26977	0.786171	-5.19223	0.215024	0.100376	0.748308	-5.19223	1.35209	-5.19223	0.600036	-0.275129	1.8271	0.666532	0.685299	-5.19223	-5.19223	0.706309	-5.19223	-0.728935	-0.0691986	0.80655	-1.32827	-0.807793	-0.720076	-0.776564	0.888584
NC_010447:5388521..5388584:+	11.8944	12.1563	12.0289	11.9407	11.9257	11.5085	11.6501	11.6064	11.9664	12.0833	11.9961	11.6109	11.6862	11.3391	11.7888	12.2095	12.2656	11.4681	11.4073	11.5897	11.5594	12.0019	11.4213	11.6787	11.5923	11.6592	11.8193	12.1475	11.9664	12.045
NC_010447:61513808..61513866:-	3.87692	2.95761	3.25707	1.4773	1.64448	1.45564	1.74296	4.2125	3.5583	3.46517	1.80472	2.66471	-5.19223	2.58038	2.49071	4.73798	2.64777	3.63336	2.84243	1.82661	3.11943	2.47164	3.29562	3.855	4.03415	2.16288	2.03795	2.03046	2.16304	2.55193
NC_010447:90996696..90996769:+	3.52153	3.99248	4.11771	3.78785	1.813	4.17129	3.57094	4.40488	5.28327	5.46248	1.80472	3.6616	4.34125	3.03801	3.38055	4.09835	4.39822	3.80633	1.04877	0.263727	3.27098	2.47164	3.01637	5.1973	5.566	2.7449	3.44697	4.12257	2.16304	2.87251
NC_010448:134382876..134382944:-	0.487617	0.728607	0.816093	3.2745	1.64448	1.77468	1.74296	0.938327	0.89187	1.95721	2.38591	3.14836	2.90401	2.38867	0.700796	1.02807	1.24318	1.54857	3.03439	0.263727	0.706309	0.809131	1.5397	0.909952	0.80655	1.39155	1.13945	-0.720076	2.74506	-1.35051
NC_010448:3622554..3622630:-	0.487617	-1.20167	0.816093	-0.0795914	0.973957	-0.501836	0.278596	-5.19223	-0.863277	-0.790422	-5.19223	1.35209	-5.19223	-5.19223	2.26948	0.619464	-5.19223	-0.290368	0.0677145	-5.19223	-0.579791	-5.19223	0.553208	-1.33033	0.232824	0.189073	-1.74032	-5.19223	-0.776564	0.571975
NC_010448:39535618..39535675:-	-0.0833426	-0.247774	-1.66095	-0.0795914	-1.26977	-1.44701	0.536198	-1.3035	-1.79322	-5.19223	-5.19223	0.367466	0.127941	0.600036	-0.275129	-5.19223	-0.308819	-0.851402	-5.19223	1.2472	-1.52199	0.0871019	-5.19223	-0.0691986	-1.6698	-1.32827	0.157249	0.247052	-5.19223	-5.19223
NC_010448:4245080..4245140:-	2.8796	-0.247774	3.11998	1.69767	1.64448	2.3558	1.39825	2.60217	3.19668	2.46874	2.38591	3.50994	2.68249	2.16754	1.27764	3.01348	1.24318	2.83601	1.62736	3.04263	2.75815	3.46807	2.90983	3.03114	1.90983	2.57571	3.37316	3.21766	3.61686	3.50286
NC_010448:614069..614128:+	0.487617	1.30561	0.242293	-0.0795914	0.657042	0.469952	1.39825	0.938327	0.414924	1.15746	0.81597	0.367466	-5.19223	-0.374163	1.27764	-0.915022	-0.308819	-1.78191	-5.19223	-5.19223	0.706309	0.809131	-0.728935	0.76028	1.53446	-0.378686	0.730368	1.54889	0.189236	-1.35051
NC_010448:63019568..63019627:-	-1.04213	-5.19223	-5.19223	-5.19223	-5.19223	0.469952	-5.19223	-0.35304	-0.302444	0.748308	1.80472	-5.19223	2.1006	-0.374163	-5.19223	-0.915022	-5.19223	0.427164	0.0677145	-5.19223	-0.579791	-0.479405	1.03093	-0.380814	-5.19223	0.912127	0.472082	0.247052	-0.776564	-0.401722
NC_010448:870163..870232:-	3.57798	4.26124	2.79918	3.52538	3.15978	2.44843	1.84171	2.1893	3.76643	4.18622	3.38213	4.58612	4.00073	3.03801	3.38055	3.59681	4.55003	2.72542	1.62736	3.04263	2.53673	2.55868	2.29963	3.54753	4.10803	3.43072	2.45059	3.21766	2.16304	2.25392
NC_010449:22953704..22953776:-	3.20046	3.46306	2.85785	3.40539	4.44097	2.53546	3.80923	2.9228	3.0678	3.31356	3.79622	3.92411	3.67942	3.48419	3.00317	3.18286	3.34578	2.47502	1.62736	1.2472	0.965307	3.11293	2.85346	2.89411	2.20742	1.75077	2.52063	3.38711	2.33199	2.63899
NC_010449:22962952..22963018:+	3.27064	2.87989	1.80484	2.88345	2.34005	4.08736	3.41931	3.12375	2.59321	3.66633	2.38591	3.50994	3.417	3.16314	3.92684	3.26064	3.23063	2.60565	3.61774	1.82661	2.825	2.64077	2.66978	2.89411	3.69375	1.75077	2.88167	3.38711	2.96662	3.86981
NC_010449:27994493..27994551:-	-1.04213	2.29761	1.03528	3.58183	3.15978	2.0358	1.52253	1.77714	2.59321	0.175043	2.79906	0.367466	0.127941	0.600036	1.27764	1.34612	2.45602	1.99243	1.04877	1.2472	0.706309	1.06841	2.45926	4.06109	1.90983	1.17166	1.45779	0.820888	1.49025	0.165759
NC_010449:33726914..33726996:-	1.21328	-1.20167	1.03528	1.88879	0.973957	-0.501836	0.536198	-0.35304	-0.863277	0.175043	-5.19223	0.367466	-5.19223	0.600036	-0.275129	1.02807	-5.19223	0.904181	1.62736	-5.19223	-1.52199	-0.479405	-0.16594	0.593265	0.548021	-0.378686	0.472082	-5.19223	-0.776564	0.165759
NC_010449:4037111..4037179:-	9.45172	9.77476	9.75548	11.0614	10.0856	10.9113	10.72	10.4111	9.90784	9.52881	10.5846	10.4748	10.0441	10.6908	10.2679	9.81357	10.279	9.99225	10.5551	10.0135	10.2897	10.1809	11.177	10.4923	9.86822	10.5603	9.79212	9.89029	10.4489	9.55436
NC_010449:4037114..4037182:+	1.88496	3.23236	2.38604	4.08987	3.27972	3.44481	3.45094	2.84907	2.59321	1.95721	4.25488	3.34045	3.55416	3.16314	2.68247	2.47513	3.45242	2.25381	3.49251	2.82104	2.36766	3.27594	3.98798	3.3257	2.20742	3.3279	2.82743	2.67902	3.06582	2.13913
NC_010449:44979772..44979826:+	0.895601	1.88524	1.22552	1.4773	1.64448	-0.501836	2.02098	-5.19223	1.08185	1.73651	0.81597	-5.19223	1.10977	1.58696	2.85171	0.0472868	0.666532	1.26206	1.62736	1.2472	1.37528	1.28811	1.3892	1.82597	0.548021	0.912127	2.13046	2.03046	2.33199	0.888584
NC_010449:55687381..55687442:+	5.65638	4.06451	4.96469	4.87944	4.69941	5.37287	4.0347	5.15136	5.49859	5.89521	6.00345	4.14614	5.30182	7.08975	4.96298	6.169	4.34384	5.01932	6.33383	6.16177	5.44836	4.3733	4.43478	5.22613	5.48513	5.28433	3.25485	4.94262	5.84139	4.59122
NC_010449:59717175..59717237:+	2.34147	1.52572	3.11998	2.20859	1.813	2.3558	2.57426	2.5095	2.31895	2.14859	0.81597	3.14836	1.68863	2.90099	3.38055	2.33834	1.65405	1.41241	3.49251	1.2472	2.45467	3.27594	1.3892	2.03595	2.20742	2.38401	2.58743	3.02562	2.74506	3.13465
NC_010449:67901072..67901139:+	7.86024	8.25739	8.07287	7.92811	7.89875	8.51409	8.31298	7.8766	8.29204	8.44127	8.06965	8.53633	9.20257	8.51639	8.46759	8.24233	8.56934	7.8456	8.15898	8.05718	8.80716	8.47584	8.22802	8.05285	8.5598	8.692	8.43215	8.77956	8.31672	8.35748
NC_010450:122371913..122371971:-	0.895601	-0.247774	-0.161667	0.899407	-0.318148	1.91114	0.536198	1.60866	0.89187	1.95721	-5.19223	0.367466	0.127941	2.16754	1.27764	1.34612	-0.308819	1.26206	1.04877	0.263727	1.37528	1.64708	1.3892	0.909952	0.548021	1.39155	0.949358	0.820888	0.189236	1.36791
NC_010450:77039595..77039640:-	3.46278	2.61793	2.60735	3.92509	3.221	4.30116	2.97319	4.64163	2.76933	5.59991	1.80472	3.14836	3.417	4.78465	3.14023	5.72358	1.97347	3.6024	1.62736	4.13961	2.1761	2.99303	0.811754	1.4879	3.78667	2.89631	3.12595	3.67594	2.33199	2.36024
NC_010451:109969862..109969919:-	-5.19223	-1.20167	1.22552	-1.03848	1.64448	-0.501836	-1.91875	-1.3035	0.100376	-0.790422	-5.19223	0.367466	0.127941	-5.19223	0.700796	-0.915022	-0.308819	-1.78191	1.62736	0.263727	0.390415	0.492822	1.03093	0.186919	-0.171063	1.39155	1.13945	0.247052	0.189236	0.888584
NC_010451:5634250..5634312:-	3.40153	4.46127	2.73803	4.73756	4.76254	2.61755	2.32398	2.06455	2.82356	3.60235	6.54869	5.29175	5.94999	4.09963	4.96298	2.01836	4.68738	1.8936	4.73149	4.87568	1.37528	2.379	0.553208	1.16948	2.454	1.75077	1.45779	2.80404	1.17183	1.14806
NC_010451:7464752..7464826:+	6.84612	7.11427	7.37117	6.02845	8.40505	7.20632	6.63497	6.53272	7.15876	7.75823	7.16869	7.72905	6.9865	7.3749	7.05165	6.90373	7.32118	7.35195	5.75821	7.10113	6.42115	5.50976	6.60968	6.85261	7.17067	6.85482	5.98623	6.9211	6.23155	5.63344
NC_010451:778901..778963:-	1.88496	1.30561	2.30402	2.58513	2.44641	1.62396	2.39074	2.68925	2.0725	1.47585	0.81597	2.66471	2.1006	1.90626	1.27764	3.33443	1.65405	2.60565	1.62736	2.82104	1.37528	2.55868	2.45926	2.66059	2.454	1.9016	1.30738	1.80968	2.33199	2.45927
NC_010452:54569197..54569271:+	2.96675	1.04576	1.22552	4.83368	1.813	3.93561	0.278596	5.96261	2.31895	6.27972	2.79906	3.14836	2.1006	4.66279	-0.275129	6.44367	-0.308819	3.40125	-5.19223	2.55912	1.18481	-0.479405	0.237988	1.28361	5.54842	-5.19223	-1.74032	-0.720076	0.189236	-5.19223
NC_010452:65587463..65587517:-	-5.19223	-5.19223	-0.161667	1.69767	-5.19223	0.0643803	-5.19223	0.215024	1.40005	1.95721	2.79906	-5.19223	-5.19223	0.600036	1.68861	-5.19223	-5.19223	-0.851402	0.0677145	-5.19223	-1.52199	-5.19223	0.237988	-0.380814	0.548021	0.912127	-5.19223	-5.19223	0.189236	-0.401722
NC_010453:18917638..18917694:+	6.44454	6.98103	6.84913	7.2403	7.4931	6.28089	6.92971	5.60769	6.96729	6.33982	6.96362	7.23163	7.65381	6.26078	7.31319	6.54817	7.48088	6.22586	6.38759	6.60592	6.1679	6.98445	6.09953	6.46516	5.8216	6.44605	6.7475	7.18523	6.62221	6.89424
NC_010453:26036933..26036993:-	1.88496	0.321485	1.22552	0.491404	-5.19223	0.469952	0.944417	1.19792	0.673017	0.175043	1.80472	1.35209	1.10977	1.90626	0.700796	1.02807	-0.308819	1.26206	0.0677145	-5.19223	1.18481	0.492822	1.3892	0.404351	1.53446	-1.32827	0.730368	-0.720076	0.189236	0.888584
NC_010453:26036937..26036997:+	1.88496	0.321485	1.22552	0.491404	-5.19223	0.469952	0.944417	1.19792	0.673017	0.175043	1.80472	1.35209	1.10977	1.90626	0.700796	1.02807	-0.308819	1.26206	0.0677145	-5.19223	1.18481	0.492822	1.3892	0.404351	1.53446	-1.32827	0.730368	-0.720076	0.189236	0.888584
NC_010453:75594034..75594100:+	4.46099	4.37892	4.29801	4.76219	4.54039	4.70947	4.54017	3.64321	4.21496	4.31158	5.49469	5.5853	4.95063	5.12948	4.536	3.65558	4.10318	3.80633	5.27851	4.98661	4.16954	3.82484	3.29562	3.7792	4.7239	4.24359	4.00652	4.38523	4.28551	3.50286
NC_010453:77870752..77870812:+	1.47348	2.03618	2.96848	2.88345	0.973957	2.44843	-0.0352227	2.41045	3.459	3.23133	2.38591	-5.19223	2.42069	-0.374163	2.49071	-0.915022	3.23063	2.83601	2.84243	1.2472	2.27506	0.492822	3.20841	3.3257	2.66452	0.189073	-0.807793	2.91908	-5.19223	2.87251
NC_010453:86154705..86154759:-	2.05369	1.71665	1.39357	1.69767	2.22522	2.76891	2.63059	1.77714	1.53619	1.47585	1.80472	1.93189	2.42069	2.90099	2.68247	1.60656	0.666532	1.67298	1.04877	2.55912	2.1761	2.17372	2.02124	2.27548	1.21594	1.58231	2.29939	2.67902	3.32806	2.01441
NC_010454:18750340..18750410:+	5.28464	4.9538	5.40914	6.471	6.06701	6.18319	6.01713	5.05628	5.27356	5.18514	5.31793	6.03759	5.76452	6.60759	6.1526	5.38457	5.34287	5.62328	5.67419	5.13849	6.10203	5.9965	5.73626	5.7964	5.21114	6.36397	6.31174	6.05949	6.82698	6.07715
NC_010454:1918968..1919027:-	-1.04213	0.321485	0.816093	0.491404	0.250322	-5.19223	-0.995344	0.621537	0.414924	-0.790422	0.81597	-5.19223	-5.19223	1.17629	0.700796	-0.915022	-5.19223	-1.78191	-5.19223	-5.19223	-0.579791	-0.479405	-1.66497	0.186919	-5.19223	-0.378686	-1.74032	-0.720076	0.189236	-1.35051
NC_010454:23440148..23440200:-	7.24953	6.6475	7.60749	6.79731	6.95404	7.5473	7.4058	7.58455	7.86092	7.20602	6.92299	7.4453	7.08035	7.33556	7.81604	7.34422	6.9637	7.86366	8.16925	7.91012	7.55249	7.98626	8.14825	8.37193	7.50056	7.04511	7.7122	7.49903	7.41182	8.37977
NC_010454:56329528..56329603:+	4.2686	5.26021	4.91029	6.61321	5.05925	5.37287	5.73829	5.28317	5.05296	4.46338	5.49469	5.14502	4.79323	6.28851	6.32066	4.73798	5.81208	4.45243	5.9371	5.08962	4.96117	5.2469	5.49963	5.0994	4.54039	5.4029	5.44426	5.16871	6.36414	6.00523
NC_010454:62346364..62346427:-	1.47348	2.41247	2.02562	0.491404	0.250322	1.62396	1.11206	2.5095	2.24139	2.8456	2.38591	1.93189	-5.19223	1.90626	1.27764	2.01836	2.64777	1.09419	1.04877	2.23886	2.06986	0.0871019	1.5397	2.78207	3.20314	1.17166	0.730368	0.247052	1.49025	-0.401722
NC_010454:88118..88173:-	2.34147	4.37892	0.816093	4.46485	3.63498	3.76601	4.31806	0.621537	-1.79322	2.60559	2.38591	4.50821	3.90137	2.16754	4.76523	2.47513	4.77218	0.904181	4.55481	3.23468	3.40811	4.4436	0.553208	0.186919	2.01599	0.912127	2.88167	3.85999	0.762615	3.63582
NC_010455:108096436..108096497:+	-0.0833426	-0.247774	-1.66095	-0.0795914	-1.26977	-1.44701	-0.995344	0.215024	-0.863277	-5.19223	-5.19223	0.367466	0.127941	-0.374163	-5.19223	-0.915022	-0.308819	0.112554	-5.19223	-5.19223	-0.0146228	0.0871019	-1.66497	-1.33033	-1.6698	0.189073	0.472082	-0.720076	0.189236	0.165759
NC_010455:108383421..108383485:+	-0.0833426	1.71665	-0.161667	-0.0795914	0.250322	0.0643803	-0.436844	-0.35304	0.100376	0.748308	-5.19223	0.367466	-5.19223	0.600036	-0.275129	0.619464	0.666532	-1.78191	-5.19223	0.263727	-1.52199	0.492822	-0.16594	0.76028	-5.19223	-0.378686	-1.74032	-5.19223	1.49025	-1.35051
NC_010455:133977046..133977105:+	2.05369	0.728607	2.53728	3.52538	3.221	3.14608	2.39074	2.06455	2.15941	2.8456	2.38591	2.66471	2.68249	3.27828	1.27764	1.60656	2.45602	2.54181	2.84243	3.04263	3.22221	3.3752	3.01637	2.48085	2.78953	2.82259	4.05454	3.30487	4.24375	3.30407
NC_010455:216633479..216633546:-	2.8796	2.95761	1.80484	3.2745	2.63815	1.04539	3.01611	0.938327	2.87583	2.46874	3.96583	3.79882	4.34125	1.90626	3.00317	2.1872	3.10548	0.112554	2.84243	3.55577	1.37528	1.47873	1.3892	1.58013	2.01599	2.27768	2.03795	1.54889	1.17183	2.79879
NC_010455:35145751..35145827:-	1.69384	1.52572	1.39357	2.05753	2.22522	0.0643803	1.93413	2.30411	2.31895	2.46874	2.38591	1.35209	1.10977	1.17629	2.26948	2.47513	-0.308819	0.427164	-5.19223	-5.19223	2.61438	1.9343	1.3892	1.9693	1.79523	1.75077	1.59399	0.820888	2.16304	2.13913
NC_010455:35145754..35145830:+	1.47348	1.52572	1.39357	2.05753	2.22522	-0.501836	1.93413	2.1893	2.31895	2.46874	2.38591	1.35209	1.10977	1.17629	2.00808	2.47513	-5.19223	0.427164	-5.19223	-5.19223	2.61438	1.9343	1.3892	1.89941	1.67073	1.75077	1.59399	0.820888	2.16304	2.13913
NC_010455:35430497..35430566:+	2.78685	3.03136	3.25707	3.92509	2.80737	3.14608	3.88064	1.60866	3.58993	2.8456	2.79906	4.14614	2.68249	3.66434	4.7222	2.47513	4.16722	2.66678	4.35342	4.13961	2.68806	2.71844	3.11558	2.48085	1.79523	3.09726	3.33479	3.12483	4.51349	3.83336
NC_010455:66261305..66261379:-	3.12669	1.04576	1.22552	4.83368	1.813	3.99824	0.278596	6.09608	2.39255	6.41625	2.79906	3.14836	2.1006	4.70456	-0.275129	6.54039	-0.308819	3.40125	-5.19223	2.55912	1.18481	-0.479405	0.237988	1.38937	5.7153	-5.19223	-5.19223	-0.720076	0.189236	-5.19223
NC_010455:80043863..80043923:+	-0.0833426	1.04576	-1.66095	0.491404	-1.26977	0.786171	-1.91875	-0.35304	-1.79322	0.748308	-5.19223	0.367466	-5.19223	1.17629	-0.275129	2.01836	-0.308819	-1.78191	-5.19223	-5.19223	-0.579791	-0.479405	1.03093	-0.380814	0.80655	1.17166	0.157249	-0.720076	0.189236	-1.35051
NC_010455:80688663..80688725:-	6.42159	6.05392	1.80484	6.27948	5.57514	4.98159	5.75738	0.938327	5.90295	5.35008	6.62667	6.56579	4.79323	5.59695	6.30617	5.99789	6.4101	2.40498	6.38759	5.72308	5.55066	6.52022	1.67597	6.17844	4.70815	6.27003	6.83944	4.82951	7.05537	7.01309
NC_010456:121670009..121670055:+	-0.0833426	0.728607	0.242293	2.34531	0.657042	1.04539	0.536198	-1.3035	0.89187	0.175043	1.80472	0.367466	0.127941	1.17629	-0.275129	-0.915022	1.65405	1.54857	0.0677145	0.263727	0.965307	0.492822	1.22116	1.16948	1.79523	0.912127	0.730368	1.54889	1.49025	0.888584
NC_010456:129127841..129127899:-	3.20046	3.7949	3.11998	2.20859	1.96388	-0.501836	0.944417	-5.19223	2.52937	-0.790422	1.80472	1.93189	1.68863	-0.374163	-0.275129	0.0472868	1.97347	2.08492	2.0392	1.2472	-0.579791	0.492822	-5.19223	0.593265	-1.6698	-0.378686	-0.807793	0.247052	0.189236	1.72708
NC_010456:41729211..41729282:-	1.47348	1.52572	2.30402	0.491404	2.22522	2.53546	1.52253	1.41786	2.71298	2.8456	1.80472	2.66471	1.68863	2.90099	0.700796	3.10065	2.81699	1.26206	2.0392	1.82661	2.36766	2.17372	1.80047	2.21922	3.15747	2.27768	2.13046	2.2219	1.75094	3.13465
NC_010456:55001737..55001797:-	2.34147	3.56591	2.91423	4.43451	3.76399	3.39912	2.92896	3.76848	3.42432	2.73058	-5.19223	1.93189	2.1006	3.16314	1.68861	2.71505	2.64777	3.96077	-5.19223	2.23886	1.18481	1.47873	4.31464	4.71812	4.30936	0.595431	1.71843	1.80968	1.49025	-0.401722
NC_010456:6675131..6675176:-	2.78685	2.51885	2.38604	3.52538	2.88508	3.30316	3.51219	2.1893	2.65433	3.05132	1.80472	3.50994	2.68249	4.61976	3.92684	2.60007	3.10548	3.03461	3.73297	3.23468	3.17173	2.28001	1.91508	3.03114	2.66452	1.75077	2.58743	3.12483	3.68085	2.79879
NC_010456:83172961..83173008:-	5.42974	5.85502	6.01651	4.71249	5.44006	2.69521	4.31806	2.60217	5.01851	4.27099	3.79622	4.86147	4.48545	4.43357	4.20202	3.59681	4.45062	4.69182	4.03198	4.31992	4.40625	4.46629	3.01637	3.18592	2.29438	5.3902	4.48074	4.76945	4.01463	3.71811
NC_010456:91689074..91689148:-	2.8796	1.04576	1.22552	4.78642	1.64448	3.93561	0.278596	5.93615	2.24139	6.28991	2.79906	3.14836	1.10977	4.61976	-0.275129	6.45198	-0.308819	3.43679	-5.19223	2.23886	0.965307	-0.479405	0.237988	1.16948	5.53955	-5.19223	-5.19223	-0.720076	0.189236	-5.19223
NC_010457:116493581..116493633:-	0.895601	0.728607	0.557534	0.899407	1.45363	1.62396	1.74296	1.60866	0.414924	2.60559	-5.19223	0.367466	0.127941	0.600036	0.700796	2.33834	-0.308819	1.7875	0.0677145	1.2472	1.54352	0.0871019	1.80047	1.74858	1.67073	1.58231	0.730368	0.820888	-0.776564	0.888584
NC_010457:145171737..145171795:+	1.47348	2.61793	1.91945	1.4773	1.45363	0.786171	1.74296	0.621537	2.0725	1.95721	2.79906	1.93189	2.68249	1.58696	2.85171	1.34612	1.24318	1.7875	1.04877	2.82104	1.54352	1.79783	0.553208	2.21922	1.38397	0.912127	1.59399	0.820888	1.49025	1.87789
NC_010457:148557455..148557519:-	1.69384	1.88524	1.22552	-1.03848	1.23364	-5.19223	1.26224	-5.19223	1.08185	2.14859	1.80472	1.93189	1.10977	2.16754	1.27764	0.0472868	1.97347	0.685299	2.3592	0.263727	0.706309	-0.479405	-0.16594	0.404351	0.80655	0.189073	1.30738	0.247052	1.17183	0.571975
NC_010457:152328540..152328605:+	-0.0833426	-5.19223	0.557534	-1.03848	-1.26977	0.0643803	0.536198	1.19792	1.08185	2.46874	-5.19223	1.35209	0.127941	1.17629	-5.19223	0.0472868	-0.308819	1.09419	0.0677145	-5.19223	0.965307	0.492822	1.5397	0.909952	2.37639	-0.378686	0.157249	-0.720076	0.189236	0.165759
NC_010457:50301270..50301323:+	-5.19223	-5.19223	-5.19223	2.34531	0.250322	0.0643803	-1.91875	3.45724	-1.79322	3.53539	-5.19223	-5.19223	-5.19223	1.58696	-0.275129	4.05535	-5.19223	0.427164	-5.19223	-5.19223	-5.19223	-5.19223	-1.66497	-1.33033	2.78953	-5.19223	-5.19223	0.247052	-5.19223	-5.19223
NC_010458:1699128..1699177:+	2.05369	1.88524	2.21705	2.58513	0.973957	-1.44701	-0.436844	-1.3035	0.673017	1.15746	0.81597	3.14836	2.1006	2.58038	2.68247	0.619464	1.24318	0.904181	1.04877	2.55912	-1.52199	1.06841	0.811754	0.186919	-0.733981	0.912127	-0.246042	0.247052	0.762615	-1.35051
NC_010458:65152397..65152457:-	1.88496	0.321485	1.22552	1.2171	0.250322	-0.501836	-0.436844	0.215024	1.8812	1.15746	1.80472	0.367466	-5.19223	-5.19223	0.700796	1.8271	1.97347	0.427164	1.04877	1.2472	0.706309	1.28811	0.553208	2.09967	1.02572	0.595431	0.949358	1.80968	0.762615	0.571975
NC_010458:77793913..77793965:+	0.895601	2.41247	2.21705	1.88879	3.02896	-0.501836	1.84171	-5.19223	1.53619	0.175043	1.80472	1.93189	2.1006	0.600036	2.68247	0.619464	2.81699	0.904181	1.04877	0.263727	1.18481	0.492822	1.3892	1.04555	0.80655	1.75077	1.30738	2.2219	0.762615	2.25392
NC_010459:13078936..13079044:-	5.82912	4.58888	4.53218	6.0586	5.10868	6.53963	4.68019	7.03475	4.97124	8.16494	4.38024	4.98166	5.61574	7.27446	4.58485	8.14828	3.34578	5.20594	3.03439	5.31893	3.91719	4.2994	2.60296	2.78207	6.09424	4.76036	4.48074	6.14471	3.91172	3.67755
NC_010459:36265409..36265470:+	2.46635	1.88524	2.02562	2.05753	2.88508	1.45564	2.45454	2.60217	2.52937	1.15746	2.38591	3.34045	0.127941	0.600036	3.38055	2.01836	0.666532	1.99243	1.62736	2.82104	0.390415	1.9343	2.73364	2.7427	1.90983	2.16288	2.52063	0.820888	0.762615	1.36791
NC_010459:40148186..40148246:+	-1.04213	-1.20167	0.557534	0.491404	-1.26977	1.45564	-5.19223	-5.19223	1.24971	-0.790422	1.80472	-5.19223	-5.19223	1.90626	1.27764	0.0472868	0.666532	2.08492	2.0392	2.82104	2.45467	0.809131	1.91508	2.96425	1.90983	3.5267	0.730368	-5.19223	2.74506	3.50286
NC_010459:43498966..43499025:+	-1.04213	-1.20167	-0.724727	-0.0795914	-5.19223	1.45564	0.536198	0.621537	0.414924	-5.19223	-5.19223	0.367466	0.127941	1.90626	-0.275129	0.0472868	0.666532	-0.851402	0.0677145	1.82661	1.37528	1.06841	0.553208	0.186919	0.232824	0.189073	0.949358	-0.720076	2.74506	-0.401722
NC_010460:41461091..41461150:-	1.47348	3.10152	3.42168	3.2745	2.95881	2.69521	3.65482	2.77137	2.59321	2.31752	-5.19223	2.92671	3.2654	1.90626	2.85171	1.8271	3.10548	2.78177	2.3592	0.263727	1.54352	3.59705	2.79479	2.38181	3.20314	2.03815	2.65128	3.21766	1.75094	3.00952
NC_010461:107744701..107744761:-	6.56115	6.09749	-5.19223	6.45597	5.76181	5.10054	5.87281	-5.19223	5.97061	5.33047	6.72449	6.76318	4.99949	5.76432	6.29153	6.14869	6.58438	-5.19223	6.65931	5.69068	5.71829	6.61465	-5.19223	6.15614	4.7239	6.40874	7.09613	4.67439	7.20432	7.11911
NC_010461:142262438..142262490:-	-0.0833426	-5.19223	-0.161667	-0.0795914	0.250322	-0.501836	-0.0352227	-5.19223	0.673017	0.175043	0.81597	0.367466	1.68863	1.58696	1.27764	0.619464	0.666532	-0.290368	1.04877	2.23886	0.706309	-0.479405	-0.16594	-0.380814	0.80655	-5.19223	-0.246042	-5.19223	0.189236	0.571975
NC_010461:14582474..14582534:+	1.47348	2.03618	-0.161667	0.899407	1.64448	1.91114	1.52253	2.1893	1.40005	2.60559	3.11985	2.92671	3.55416	3.16314	2.85171	1.34612	2.45602	1.09419	2.84243	3.23468	0.706309	1.9343	1.22116	0.76028	2.01599	2.16288	1.30738	2.03046	2.33199	2.36024
NC_010461:39824716..39824776:+	4.39967	3.7949	2.46364	3.20431	3.95627	4.11588	1.39825	3.64321	3.459	4.53368	0.81597	1.35209	1.68863	2.38867	2.85171	2.01836	3.45242	1.41241	2.0392	2.55912	2.61438	1.28811	3.20841	2.57351	2.78953	2.16288	3.6791	1.54889	3.47967	2.72111
NC_010461:44338471..44338529:+	-1.04213	-0.247774	-1.66095	-5.19223	-5.19223	-1.44701	0.278596	-0.35304	-0.863277	-5.19223	0.81597	2.92671	-5.19223	1.90626	1.27764	-5.19223	0.666532	-1.78191	0.0677145	-5.19223	-0.579791	-1.42541	-1.66497	-2.23436	-1.6698	-5.19223	-0.807793	-0.720076	0.189236	-5.19223
NC_010461:48632395..48632455:+	2.46635	1.52572	1.22552	-1.03848	0.250322	0.0643803	-0.0352227	1.19792	0.89187	1.73651	1.80472	0.367466	2.42069	-0.374163	-5.19223	2.01836	-0.308819	1.26206	1.62736	-5.19223	-0.0146228	1.28811	1.03093	0.404351	1.67073	0.912127	0.157249	1.23033	0.189236	0.888584
NC_010461:48640827..48640883:+	2.58128	2.51885	2.67417	1.4773	1.64448	2.76891	1.63695	3.64321	3.0678	3.53539	0.81597	3.14836	2.42069	1.58696	2.26948	4.36805	1.97347	2.93872	3.35535	3.04263	3.64854	3.99055	3.01637	3.2714	2.90457	3.09726	3.37316	4.1698	1.17183	4.52418
NC_010461:51475450..51475523:-	2.58128	2.51885	2.73803	2.9706	2.34005	2.0358	2.45454	0.938327	2.59321	2.46874	3.96583	2.66471	2.1006	2.38867	3.84898	2.47513	2.96843	2.08492	3.03439	3.04263	2.27506	2.86226	2.02124	2.48085	1.90983	2.48304	2.13046	2.39088	3.15863	2.36024

## Sheet: Supplementary Table S3
2 dpi vs 0 dpi (LS_PS_d2/d0)							2 dpi vs 0 dpi in LS (LS_d2/d0)
miRNA_IDs	logFC	logCPM	LR	PValue	FDR		miRNA_IDs	logFC	logCPM	LR	PValue	FDR
NC_010459:40148186..40148246:+	1.96954	1.65842	41.3639	1.26369e-10	3.89218e-08		ssc-miR-340	1.69703	3.73306	15.0799	0.000103057	0.0317416
ssc-miR-21	1.31003	7.21902	36.6783	1.39322e-09	2.14556e-07		ssc-miR-21	1.53614	7.21691	13.1905	0.000281374	0.0433316
ssc-miR-125a	-0.909041	5.95012	32.5555	1.15838e-08	1.18927e-06		ssc-miR-148a-3p	0.919344	12.1236	12.4183	0.000425146	0.0436483
NC_010451:5634250..5634312:-	-1.64679	3.93498	24.2355	8.52452e-07	6.56388e-05
ssc-miR-142-3p	1.02135	6.80617	22.562	2.03473e-06	0.000125339
ssc-miR-99b	-1.22664	6.50898	21.8665	2.9229e-06	0.000150042		2 dpi vs 0 dpi in PS (PS_d2/d0)
ssc-miR-214	-1.54237	2.24617	21.4699	3.59429e-06	0.000158149		miRNA_IDs	logFC	logCPM	LR	PValue	FDR
ssc-let-7i	0.6337	7.62648	20.8684	4.91951e-06	0.000184861		NC_010451:5634250..5634312:-	-3.19373	3.97236	32.5076	1.18729e-08	3.65686e-06
ssc-miR-146a-5p	-0.695689	9.43789	20.6893	5.40178e-06	0.000184861		ssc-miR-10b	-2.00536	10.102	19.8148	8.53177e-06	0.00131389
ssc-miR-27b-3p	0.668127	11.8405	15.6893	7.4644e-05	0.00209003		ssc-miR-214	-2.34219	2.30576	18.1299	2.06332e-05	0.00211834
ssc-miR-15a	0.733436	5.69723	15.4474	8.48319e-05	0.00217735		ssc-miR-99b	-1.5609	6.50958	16.7836	4.18937e-05	0.00322582
ssc-miR-340	1.05222	3.73708	15.2952	9.19477e-05	0.00217845		ssc-miR-125a	-1.20586	5.95449	16.3385	5.29762e-05	0.00326333
ssc-miR-30e-3p	0.583533	7.9997	14.5539	0.000136205	0.00299652		ssc-miR-146a-5p	-1.06634	9.43888	14.9826	0.000108507	0.00557003
NC_010449:22953704..22953776:-	-0.819901	3.06705	13.83	0.000200111	0.00410895		NC_010444:76693983..76694037:+	-1.10683	8.27107	13.7083	0.000213514	0.0093946
NC_010456:129127841..129127899:-	-1.16528	1.52722	13.3745	0.00025507	0.00436453		NC_010459:40148186..40148246:+	1.95111	1.62063	10.6861	0.00107943	0.0369404
NC_010455:66261305..66261379:-	-2.16815	3.87818	13.2699	0.000269695	0.00437189		ssc-miR-215	-0.941638	4.73722	10.055	0.00151937	0.0386632
NC_010452:54569197..54569271:+	-2.08669	3.78293	13.1639	0.000285393	0.00439505		ssc-miR-574	0.888765	4.80669	10.0067	0.00155969	0.0386632
NC_010456:91689074..91689148:-	-2.12738	3.7588	12.7512	0.000355777	0.00521807		ssc-miR-10a-5p	-0.799734	13.1045	9.66028	0.00188295	0.0386632
ssc-miR-582	0.686802	5.72818	12.5537	0.000395433	0.00553606		ssc-miR-155-5p	-0.941653	5.10398	8.81773	0.00298318	0.0574262
NC_010451:7464752..7464826:+	-0.577688	7.00155	11.7794	0.000598901	0.00802006		NC_010459:13078936..13079044:-	-1.63205	5.82134	8.27056	0.0040293	0.070632
ssc-miR-363	0.517405	7.40917	11.0015	0.000910368	0.0110352		ssc-let-7i	0.69101	7.62492	8.2267	0.00412784	0.070632
ssc-miR-16	0.452294	11.1615	10.9589	0.000931544	0.0110352		NC_010455:216633479..216633546:-	-1.19412	2.55035	7.79046	0.0052523	0.0799845
ssc-miR-127	1.46344	1.34405	10.8591	0.00098312	0.0112148		NC_010458:1699128..1699177:+	-1.45689	1.2093	7.70458	0.00550808	0.0799845
ssc-miR-18a	0.809071	2.69515	10.5301	0.00117444	0.0129188		ssc-miR-21	1.14733	7.21691	7.70362	0.00551101	0.0799845
ssc-miR-27a	0.56024	6.86585	10.356	0.00129053	0.0135151		ssc-miR-133a-3p	2.24543	2.47776	7.5513	0.00599667	0.0799845
ssc-miR-30e-5p	0.571121	10.067	10.3194	0.00131641	0.0135151		ssc-miR-532-3p	0.68826	4.87648	7.53512	0.00605078	0.0799845
ssc-miR-20b	-0.525097	4.79294	9.7408	0.00180223	0.017906		ssc-miR-331-3p	0.722916	5.62024	7.4818	0.00623256	0.0799845
NC_010454:23440148..23440200:-	0.425774	7.58287	9.59183	0.00195445	0.0183885		NC_010452:54569197..54569271:+	-2.34739	3.78004	7.14305	0.0075255	0.0911411
NC_010461:48640827..48640883:+	0.813242	3.12151	9.5771	0.00197019	0.0183885		NC_010450:77039595..77039640:-	-1.31116	3.63901	7.10341	0.00769373	0.0911411
NC_010459:13078936..13079044:-	-1.0894	5.82157	9.40185	0.00216766	0.0188555		ssc-miR-191	-0.652801	18.8683	6.96389	0.00831712	0.0948768
ssc-miR-4334-3p	0.392413	12.532	9.40087	0.00216883	0.0188555
ssc-miR-221-3p	0.532623	5.355	9.37147	0.00220388	0.0188555
ssc-miR-215	-0.558052	4.73393	9.25657	0.00234653	0.0195332		LS vs PS at 0 dpi (d0_LS/PS)
NC_010455:216633479..216633546:-	-0.777037	2.50687	8.85869	0.00291697	0.0230366		Null
ssc-miR-100	-0.868581	4.59284	8.61043	0.00334243	0.0255519
ssc-miR-30b-5p	0.339017	11.1114	8.45104	0.00364834	0.0267545
ssc-miR-532-5p	0.463379	6.27745	7.70175	0.00551673	0.0395152		LS vs PS at 2 dpi (d2_LS/PS)
NC_010453:75594034..75594100:+	-0.49708	4.43948	7.64462	0.00569419	0.0398593		miRNA_IDs	logFC	logCPM	LR	PValue	FDR
ssc-miR-29c	0.66609	3.58294	7.47668	0.00625031	0.0419126		ssc-miR-10b	-2.90698	10.102	19.8034	8.58317e-06	0.00264362
ssc-miR-339-5p	0.34355	12.9053	7.47399	0.00625967	0.0419126		NC_010451:5634250..5634312:-	-3.04775	3.97236	15.6047	7.80619e-05	0.0120215
ssc-let-7g	0.428011	7.37745	7.38831	0.00656491	0.0423706		ssc-miR-10a-5p	-1.42117	13.1045	14.3005	0.00015582	0.0159975
ssc-miR-339	0.343552	12.9053	7.37785	0.00660321	0.0423706
ssc-miR-451	0.373245	16.7415	7.29717	0.00690631	0.0434111
ssc-miR-331-3p	0.453245	5.62347	7.2151	0.00722928	0.0445324
ssc-miR-98	0.534564	3.97754	7.03594	0.00798897	0.0482471
ssc-miR-144	1.08983	1.15091	6.5988	0.0102047	0.0604434
NC_010458:1699128..1699177:+	-0.938913	1.19868	6.47084	0.0109659	0.0637263
ssc-miR-20a	0.548865	3.68087	6.2609	0.0123432	0.0704018
ssc-miR-17-3p	0.418418	4.98665	6.17112	0.0129853	0.0708477
ssc-miR-30a-5p	0.429951	10.2568	6.16969	0.0129957	0.0708477
ssc-miR-99a	-0.480618	10.2956	6.15401	0.0131114	0.0708477
ssc-miR-101	0.914568	1.53312	5.92034	0.0149671	0.0781333
ssc-miR-24-3p	-0.361281	9.90538	5.86589	0.015437	0.0792433
ssc-let-7f	0.309529	8.36669	5.77806	0.0162274	0.0796331
ssc-miR-374b-5p	0.683169	1.64843	5.76079	0.0163877	0.0796331
ssc-miR-133a-3p	1.13827	2.49056	5.75009	0.0164878	0.0796331
ssc-miR-155-5p	-0.46425	5.09526	5.74378	0.0165471	0.0796331
ssc-miR-191	-0.368818	18.8683	5.41915	0.0199171	0.0929464
ssc-miR-664-5p	-0.637444	1.15699	5.36598	0.0205332	0.093268
NC_010461:39824716..39824776:+	-0.608222	3.08039	5.33804	0.020865	0.093268
ssc-miR-17-5p	0.381554	6.10528	5.32111	0.0210686	0.093268
ssc-miR-769-5p	0.311663	8.75399	5.25008	0.0219458	0.0952015

## Sheet: Supplementary Table S4
2 dpi vs 0 dpi (LS_PS_d2/d0)								2 dpi vs 0 dpi in LS (LS_d2/d0)								2 dpi vs 0 dpi in PS (PS_d2/d0)								LS vs PS at 0 dpi (d0_LS/PS)
ensembl_gene_id	gene_symbol	logFC	logCPM	LR	PValue	FDR		ensembl_gene_id	gene_symbol	logFC	logCPM	LR	PValue	FDR		ensembl_gene_id	gene_symbol	logFC	logCPM	LR	PValue	FDR		ensembl_gene_id	gene_symbol	logFC	logCPM	LR	PValue	FDR
ENSSSCG00000013102	MS4A7	6.94005	4.76257	451.535	3.34252e-100	3.65538e-96		ENSSSCG00000013102	MS4A7	5.95112	4.76121	89.6318	2.86877e-21	3.13729e-17		ENSSSCG00000013102	MS4A7	7.75938	4.76121	162.111	3.91226e-37	4.27845e-33		ENSSSCG00000001064	GMPR	0.438408	6.60481	18.9802	1.32083e-05	0.0489419
ENSSSCG00000004158	IL22RA2	6.38307	4.59475	359.411	3.78214e-80	2.06807e-76		ENSSSCG00000016678	NOD1	3.24631	3.70262	84.6314	3.59518e-20	1.96584e-16		ENSSSCG00000021949	SLC11A1	3.64797	5.03283	158.974	1.89639e-36	1.03695e-32		ENSSSCG00000003051	NA	-1.11205	1.41378	18.949	1.34259e-05	0.0489419
ENSSSCG00000016678	NOD1	3.59627	3.7051	303.71	5.12308e-68	1.86753e-64		ENSSSCG00000009469	IRG1	5.05698	3.38199	80.9532	2.3113e-19	8.42545e-16		ENSSSCG00000016678	NOD1	3.90703	3.70262	132.301	1.28586e-30	4.68737e-27		ENSSSCG00000021429	C21orf91	0.270231	6.1909	17.2831	3.22044e-05	0.088047
ENSSSCG00000018001	GAS7	3.35678	4.52298	256.05	1.24628e-57	3.40732e-54		ENSSSCG00000021815	IL15RA	3.72714	5.6851	75.6235	3.43248e-18	8.69734e-15		ENSSSCG00000009469	IRG1	6.32077	3.38199	130.206	3.69406e-30	1.00996e-26
ENSSSCG00000003513	ECE1	2.64953	4.99638	247.267	1.02383e-55	2.23933e-52		ENSSSCG00000022228	NA	3.67499	2.43484	75.3331	3.97647e-18	8.69734e-15		ENSSSCG00000022228	NA	4.67932	2.43484	125.352	4.26182e-29	9.32146e-26
ENSSSCG00000000233	ACVR1B	4.72955	1.63039	241.177	2.17833e-54	3.97037e-51		ENSSSCG00000000233	ACVR1B	4.2615	1.62297	73.552	9.80189e-18	1.78656e-14		ENSSSCG00000021238	HSD3B7	2.52924	5.53068	121.435	3.06832e-28	5.59252e-25		LS vs PS at 2 dpi (d2_LS/PS)
ENSSSCG00000021238	HSD3B7	2.11826	5.53221	238.943	6.68789e-54	1.04484e-50		ENSSSCG00000003601	HCRTR1	5.91828	2.9959	72.9148	1.35373e-17	2.11491e-14		ENSSSCG00000007710	MLXIPL	5.82593	2.22111	113.267	1.8858e-26	2.29146e-23		ensembl_gene_id	gene_symbol	logFC	logCPM	LR	PValue	FDR
ENSSSCG00000013556	EMR1	5.02253	8.61707	237.03	1.74667e-53	2.38769e-50		ENSSSCG00000018001	GAS7	3.18889	4.52228	71.5321	2.72778e-17	3.72888e-14		ENSSSCG00000013556	EMR1	5.11341	8.61703	111.695	4.16631e-26	4.55628e-23		ENSSSCG00000027867	CSTA	2.90929	3.61446	32.3004	1.32087e-08	0.00014445
ENSSSCG00000009469	IRG1	6.27413	3.38263	234.586	5.96153e-53	6.80618e-50		ENSSSCG00000004444	FAM26F	3.09656	4.59825	70.9531	3.65818e-17	4.15583e-14		ENSSSCG00000004670	C15orf48	3.01693	6.33236	109.658	1.16433e-25	1.15755e-22		ENSSSCG00000006589	S100A12	3.57167	10.5979	23.833	1.05068e-06	0.00383006
ENSSSCG00000017956	CD68	2.54884	4.67428	234.5	6.22365e-53	6.80618e-50		ENSSSCG00000014618	NA	2.44469	5.67661	70.878	3.80014e-17	4.15583e-14		ENSSSCG00000000233	ACVR1B	5.24831	1.62297	108.499	2.08933e-25	1.61994e-22		ENSSSCG00000006590	S100A8	3.5204	9.64083	23.0164	1.60624e-06	0.00439146
ENSSSCG00000003601	HCRTR1	6.352	2.99922	225.065	7.10762e-51	7.06626e-48		ENSSSCG00000013556	EMR1	4.1592	8.61703	70.569	4.44457e-17	4.41871e-14		ENSSSCG00000027378	SH3PXD2B	3.42408	3.64246	108.38	2.21936e-25	1.61994e-22		ENSSSCG00000003582	SMPDL3B	2.19256	3.83877	21.6654	3.2459e-06	0.00632644
ENSSSCG00000005617	STXBP1	3.20798	2.16846	224.588	9.02841e-51	7.68282e-48		ENSSSCG00000023604	LAP3	2.07482	6.05681	68.5826	1.21673e-16	1.10885e-13		ENSSSCG00000026759	HMOX1	2.3663	5.58397	108.377	2.22194e-25	1.61994e-22		ENSSSCG00000028871	CSTA	3.01721	1.74665	21.5368	3.47098e-06	0.00632644
ENSSSCG00000029002	PNKD	4.77298	3.61362	224.565	9.13283e-51	7.68282e-48		ENSSSCG00000007710	MLXIPL	4.617	2.22111	68.1673	1.50195e-16	1.24294e-13		ENSSSCG00000023369	MSRB1	2.22891	5.62226	103.669	2.39098e-24	1.53811e-21		ENSSSCG00000005638	LCN2	3.15151	8.541	19.2985	1.11791e-05	0.0155245
ENSSSCG00000023178	BATF2	3.96475	5.63443	217.012	4.05629e-49	3.16855e-46		ENSSSCG00000013181	SERPING1	3.04454	8.56765	67.9543	1.6733e-16	1.24294e-13		ENSSSCG00000013065	ASRGL1	3.12567	7.67488	101.18	8.40066e-24	5.10387e-21		ENSSSCG00000005918	DGAT1	1.42626	4.81381	19.2685	1.13566e-05	0.0155245
ENSSSCG00000000675	C1R	2.29149	5.36124	214.301	1.58321e-48	1.15426e-45		ENSSSCG00000017721	CCL8	3.54822	3.65175	67.9175	1.70484e-16	1.24294e-13		ENSSSCG00000014997	CASP4	3.08986	8.58056	99.0861	2.41762e-23	1.32196e-20		ENSSSCG00000006588	S100A9	3.25195	11.99	18.957	1.337e-05	0.016246
ENSSSCG00000027378	SH3PXD2B	3.03758	3.64448	212.054	4.89398e-48	3.34504e-45		ENSSSCG00000007007	IDO1	3.95876	4.3186	65.9879	4.53708e-16	3.10109e-13		ENSSSCG00000003513	ECE1	2.88849	4.9953	98.4142	3.39411e-23	1.68718e-20		ENSSSCG00000029503	F7	2.23949	3.47325	16.0345	6.21991e-05	0.0523238
ENSSSCG00000007710	MLXIPL	5.48287	2.22235	209.797	1.521e-47	9.7845e-45		ENSSSCG00000021949	SLC11A1	2.3443	5.03283	63.8192	1.36375e-15	8.22471e-13		ENSSSCG00000021660	RAB31	2.60078	3.30315	98.0946	3.98868e-23	1.89653e-20		ENSSSCG00000010521	UBTD1	1.40047	5.01361	15.3917	8.73707e-05	0.068249
ENSSSCG00000023868	C3AR1	2.87651	5.41438	209.394	1.86236e-47	1.13148e-44		ENSSSCG00000003513	ECE1	2.42635	4.9953	63.7534	1.41011e-15	8.22471e-13		ENSSSCG00000017956	CD68	2.86209	4.67346	97.7733	4.69137e-23	2.1377e-20		ENSSSCG00000003047	NA	1.97203	3.2737	15.212	9.60886e-05	0.070055
ENSSSCG00000007557	MICALL2	4.68994	4.4448	209.185	2.06837e-47	1.19051e-44		ENSSSCG00000023178	BATF2	3.47912	5.63381	63.7272	1.42894e-15	8.22471e-13		ENSSSCG00000013181	SERPING1	3.47792	8.56765	97.3943	5.68105e-23	2.48512e-20		ENSSSCG00000023215	MAOB	1.55008	3.82439	14.8957	0.000113624	0.0731424
ENSSSCG00000013181	SERPING1	3.39393	8.56771	206.867	6.62978e-47	3.45254e-44		ENSSSCG00000027378	SH3PXD2B	2.65656	3.64246	63.2902	1.78394e-15	9.75457e-13		ENSSSCG00000021815	IL15RA	4.00408	5.6851	96.9915	6.96273e-23	2.92863e-20		ENSSSCG00000004673	SLC28A2	2.6069	1.59852	14.8733	0.000114979	0.0731424
ENSSSCG00000021949	SLC11A1	3.05756	5.03287	206.021	1.01409e-46	5.04095e-44		ENSSSCG00000006923	GBP2	2.83332	8.7645	62.1893	3.11975e-15	1.62464e-12		ENSSSCG00000025008	NRG1	2.88633	5.89331	94.8246	2.08027e-22	8.14998e-20		ENSSSCG00000015477	CHIT1	2.29037	6.93016	14.7866	0.000120388	0.0731424
ENSSSCG00000008123	ARID5A	2.59059	8.85852	202.38	6.31605e-46	3.00314e-43		ENSSSCG00000013065	ASRGL1	2.54901	7.67488	61.595	4.21899e-15	2.09722e-12		ENSSSCG00000013575	RETN	4.21025	6.87527	94.8185	2.08668e-22	8.14998e-20		ENSSSCG00000004181	VNN1	-2.23509	5.48166	14.4544	0.000143595	0.0785176
ENSSSCG00000001993	TGM1	4.14754	8.49701	200.647	1.5092e-45	6.87693e-43		ENSSSCG00000008123	ARID5A	2.62902	8.85843	61.0981	5.42993e-15	2.58182e-12		ENSSSCG00000004444	FAM26F	3.33753	4.59825	94.2095	2.83832e-22	1.07034e-19		ENSSSCG00000024816	CEBPB	2.31466	1.43307	13.9756	0.000185201	0.0852859
ENSSSCG00000022228	NA	4.29739	2.43526	199.964	2.12675e-45	9.30326e-43		ENSSSCG00000016957	CD180	2.64249	7.82384	59.0643	1.52603e-14	6.95362e-12		ENSSSCG00000007007	IDO1	4.43092	4.3186	93.6414	3.78202e-22	1.37867e-19		ENSSSCG00000012137	BMX	1.51675	4.66759	13.946	0.000188139	0.0852859
ENSSSCG00000023604	LAP3	2.15745	6.05752	199.797	2.31312e-45	9.72935e-43		ENSSSCG00000028525	NA	6.86514	3.92215	58.8355	1.71423e-14	7.49873e-12		ENSSSCG00000003582	SMPDL3B	3.32663	3.83877	92.3558	7.2414e-22	2.55458e-19		ENSSSCG00000002135	PNP	1.25825	5.05218	13.8854	0.000194305	0.0852859
ENSSSCG00000016957	CD180	2.70098	7.82409	198.006	5.68703e-45	2.30346e-42		ENSSSCG00000015594	BATF3	2.8918	5.35091	58.6454	1.88812e-14	7.94174e-12		ENSSSCG00000018001	GAS7	3.46391	4.52228	92.2813	7.51909e-22	2.56965e-19		ENSSSCG00000013575	RETN	2.10367	6.87527	13.879	0.000194966	0.0852859
ENSSSCG00000007007	IDO1	4.05224	4.3203	195.563	1.94171e-44	7.58375e-42		ENSSSCG00000015540	MR1	2.39948	3.63219	58.2376	2.32291e-14	9.40863e-12		ENSSSCG00000003482	PADI3	5.52017	3.22722	91.7413	9.87827e-22	3.17732e-19		ENSSSCG00000023369	MSRB1	1.14191	5.62226	13.7593	0.000207786	0.0873979
ENSSSCG00000004444	FAM26F	3.29619	4.59937	193.647	5.08468e-44	1.91745e-41		ENSSSCG00000007557	MICALL2	4.18526	4.4439	58.0763	2.52149e-14	9.84821e-12		ENSSSCG00000023604	LAP3	2.23779	6.05681	91.4951	1.11867e-21	3.49536e-19
ENSSSCG00000013065	ASRGL1	2.77661	7.67505	191.36	1.60519e-43	5.66269e-41		ENSSSCG00000028448	NA	2.00478	6.91623	55.43	9.68488e-14	3.6522e-11		ENSSSCG00000005638	LCN2	5.43901	8.541	88.9715	4.00533e-21	1.21563e-18
ENSSSCG00000021815	IL15RA	3.91244	5.68544	191.176	1.76012e-43	6.01521e-41		ENSSSCG00000023868	C3AR1	2.52805	5.41332	55.031	1.18642e-13	4.32488e-11		ENSSSCG00000006589	S100A12	5.54198	10.5979	88.9191	4.11287e-21	1.21563e-18
ENSSSCG00000029329	NA	5.02543	1.47352	185.758	2.68156e-42	8.88653e-40		ENSSSCG00000004125	STX11	2.07407	5.7202	54.5476	1.51727e-13	5.34178e-11		ENSSSCG00000023868	C3AR1	3.06743	5.41332	87.8472	7.07123e-21	2.03503e-18
ENSSSCG00000003625	NA	2.2537	5.24532	185.58	2.93147e-42	9.429e-40		ENSSSCG00000014997	CASP4	2.37756	8.58056	54.4892	1.56307e-13	5.34178e-11		ENSSSCG00000023178	BATF2	3.86616	5.63381	87.1998	9.8095e-21	2.68192e-18
ENSSSCG00000014997	CASP4	2.88141	8.58061	181.501	2.27884e-41	7.1204e-39		ENSSSCG00000017956	CD68	2.20221	4.67346	54.1093	1.89645e-13	6.2847e-11		ENSSSCG00000004181	VNN1	-4.22089	5.48166	87.1426	1.00974e-20	2.6933e-18
ENSSSCG00000014966	SESN3	-1.6542	4.56704	180.596	3.59204e-41	1.09118e-38		ENSSSCG00000002516	WARS	2.04896	7.73028	53.5682	2.49768e-13	8.0337e-11		ENSSSCG00000003601	HCRTR1	6.2463	2.9959	86.764	1.22274e-20	3.14103e-18
ENSSSCG00000023362	RHBDF2	2.18949	6.64963	179.472	6.32039e-41	1.8681e-38		ENSSSCG00000001561	ETV7	3.09485	4.946	52.8615	3.5792e-13	1.08728e-10		ENSSSCG00000007240	NA	2.86279	7.77151	86.7442	1.23504e-20	3.14103e-18
ENSSSCG00000004670	C15orf48	2.59597	6.33247	178.784	8.93074e-41	2.57017e-38		ENSSSCG00000006924	NA	2.9864	10.9753	51.3871	7.58364e-13	2.18249e-10		ENSSSCG00000006590	S100A8	5.45144	9.64083	86.668	1.28357e-20	3.19025e-18
ENSSSCG00000015540	MR1	2.33982	3.63718	177	2.19016e-40	6.14143e-38		ENSSSCG00000004158	IL22RA2	5.72281	4.59224	50.3203	1.30591e-12	3.62537e-10		ENSSSCG00000025058	SLC11A1	2.10416	3.59059	85.6176	2.18323e-20	5.30573e-18
ENSSSCG00000002258	KLHL25	2.50561	2.25407	176.404	2.95499e-40	8.07893e-38		ENSSSCG00000021238	HSD3B7	1.6934	5.53068	50.2903	1.32603e-12	3.62537e-10		ENSSSCG00000028711	CASP1	2.36771	8.6651	84.3557	4.13298e-20	9.61666e-18
ENSSSCG00000001988	ADCY4	1.87604	3.98111	175.755	4.09633e-40	1.09262e-37		ENSSSCG00000005617	STXBP1	3.21122	2.17147	50.2069	1.38359e-12	3.69046e-10		ENSSSCG00000007557	MICALL2	4.90672	4.4439	84.1937	4.48603e-20	1.02207e-17
ENSSSCG00000008820	TEC	2.54472	6.49474	175.581	4.46963e-40	1.16381e-37		ENSSSCG00000024393	B3GNT5	2.15269	2.93444	48.5274	3.25704e-12	8.48072e-10		ENSSSCG00000006588	S100A9	5.50283	11.99	84.0984	4.70745e-20	1.03542e-17
ENSSSCG00000013114	SLC15A3	1.6697	7.48514	174.952	6.13404e-40	1.56004e-37		ENSSSCG00000004670	C15orf48	2.07044	6.33236	48.3045	3.64911e-12	9.28063e-10		ENSSSCG00000007758	NA	1.91806	7.2325	84.0873	4.734e-20	1.03542e-17
ENSSSCG00000000706	LTBR	1.91839	6.32397	174.211	8.90435e-40	2.21314e-37		ENSSSCG00000028711	CASP1	1.87653	8.6651	47.845	4.61278e-12	1.14649e-09		ENSSSCG00000012202	GK	2.03712	4.53082	83.7871	5.51034e-20	1.17611e-17
ENSSSCG00000012066	KCNJ15	6.56802	4.70782	174.115	9.34356e-40	2.27069e-37		ENSSSCG00000030377	IL27	2.71769	1.4298	46.8179	7.78968e-12	1.87386e-09		ENSSSCG00000025485	C1orf162	2.71549	6.96536	83.7579	5.59234e-20	1.17611e-17
ENSSSCG00000029772	SOCS3	2.30294	4.18772	173.22	1.46492e-39	3.4827e-37		ENSSSCG00000029002	PNKD	4.96952	3.61081	46.7949	7.88201e-12	1.87386e-09		ENSSSCG00000016957	CD180	2.98619	7.82384	83.6938	5.7766e-20	1.19194e-17
ENSSSCG00000029988	POR	1.60804	6.38931	172.494	2.11046e-39	4.91064e-37		ENSSSCG00000008820	TEC	2.32489	6.494	46.6878	8.32445e-12	1.93694e-09		ENSSSCG00000024393	B3GNT5	2.68531	2.93444	83.3552	6.8559e-20	1.38845e-17
ENSSSCG00000021713	TCN1	6.08428	6.60635	171.861	2.90209e-39	6.61193e-37		ENSSSCG00000001993	TGM1	3.28339	8.49693	45.3717	1.62976e-11	3.71313e-09		ENSSSCG00000001993	TGM1	4.33268	8.49693	83.1183	7.7288e-20	1.50932e-17
ENSSSCG00000028525	NA	6.82327	3.92392	170.964	4.55728e-39	1.01711e-36		ENSSSCG00000030108	ZNFX1	2.10609	4.43225	45.3141	1.67833e-11	3.74576e-09		ENSSSCG00000026431	ALPL	5.49324	2.07828	83.0111	8.15948e-20	1.56547e-17
ENSSSCG00000028070	NA	2.51525	4.42943	170.58	5.52667e-39	1.20879e-36		ENSSSCG00000012229	CYBB	1.64327	6.05893	44.8195	2.16056e-11	4.63291e-09		ENSSSCG00000012277	TIMP1	2.24999	6.74865	82.8901	8.67452e-20	1.6356e-17
ENSSSCG00000011716	P2RY13	2.6234	5.46495	170.117	6.97454e-39	1.49556e-36		ENSSSCG00000029005	KPNA2	1.34786	6.68519	43.6798	3.86735e-11	8.13333e-09		ENSSSCG00000013116	TCN1	6.38282	4.89658	82.1753	1.24536e-19	2.26988e-17
ENSSSCG00000028711	CASP1	2.13705	8.66521	169.525	9.3937e-39	1.97557e-36		ENSSSCG00000014780	TRIM21	1.66033	7.07416	43.4153	4.42708e-11	9.13483e-09		ENSSSCG00000002881	FFAR2	2.94048	6.60404	81.9486	1.39674e-19	2.50406e-17
ENSSSCG00000002881	FFAR2	2.64269	6.60439	169.1	1.1634e-38	2.40056e-36		ENSSSCG00000001422	C2	1.71443	6.50663	43.0271	5.39856e-11	1.07343e-08		ENSSSCG00000021557	SULT1A4	2.52747	8.34341	80.8574	2.42604e-19	4.27923e-17
ENSSSCG00000025008	NRG1	2.47972	5.89371	167.863	2.16742e-38	4.38943e-36		ENSSSCG00000008977	CXCL10	3.91372	6.40652	42.8636	5.86918e-11	1.14617e-08		ENSSSCG00000008123	ARID5A	2.84512	8.85843	80.6581	2.68348e-19	4.65818e-17
ENSSSCG00000007240	NA	2.43124	7.77161	167.669	2.38973e-38	4.75166e-36		ENSSSCG00000016637	TFEC	1.97052	4.74505	42.654	6.53323e-11	1.25346e-08		ENSSSCG00000027288	DAGLB	2.11388	6.45482	80.3795	3.08992e-19	5.25063e-17
ENSSSCG00000016504	TBXAS1	1.99269	4.85982	167.107	3.17059e-38	6.1917e-36		ENSSSCG00000000675	C1R	2.18698	5.35866	42.5785	6.79019e-11	1.2803e-08		ENSSSCG00000000706	LTBR	2.23019	6.32324	80.3598	3.1208e-19	5.25063e-17
ENSSSCG00000015594	BATF3	2.89272	5.35171	166.513	4.27406e-38	8.2002e-36		ENSSSCG00000028875	HAVCR2	2.82754	5.22129	42.0708	8.80286e-11	1.63166e-08		ENSSSCG00000021713	TCN1	6.24434	6.60621	79.9999	3.74438e-19	6.20432e-17
ENSSSCG00000023710	REEP1	-1.66851	6.9434	165.202	8.26534e-38	1.53203e-35		ENSSSCG00000025856	TMEM106A	1.73818	6.5816	41.4022	1.23917e-10	2.2586e-08		ENSSSCG00000027918	STAT1	2.54567	4.16325	79.8859	3.96669e-19	6.47459e-17
ENSSSCG00000002814	GPR97	2.94392	7.52576	164.812	1.00536e-37	1.83244e-35		ENSSSCG00000002258	KLHL25	2.36889	2.24844	41.1058	1.44205e-10	2.5437e-08		ENSSSCG00000027867	CSTA	3.32263	3.61446	79.2175	5.56358e-19	8.81787e-17
ENSSSCG00000004181	VNN1	-3.32016	5.48147	163.592	1.85697e-37	3.32916e-35		ENSSSCG00000003625	NA	2.11757	5.24423	41.1058	1.44211e-10	2.5437e-08		ENSSSCG00000015477	CHIT1	4.02396	6.93016	78.5814	7.67671e-19	1.19932e-16
ENSSSCG00000025856	TMEM106A	1.93524	6.58227	161.817	4.53549e-37	8.00001e-35		ENSSSCG00000027918	STAT1	1.87258	4.16325	40.191	2.30303e-10	3.99776e-08		ENSSSCG00000015594	BATF3	3.11618	5.35091	78.3409	8.67064e-19	1.33552e-16
ENSSSCG00000014618	NA	2.37219	5.67699	161.135	6.39115e-37	1.10942e-34		ENSSSCG00000001970	HEATR5A	1.84267	4.32347	40.0687	2.4518e-10	4.18951e-08		ENSSSCG00000014618	NA	2.36611	5.67661	77.6113	1.25451e-18	1.90547e-16
ENSSSCG00000014825	RELT	2.01726	7.09792	159.439	1.50051e-36	2.56399e-34		ENSSSCG00000017877	ANKFY1	1.60432	2.92025	39.7676	2.86047e-10	4.81263e-08		ENSSSCG00000028525	NA	7.29934	3.92215	77.0495	1.66725e-18	2.43107e-16
ENSSSCG00000030377	IL27	2.96749	1.43628	158.767	2.10451e-36	3.54075e-34		ENSSSCG00000016057	STAT1	1.87493	9.52754	39.6999	2.96142e-10	4.90698e-08		ENSSSCG00000015559	NCF2	1.76888	6.70614	76.2601	2.48652e-18	3.57797e-16
ENSSSCG00000028448	NA	2.05566	6.91665	157.251	4.51116e-36	7.47486e-34		ENSSSCG00000021660	RAB31	1.68647	3.30315	39.2188	3.78868e-10	6.09308e-08		ENSSSCG00000002814	GPR97	3.34587	7.52564	76.0463	2.77097e-18	3.9355e-16
ENSSSCG00000001561	ETV7	3.47114	4.94651	156.264	7.41296e-36	1.19218e-33		ENSSSCG00000009664	PTK2B	1.6849	7.67947	39.1344	3.95616e-10	6.27023e-08		ENSSSCG00000005918	DGAT1	1.98443	4.81381	75.6741	3.34568e-18	4.69081e-16
ENSSSCG00000015664	CD55	1.87062	4.97459	155.764	9.53362e-36	1.51101e-33		ENSSSCG00000002881	FFAR2	2.07804	6.60404	38.308	6.04147e-10	9.17633e-08		ENSSSCG00000024458	PDXK	2.91636	6.95808	75.2168	4.21771e-18	5.76561e-16
ENSSSCG00000002516	WARS	2.02566	7.73056	155.706	9.81468e-36	1.53333e-33		ENSSSCG00000001404	TNF	1.67983	3.29893	38.2442	6.24234e-10	9.35154e-08		ENSSSCG00000023033	PARP3	1.95581	5.60107	75.0837	4.5118e-18	6.09148e-16
ENSSSCG00000022360	NA	2.0807	3.65956	155.626	1.02165e-35	1.57363e-33		ENSSSCG00000000706	LTBR	1.60735	6.32324	38.1908	6.41547e-10	9.48102e-08		ENSSSCG00000030377	IL27	3.27804	1.4298	74.0072	7.78308e-18	1.038e-15
ENSSSCG00000009169	SLC39A8	2.51291	3.01212	155.231	1.24634e-35	1.89306e-33		ENSSSCG00000025403	NA	-1.63407	2.74967	37.487	9.20254e-10	1.34185e-07		ENSSSCG00000016504	TBXAS1	2.37036	4.85854	73.6913	9.13385e-18	1.20347e-15
ENSSSCG00000009664	PTK2B	1.8174	7.67962	154.888	1.48107e-35	2.21877e-33		ENSSSCG00000006743	SLC22A15	1.62498	4.80302	37.4179	9.53453e-10	1.36154e-07		ENSSSCG00000006743	SLC22A15	2.1765	4.80302	73.5458	9.83294e-18	1.28016e-15
ENSSSCG00000005930	SLC45A4	2.08469	4.45111	154.655	1.66572e-35	2.46166e-33		ENSSSCG00000012066	KCNJ15	5.02313	4.707	37.4072	9.58656e-10	1.36154e-07		ENSSSCG00000009759	SCARB1	1.66231	5.9072	73.4437	1.0355e-17	1.33226e-15
ENSSSCG00000016637	TFEC	2.09745	4.74754	152.835	4.16238e-35	5.98945e-33		ENSSSCG00000029772	SOCS3	2.26266	4.18403	37.3551	9.84633e-10	1.38051e-07		ENSSSCG00000029581	PLIN3	1.86555	5.90609	73.2609	1.13593e-17	1.42788e-15
ENSSSCG00000010830	HLX	2.5634	6.07846	152.603	4.67781e-35	6.6437e-33		ENSSSCG00000011301	ZDHHC3	1.33444	4.75784	36.5907	1.45729e-09	2.01733e-07		ENSSSCG00000029990	DEFB1	-3.01607	1.52179	72.5399	1.6369e-17	2.03422e-15
ENSSSCG00000001408	AIF1	2.0312	8.08953	152.535	4.84155e-35	6.78811e-33		ENSSSCG00000007240	NA	1.90841	7.77151	36.3825	1.62156e-09	2.21667e-07		ENSSSCG00000012137	BMX	2.46046	4.66759	72.4419	1.72019e-17	2.11371e-15
ENSSSCG00000004125	STX11	2.13149	5.72066	151.726	7.27209e-35	9.94095e-33		ENSSSCG00000000623	BCL2L14	1.91802	3.12904	36.1369	1.8393e-09	2.48328e-07		ENSSSCG00000024059	VAT1	1.95328	8.11256	72.3641	1.78939e-17	2.17431e-15
ENSSSCG00000021660	RAB31	2.16919	3.30468	151.198	9.48669e-35	1.28082e-32		ENSSSCG00000026759	HMOX1	1.4116	5.58397	35.9166	2.0595e-09	2.71358e-07		ENSSSCG00000015664	CD55	2.2014	4.9729	72.1944	1.95012e-17	2.34357e-15
ENSSSCG00000016503	TBXAS1	2.00057	3.75948	149.516	2.21133e-34	2.9219e-32		ENSSSCG00000023362	RHBDF2	2.05841	6.64945	35.793	2.1943e-09	2.85676e-07		ENSSSCG00000007757	TRIM72	3.58063	1.34969	72.1155	2.02959e-17	2.41256e-15
ENSSSCG00000026043	NA	5.87338	11.7497	149.511	2.21761e-34	2.9219e-32		ENSSSCG00000021713	TCN1	4.03917	6.60621	35.704	2.29693e-09	2.95521e-07		ENSSSCG00000028501	ALDH3B2	2.10184	3.64102	72.0872	2.05893e-17	2.42113e-15
ENSSSCG00000023033	PARP3	1.67029	5.60162	147.914	4.9534e-34	6.44886e-32		ENSSSCG00000029329	NA	4.97001	1.46745	35.5582	2.47538e-09	3.1158e-07		ENSSSCG00000004125	STX11	2.26499	5.7202	71.9679	2.18728e-17	2.54469e-15
ENSSSCG00000003578	FGR	2.09286	7.10989	147.599	5.80394e-34	7.46728e-32		ENSSSCG00000017146	NA	1.73516	8.02611	35.5556	2.47873e-09	3.1158e-07		ENSSSCG00000011358	TREX1	1.78161	6.14339	71.6606	2.55579e-17	2.94212e-15
ENSSSCG00000001735	RHAG	-1.33411	5.19296	147.453	6.24743e-34	7.94441e-32		ENSSSCG00000013114	SLC15A3	1.55036	7.4847	35.3599	2.74078e-09	3.36777e-07		ENSSSCG00000008820	TEC	2.73833	6.494	71.5314	2.72888e-17	3.10864e-15
ENSSSCG00000003694	EMILIN2	2.10799	8.10163	147.045	7.67003e-34	9.53175e-32		ENSSSCG00000029988	POR	1.48397	6.38884	35.1642	3.03048e-09	3.68237e-07		ENSSSCG00000028070	NA	2.96741	4.42886	71.3827	2.94247e-17	3.31741e-15
ENSSSCG00000013116	TCN1	5.90194	4.89693	146.96	8.00733e-34	9.75592e-32		ENSSSCG00000003619	ADC	2.86628	3.26841	35.0439	3.22361e-09	3.83189e-07		ENSSSCG00000016396	TNFAIP6	5.52473	2.86306	71.1251	3.35286e-17	3.74151e-15
ENSSSCG00000001422	C2	1.77008	6.50691	146.955	8.02883e-34	9.75592e-32		ENSSSCG00000001408	AIF1	1.7189	8.08927	34.3993	4.48888e-09	5.2593e-07		ENSSSCG00000011301	ZDHHC3	1.74872	4.75784	70.5362	4.51891e-17	4.9918e-15
ENSSSCG00000006995	ASAH1	1.79911	6.16096	146.741	8.94079e-34	1.07447e-31		ENSSSCG00000010476	NA	1.358	4.23586	34.3856	4.52062e-09	5.2593e-07		ENSSSCG00000003047	NA	3.1096	3.2737	70.4439	4.73532e-17	5.17854e-15
ENSSSCG00000007817	IL4R	1.63262	8.15727	146.608	9.56084e-34	1.13649e-31		ENSSSCG00000015688	CXCR4	-1.62471	6.51711	34.3266	4.65962e-09	5.36396e-07		ENSSSCG00000007508	ZBP1	2.32882	5.98958	70.3115	5.06421e-17	5.48339e-15
ENSSSCG00000029231	NA	2.09216	5.46795	146.403	1.05971e-33	1.24613e-31		ENSSSCG00000004870	CNDP2	1.82419	9.38892	34.2793	4.77431e-09	5.43873e-07		ENSSSCG00000001561	ETV7	3.38648	4.946	70.1455	5.50888e-17	5.90638e-15
ENSSSCG00000013242	ACP2	1.41027	4.70382	145.971	1.31737e-33	1.53263e-31		ENSSSCG00000013242	ACP2	1.2461	4.70075	33.908	5.77808e-09	6.44786e-07		ENSSSCG00000028448	NA	2.10085	6.91623	70.0842	5.68271e-17	6.03361e-15
ENSSSCG00000030388	UPP1	4.11974	9.47497	145.754	1.46921e-33	1.6913e-31		ENSSSCG00000005930	SLC45A4	1.80151	4.44951	33.8008	6.10523e-09	6.74413e-07		ENSSSCG00000002516	WARS	2.19948	7.73028	69.7775	6.63865e-17	6.91431e-15
ENSSSCG00000012229	CYBB	1.69295	6.05983	144.882	2.27871e-33	2.59583e-31		ENSSSCG00000007508	ZBP1	1.67545	5.98958	33.7411	6.29565e-09	6.88492e-07		ENSSSCG00000005617	STXBP1	3.44313	2.17147	69.1267	9.23369e-17	9.52638e-15
ENSSSCG00000012040	OLIG1	2.72032	2.97564	144.366	2.95438e-33	3.33083e-31		ENSSSCG00000011393	UBA7	1.63147	8.7775	33.6675	6.53829e-09	7.07948e-07		ENSSSCG00000025856	TMEM106A	2.12887	6.5816	69.0845	9.43352e-17	9.64159e-15
ENSSSCG00000024393	B3GNT5	2.379	2.93729	140.743	1.83086e-32	2.00222e-30		ENSSSCG00000026043	NA	4.85811	11.7497	33.6271	6.67559e-09	7.15728e-07		ENSSSCG00000016057	STAT1	2.34763	9.52754	68.8306	1.07296e-16	1.08647e-14
ENSSSCG00000008941	MOB1B	-1.22917	4.74107	140.609	1.95906e-32	2.12122e-30		ENSSSCG00000000396	STAT2	1.41943	7.64218	33.4728	7.2268e-09	7.65725e-07		ENSSSCG00000000033	TSPO	2.51609	10.2908	68.756	1.1143e-16	1.11798e-14
ENSSSCG00000013241	NR1H3	1.19129	6.2307	137.963	7.42375e-32	7.80636e-30		ENSSSCG00000015595	ATF3	1.71743	5.26084	33.458	7.28195e-09	7.65725e-07		ENSSSCG00000011393	UBA7	2.22026	8.7775	68.3333	1.38069e-16	1.37265e-14
ENSSSCG00000029005	KPNA2	1.4417	6.68579	137.516	9.30061e-32	9.6868e-30		ENSSSCG00000025008	NRG1	1.73147	5.89331	32.8772	9.81697e-09	1.01727e-06		ENSSSCG00000016503	TBXAS1	2.48329	3.75766	68.0301	1.61015e-16	1.58636e-14
ENSSSCG00000008977	CXCL10	4.21898	6.40684	137.315	1.02918e-31	1.05835e-29		ENSSSCG00000014136	VCAN	1.2088	6.04552	32.8686	9.86019e-09	1.01727e-06		ENSSSCG00000009169	SLC39A8	2.85754	3.01035	67.9599	1.66855e-16	1.61481e-14
ENSSSCG00000026759	HMOX1	1.97138	5.58398	137.302	1.03551e-31	1.05835e-29		ENSSSCG00000011897	POGLUT1	1.761	3.46248	32.7513	1.04738e-08	1.07048e-06		ENSSSCG00000015839	NA	3.02634	3.05	67.7032	1.90054e-16	1.82318e-14
ENSSSCG00000024458	PDXK	2.44356	6.95845	136.806	1.32948e-31	1.34622e-29		ENSSSCG00000006995	ASAH1	1.56239	6.15956	32.6565	1.09969e-08	1.11354e-06		ENSSSCG00000029763	IFI35	2.02326	8.67838	67.6515	1.95104e-16	1.85535e-14
ENSSSCG00000013785	EMR2	1.70294	5.28441	136.366	1.6591e-31	1.66458e-29		ENSSSCG00000006054	ATP6V1C1	1.28641	6.0818	32.4554	1.21961e-08	1.2218e-06		ENSSSCG00000002469	OTUB2	2.97368	1.92907	67.0462	2.65224e-16	2.46801e-14
ENSSSCG00000028802	NA	2.54076	7.04482	136.345	1.67745e-31	1.66769e-29		ENSSSCG00000009840	PRKAB1	1.21172	5.85115	32.4406	1.22895e-08	1.2218e-06		ENSSSCG00000024867	ISG20	3.34475	8.55091	67.0382	2.663e-16	2.46801e-14
ENSSSCG00000023456	HERPUD2	-1.35758	5.52275	136.241	1.7673e-31	1.74119e-29		ENSSSCG00000009886	TRAFD1	1.22586	7.06627	32.2895	1.32831e-08	1.30868e-06		ENSSSCG00000023215	MAOB	2.33033	3.82439	66.9706	2.75585e-16	2.5326e-14
ENSSSCG00000003619	ADC	2.62701	3.27543	135.348	2.77043e-31	2.70513e-29		ENSSSCG00000000654	NA	1.29231	6.3051	32.0973	1.46642e-08	1.43185e-06		ENSSSCG00000015540	MR1	2.41072	3.63219	66.1817	4.11216e-16	3.74755e-14
ENSSSCG00000007644	PILRB	2.21857	4.69814	134.836	3.58549e-31	3.47e-29		ENSSSCG00000002259	AKAP13	1.40456	5.12341	31.9984	1.54302e-08	1.49332e-06		ENSSSCG00000009947	CMKLR1	2.94333	2.00582	64.823	8.19365e-16	7.28502e-14
ENSSSCG00000025485	C1orf162	2.08669	6.96547	134.211	4.91373e-31	4.67274e-29		ENSSSCG00000009169	SLC39A8	2.04401	3.01035	31.7534	1.75039e-08	1.67914e-06		ENSSSCG00000005930	SLC45A4	2.36938	4.44951	63.7489	1.41335e-15	1.23651e-13
ENSSSCG00000011301	ZDHHC3	1.50175	4.7589	134.149	5.06888e-31	4.77873e-29		ENSSSCG00000011712	P2RY14	3.30861	3.28654	31.6972	1.80178e-08	1.71342e-06		ENSSSCG00000001408	AIF1	2.22856	8.08927	63.615	1.51274e-15	1.31296e-13
ENSSSCG00000017721	CCL8	3.54742	3.65213	134.035	5.3687e-31	5.01813e-29		ENSSSCG00000024458	PDXK	1.95972	6.95808	31.6273	1.86786e-08	1.76094e-06		ENSSSCG00000003113	GPR77	2.78792	3.86318	63.2564	1.81481e-15	1.56274e-13
ENSSSCG00000006729	FAM46C	-1.79159	5.88434	133.285	7.83158e-31	7.25814e-29		ENSSSCG00000015664	CD55	1.52531	4.9729	31.5846	1.90939e-08	1.78471e-06		ENSSSCG00000029005	KPNA2	1.52114	6.68519	63.0709	1.99399e-15	1.70362e-13
ENSSSCG00000025271	PILRB	2.17288	5.32187	132.967	9.19392e-31	8.44914e-29		ENSSSCG00000017403	STAT3	1.28914	5.83977	31.5405	1.95327e-08	1.81025e-06		ENSSSCG00000024677	CECR1	2.13485	4.00366	63.0145	2.05186e-15	1.73947e-13
ENSSSCG00000024867	ISG20	3.18956	8.55096	131.857	1.60814e-30	1.46555e-28		ENSSSCG00000028512	LDLR	1.80056	3.08027	31.5199	1.97408e-08	1.81416e-06		ENSSSCG00000030388	UPP1	4.46483	9.47493	62.7176	2.38572e-15	1.99162e-13
ENSSSCG00000000136	CSF2RB	1.82466	8.18829	130.447	3.27165e-30	2.93268e-28		ENSSSCG00000023033	PARP3	1.32341	5.60107	31.4423	2.05452e-08	1.87235e-06		ENSSSCG00000015567	FAM129A	2.33746	4.19824	62.6475	2.47216e-15	2.04815e-13
ENSSSCG00000006350	FCGR2B	1.43105	5.38187	130.339	3.45473e-30	3.07162e-28		ENSSSCG00000002814	GPR97	2.19186	7.52564	31.3475	2.15732e-08	1.93381e-06		ENSSSCG00000024816	CEBPB	3.62879	1.43307	62.4701	2.70523e-15	2.22439e-13
ENSSSCG00000017146	NA	1.7756	8.02611	130.134	3.82964e-30	3.37749e-28		ENSSSCG00000005211	CD274	2.12736	5.68696	31.2556	2.26191e-08	1.99486e-06		ENSSSCG00000023578	ANG	2.17304	7.62627	62.355	2.86805e-15	2.34067e-13
ENSSSCG00000022403	AHSP	-2.1243	12.4185	129.417	5.49792e-30	4.81002e-28		ENSSSCG00000011716	P2RY13	2.17423	5.46342	31.2041	2.32276e-08	2.03214e-06		ENSSSCG00000014780	TRIM21	1.88792	7.07416	62.2673	2.99868e-15	2.42915e-13
ENSSSCG00000006743	SLC22A15	1.9956	4.80379	128.9	7.13063e-30	6.18894e-28		ENSSSCG00000024867	ISG20	2.33855	8.55091	31.1745	2.35842e-08	2.03673e-06		ENSSSCG00000003226	CD33	2.38793	7.97223	62.186	3.12503e-15	2.51289e-13
ENSSSCG00000021206	IL1RAP	3.14278	2.23865	128.214	1.00756e-29	8.60834e-28		ENSSSCG00000005587	NEK6	1.20882	6.01755	31.1689	2.36526e-08	2.03673e-06		ENSSSCG00000014825	RELT	2.34209	7.0976	62.0523	3.34464e-15	2.66985e-13
ENSSSCG00000022551	NA	1.90331	4.06816	127.664	1.3295e-29	1.12709e-27		ENSSSCG00000013116	TCN1	3.71746	4.89658	30.5176	3.30847e-08	2.82667e-06		ENSSSCG00000003282	NA	2.34356	3.41217	61.9072	3.60023e-15	2.85031e-13
ENSSSCG00000011897	POGLUT1	1.97089	3.46594	127.613	1.36391e-29	1.14736e-27		ENSSSCG00000021206	IL1RAP	2.43423	2.23277	30.4413	3.44123e-08	2.91731e-06		ENSSSCG00000013242	ACP2	1.58565	4.70075	61.8949	3.62284e-15	2.85031e-13
ENSSSCG00000014780	TRIM21	1.77701	7.07436	127.372	1.54045e-29	1.28598e-27		ENSSSCG00000006350	FCGR2B	1.34629	5.37896	30.4248	3.47059e-08	2.91957e-06		ENSSSCG00000014272	ACSL6	2.33368	3.34032	61.7835	3.83364e-15	2.99462e-13
ENSSSCG00000004870	CNDP2	2.11214	9.38898	126.239	2.72596e-29	2.25841e-27		ENSSSCG00000017148	RNF213	1.50576	2.70024	30.208	3.88107e-08	3.19123e-06		ENSSSCG00000009664	PTK2B	1.99695	7.67947	60.9858	5.74882e-15	4.39644e-13
ENSSSCG00000006054	ATP6V1C1	1.30501	6.08387	125.774	3.44656e-29	2.83395e-27		ENSSSCG00000001987	RIPK3	1.55943	7.78656	30.1155	4.07069e-08	3.30687e-06		ENSSSCG00000021206	IL1RAP	3.42586	2.23277	60.4403	7.58437e-15	5.72018e-13
ENSSSCG00000027918	STAT1	2.26846	4.16388	125.563	3.83179e-29	3.1272e-27		ENSSSCG00000014216	TICAM2	1.38035	5.04439	30.11	4.08218e-08	3.30687e-06		ENSSSCG00000002258	KLHL25	2.72738	2.24844	60.4085	7.7081e-15	5.77368e-13
ENSSSCG00000009965	CRYBA4	-1.44174	4.44992	125.513	3.93063e-29	3.1841e-27		ENSSSCG00000016504	TBXAS1	1.56868	4.85854	30.0093	4.2998e-08	3.45755e-06		ENSSSCG00000001818	FES	2.61078	8.36776	60.3786	7.82587e-15	5.82202e-13
ENSSSCG00000029876	SOD2	2.32699	9.55462	125.381	4.20077e-29	3.37791e-27		ENSSSCG00000000457	USP15	1.31855	6.90669	29.9487	4.43621e-08	3.54119e-06		ENSSSCG00000004870	CNDP2	2.2927	9.38892	60.0141	9.41816e-15	6.95926e-13
ENSSSCG00000016057	STAT1	2.17992	9.52756	124.726	5.842e-29	4.66336e-27		ENSSSCG00000015839	NA	2.02999	3.05	29.8187	4.74405e-08	3.75949e-06		ENSSSCG00000000675	C1R	2.46461	5.35866	59.4332	1.26514e-14	9.28559e-13
ENSSSCG00000016938	IPO11	-1.20577	4.8898	124.509	6.51751e-29	5.16489e-27		ENSSSCG00000000232	ACVRL1	1.47468	7.41161	29.7955	4.80114e-08	3.77736e-06		ENSSSCG00000012229	CYBB	1.75389	6.05893	59.2644	1.37845e-14	1.00498e-12
ENSSSCG00000000623	BCL2L14	2.20176	3.13259	124.368	6.99875e-29	5.50635e-27		ENSSSCG00000010261	PPA1	1.373	6.46764	29.7371	4.94775e-08	3.8649e-06		ENSSSCG00000007932	ROGDI	2.62626	7.80095	59.1316	1.47469e-14	1.06803e-12
ENSSSCG00000003482	PADI3	4.87705	3.2274	124.301	7.23733e-29	5.65339e-27		ENSSSCG00000013241	NR1H3	1.09722	6.22915	29.3951	5.9027e-08	4.57815e-06		ENSSSCG00000008043	TRAF7	1.87767	5.32341	59.0501	1.5371e-14	1.10591e-12
ENSSSCG00000001970	HEATR5A	1.92372	4.32494	124.208	7.58577e-29	5.88354e-27		ENSSSCG00000007469	PTPN1	1.44735	7.8456	29.2474	6.3703e-08	4.83789e-06		ENSSSCG00000017721	CCL8	3.0711	3.65175	58.6795	1.85567e-14	1.31777e-12
ENSSSCG00000008687	MXD4	-1.2502	6.4317	124.185	7.6727e-29	5.90906e-27		ENSSSCG00000007817	IL4R	1.50553	8.15707	29.0027	7.22782e-08	5.41394e-06		ENSSSCG00000013514	LRG1	2.45028	7.93367	58.6542	1.87969e-14	1.32621e-12
ENSSSCG00000027995	NA	-1.47843	5.49142	122.885	1.47777e-28	1.13013e-26		ENSSSCG00000010830	HLX	2.24393	6.07713	28.9335	7.49075e-08	5.53506e-06		ENSSSCG00000026602	PTGIR	2.04861	4.04864	58.4848	2.04865e-14	1.43616e-12
ENSSSCG00000000654	NA	1.39803	6.30608	122.711	1.6131e-28	1.22506e-26		ENSSSCG00000013101	MS4A4A	1.36647	4.36245	28.7817	8.10134e-08	5.94606e-06		ENSSSCG00000006923	GBP2	2.54885	8.7645	58.4151	2.1226e-14	1.46916e-12
ENSSSCG00000015595	ATF3	1.75923	5.263	122.516	1.77971e-28	1.34227e-26		ENSSSCG00000029990	DEFB1	-1.89823	1.52179	28.7149	8.38555e-08	6.11362e-06		ENSSSCG00000013114	SLC15A3	1.88026	7.4847	58.2827	2.27034e-14	1.55177e-12
ENSSSCG00000007655	PILRB	2.46626	7.13814	122.405	1.88177e-28	1.40952e-26		ENSSSCG00000003694	EMILIN2	1.84686	8.10149	28.5738	9.0193e-08	6.53212e-06		ENSSSCG00000009357	SMAD9	3.29139	3.06009	58.2547	2.30287e-14	1.56424e-12
ENSSSCG00000004728	CAPN3	1.79221	7.18989	121.942	2.37663e-28	1.76809e-26		ENSSSCG00000003578	FGR	1.84479	7.10995	28.4683	9.52467e-08	6.85275e-06		ENSSSCG00000011716	P2RY13	2.85608	5.46342	58.0458	2.56087e-14	1.72875e-12
ENSSSCG00000017403	STAT3	1.36267	5.84069	121.897	2.43192e-28	1.78563e-26		ENSSSCG00000002828	LPCAT2	1.85575	7.22015	28.3556	1.00952e-07	7.21576e-06		ENSSSCG00000004158	IL22RA2	5.78153	4.59224	57.9302	2.71589e-14	1.82214e-12
ENSSSCG00000013620	LPPR2	2.1761	3.8043	121.896	2.43288e-28	1.78563e-26		ENSSSCG00000022783	DCUN1D1	-0.965731	5.80622	28.3311	1.02239e-07	7.26031e-06		ENSSSCG00000029231	NA	2.39247	5.46746	57.8001	2.90154e-14	1.93483e-12
ENSSSCG00000008012	NA	-1.214	7.10211	121.297	3.28999e-28	2.39862e-26		ENSSSCG00000007644	PILRB	2.03304	4.69801	27.8071	1.34034e-07	9.3961e-06		ENSSSCG00000006995	ASAH1	1.94764	6.15956	57.7618	2.95866e-14	1.96096e-12
ENSSSCG00000015839	NA	2.7135	3.05102	120.647	4.56548e-28	3.28474e-26		ENSSSCG00000022551	NA	1.58654	4.06526	27.679	1.43207e-07	9.97525e-06		ENSSSCG00000013146	FAM111A	3.40576	2.06495	57.5878	3.23231e-14	2.12943e-12
ENSSSCG00000016396	TNFAIP6	5.14682	2.86433	120.609	4.65277e-28	3.32567e-26		ENSSSCG00000009947	CMKLR1	1.96909	2.00582	27.5216	1.5535e-07	1.07526e-05		ENSSSCG00000010944	FBP1	1.67139	4.91573	57.4363	3.49105e-14	2.28612e-12
ENSSSCG00000013237	SPI1	1.55466	9.11035	120.521	4.86606e-28	3.45553e-26		ENSSSCG00000005215	JAK2	1.82652	3.61072	27.3416	1.70502e-07	1.17271e-05		ENSSSCG00000016938	IPO11	-1.42421	4.8898	57.3854	3.58251e-14	2.33205e-12
ENSSSCG00000026653	PILRB	2.19628	8.80262	120.473	4.98508e-28	3.51721e-26		ENSSSCG00000028070	NA	1.88235	4.42886	27.0655	1.96676e-07	1.33593e-05		ENSSSCG00000004728	CAPN3	2.04214	7.18968	57.2825	3.77502e-14	2.44282e-12
ENSSSCG00000006923	GBP2	2.64095	8.76452	119.708	7.33012e-28	5.1386e-26		ENSSSCG00000003482	PADI3	2.87427	3.22722	26.9266	2.11333e-07	1.42513e-05		ENSSSCG00000023362	RHBDF2	2.48905	6.64945	57.1546	4.02865e-14	2.59161e-12
ENSSSCG00000028512	LDLR	1.81043	3.085	119.213	9.40652e-28	6.55221e-26		ENSSSCG00000029876	SOD2	1.88627	9.55456	26.8961	2.14691e-07	1.43162e-05		ENSSSCG00000003065	PLAUR	1.93432	3.93275	57.1235	4.09287e-14	2.61752e-12
ENSSSCG00000003226	CD33	1.94462	7.97239	119.052	1.01998e-27	7.05982e-26		ENSSSCG00000022397	GBP6	1.91391	2.88819	26.7678	2.29424e-07	1.52059e-05		ENSSSCG00000010806	RGS2	1.9554	6.96983	56.5586	5.45496e-14	3.46834e-12
ENSSSCG00000026779	NA	1.68438	2.97278	118.865	1.1212e-27	7.71163e-26		ENSSSCG00000005015	SOS2	1.82258	1.6233	26.7216	2.34982e-07	1.54805e-05		ENSSSCG00000000623	BCL2L14	2.26724	3.12904	56.3685	6.00858e-14	3.79825e-12
ENSSSCG00000003876	CDKN2C	-1.37069	5.75336	118.798	1.15936e-27	7.9242e-26		ENSSSCG00000012118	TLR8	1.7919	2.20073	26.6193	2.47757e-07	1.61695e-05		ENSSSCG00000016637	TFEC	2.1115	4.74505	56.2531	6.37169e-14	4.00464e-12
ENSSSCG00000005503	TLR4	1.99904	7.01091	118.753	1.18589e-27	8.05521e-26		ENSSSCG00000014825	RELT	1.59772	7.0976	26.6143	2.48397e-07	1.61695e-05		ENSSSCG00000005376	TBC1D2	1.78398	3.4609	56.2316	6.44164e-14	4.02548e-12
ENSSSCG00000030108	ZNFX1	2.23097	4.43282	118.696	1.22074e-27	8.24074e-26		ENSSSCG00000010944	FBP1	1.20393	4.91573	26.5998	2.50264e-07	1.61946e-05		ENSSSCG00000004666	SQRDL	1.94392	6.5898	56.1646	6.6652e-14	4.14151e-12
ENSSSCG00000024677	CECR1	1.80621	4.00416	118.577	1.29603e-27	8.68707e-26		ENSSSCG00000023807	ACO1	1.00033	5.12119	26.5553	2.56107e-07	1.64752e-05		ENSSSCG00000028108	ASAP3	2.2091	6.58069	55.8952	7.64406e-14	4.69637e-12
ENSSSCG00000015056	REXO2	-1.3421	6.2578	118.567	1.30274e-27	8.68707e-26		ENSSSCG00000008617	FAM49A	1.28202	5.94326	26.5373	2.58495e-07	1.64919e-05		ENSSSCG00000014136	VCAN	1.48098	6.04552	55.8772	7.71412e-14	4.71294e-12
ENSSSCG00000009947	CMKLR1	2.58112	2.00969	118.412	1.40855e-27	9.33568e-26		ENSSSCG00000014823	P2RY6	1.54367	2.1121	26.5307	2.59382e-07	1.64919e-05		ENSSSCG00000010554	SCD	-1.64126	3.59786	55.8023	8.01369e-14	4.86876e-12
ENSSSCG00000025686	KMO	1.19802	5.52422	118.329	1.46873e-27	9.67593e-26		ENSSSCG00000029763	IFI35	1.32547	8.67838	26.5145	2.61568e-07	1.65347e-05		ENSSSCG00000013623	RAB3D	2.00527	7.73713	55.5556	9.0853e-14	5.48933e-12
ENSSSCG00000014136	VCAN	1.36649	6.04645	118.167	1.59364e-27	1.0436e-25		ENSSSCG00000026139	TIFA	1.72051	4.10936	26.1767	3.1156e-07	1.95817e-05		ENSSSCG00000022360	NA	2.47651	3.66053	55.5076	9.30996e-14	5.59416e-12
ENSSSCG00000008115	MAL	-1.2746	5.63521	117.798	1.91954e-27	1.24676e-25		ENSSSCG00000010448	FAS	1.61456	5.24901	26.1558	3.14957e-07	1.96096e-05		ENSSSCG00000012893	UNC93B1	1.64958	6.88639	55.0188	1.19384e-13	7.09557e-12
ENSSSCG00000005587	NEK6	1.27908	6.01925	117.791	1.92669e-27	1.24676e-25		ENSSSCG00000027742	RNF114	1.20238	8.01242	26.1519	3.1559e-07	1.96096e-05		ENSSSCG00000026721	RNASE4	1.72442	6.39154	54.7934	1.33893e-13	7.91488e-12
ENSSSCG00000016676	NA	-1.58607	7.80323	117.597	2.12492e-27	1.36695e-25		ENSSSCG00000013146	FAM111A	2.49911	2.06495	26.1363	3.18142e-07	1.96565e-05		ENSSSCG00000003625	NA	2.3268	5.24423	54.5253	1.53463e-13	8.96157e-12
ENSSSCG00000002257	MCTP2	2.24965	2.21999	117.465	2.27087e-27	1.45229e-25		ENSSSCG00000022403	AHSP	-2.04883	12.4185	26.076	3.28236e-07	2.01663e-05		ENSSSCG00000004024	RNASET2	1.91549	7.79853	54.5177	1.54058e-13	8.96157e-12
ENSSSCG00000006763	BCL2L15	2.48653	5.84709	116.902	3.01588e-27	1.91754e-25		ENSSSCG00000023949	PIM3	1.44567	2.18979	26.0434	3.33833e-07	2.02822e-05		ENSSSCG00000001727	NA	2.20587	4.54579	54.3887	1.64505e-13	9.51865e-12
ENSSSCG00000009071	PHF17	-1.37794	5.59583	115.882	5.04353e-27	3.18821e-25		ENSSSCG00000029581	PLIN3	1.15763	5.90609	25.7669	3.85231e-07	2.32756e-05		ENSSSCG00000001778	BCL2A1	1.82768	5.54852	54.2579	1.7583e-13	1.01204e-11
ENSSSCG00000007115	THBD	1.99868	2.26776	115.143	7.32379e-27	4.60304e-25		ENSSSCG00000012006	NA	1.7306	2.05739	25.7191	3.949e-07	2.37287e-05		ENSSSCG00000008891	NA	2.35884	1.91618	54.0932	1.91199e-13	1.09474e-11
ENSSSCG00000013654	ICAM4	-1.28533	6.87161	114.335	1.10056e-26	6.83846e-25		ENSSSCG00000017236	CD300C	1.22058	7.09338	25.6832	4.02312e-07	2.39451e-05		ENSSSCG00000022551	NA	2.12836	4.06526	54.0687	1.93599e-13	1.10271e-11
ENSSSCG00000012633	IL13RA1	1.85321	3.26842	114.127	1.22241e-26	7.55273e-25		ENSSSCG00000008312	DYSF	1.79049	1.05859	25.6805	4.0288e-07	2.39451e-05		ENSSSCG00000027911	LTB4R	2.1412	4.2473	54.039	1.96549e-13	1.10797e-11
ENSSSCG00000001727	NA	1.82127	4.54805	113.661	1.54585e-26	9.4974e-25		ENSSSCG00000015673	KYNU	1.35006	5.33784	25.6071	4.18497e-07	2.47389e-05		ENSSSCG00000006357	FCER1G	2.19548	10.3679	54.0169	1.98768e-13	1.11473e-11
ENSSSCG00000006941	DDAH1	-1.29986	5.35417	113.264	1.88881e-26	1.15397e-24		ENSSSCG00000026431	ALPL	2.94072	2.07828	25.4265	4.59557e-07	2.68755e-05		ENSSSCG00000001970	HEATR5A	1.99152	4.32347	53.8304	2.1856e-13	1.21948e-11
ENSSSCG00000029581	PLIN3	1.49185	5.90641	112.969	2.19139e-26	1.33139e-24		ENSSSCG00000022737	MYD88	1.42431	2.83001	25.3722	4.72678e-07	2.73503e-05		ENSSSCG00000001422	C2	1.8216	6.50663	53.7887	2.23256e-13	1.23935e-11
ENSSSCG00000030042	SBNO2	1.61637	7.36202	112.768	2.4255e-26	1.46549e-24		ENSSSCG00000025686	KMO	1.0958	5.52203	25.3555	4.76801e-07	2.74437e-05		ENSSSCG00000029876	SOD2	2.53861	9.55456	53.4482	2.65503e-13	1.46644e-11
ENSSSCG00000027426	BCL3	1.43962	6.49013	112.173	3.2742e-26	1.9674e-24		ENSSSCG00000016396	TNFAIP6	3.0359	2.86306	25.2413	5.05883e-07	2.88143e-05		ENSSSCG00000002257	MCTP2	2.63982	2.21289	53.3399	2.80545e-13	1.54173e-11
ENSSSCG00000017236	CD300C	1.26425	7.09404	111.896	3.76469e-26	2.23754e-24		ENSSSCG00000027855	SOCS1	1.61573	3.76291	25.1316	5.35492e-07	3.03427e-05		ENSSSCG00000017877	ANKFY1	1.70709	2.92025	53.2982	2.86566e-13	1.56694e-11
ENSSSCG00000023807	ACO1	1.07169	5.12239	111.369	4.91152e-26	2.90337e-24		ENSSSCG00000013575	RETN	2.10658	6.87527	24.9317	5.93975e-07	3.3483e-05		ENSSSCG00000009840	PRKAB1	1.46087	5.85115	53.2271	2.97127e-13	1.61661e-11
ENSSSCG00000010944	FBP1	1.41995	4.91743	111.124	5.55891e-26	3.2684e-24		ENSSSCG00000004261	NA	-1.30479	2.30394	24.8853	6.08457e-07	3.38581e-05		ENSSSCG00000013461	C19orf35	2.96826	2.87204	53.1742	3.05239e-13	1.64438e-11
ENSSSCG00000023369	MSRB1	1.69575	5.62226	110.925	6.14434e-26	3.57418e-24		ENSSSCG00000010686	BAG3	1.23724	3.7332	24.8825	6.09318e-07	3.38581e-05		ENSSSCG00000006533	ADAM15	1.61127	6.1462	53.09	3.1861e-13	1.708e-11
ENSSSCG00000007508	ZBP1	2.06168	5.98967	110.782	6.60627e-26	3.82255e-24		ENSSSCG00000006074	STK3	2.07013	1.17943	24.8269	6.27158e-07	3.46394e-05		ENSSSCG00000029988	POR	1.72689	6.38884	53.0588	3.23704e-13	1.72015e-11
ENSSSCG00000000232	ACVRL1	1.42649	7.41199	110.516	7.55294e-26	4.34731e-24		ENSSSCG00000028833	NA	1.92726	1.16357	24.674	6.78933e-07	3.73106e-05		ENSSSCG00000000396	STAT2	1.69562	7.64218	53.0569	3.24022e-13	1.72015e-11
ENSSSCG00000001987	RIPK3	1.64339	7.78688	110.407	7.9814e-26	4.56988e-24		ENSSSCG00000016062	NABP1	1.39943	4.80081	24.6299	6.94651e-07	3.79835e-05		ENSSSCG00000001780	FAH	1.51795	5.33151	53.026	3.29166e-13	1.73901e-11
ENSSSCG00000011393	UBA7	1.93441	8.77752	110.061	9.50222e-26	5.4123e-24		ENSSSCG00000022360	NA	1.70843	3.66053	24.5096	7.39394e-07	4.02289e-05		ENSSSCG00000009627	C8orf58	2.14451	4.1243	52.8306	3.63593e-13	1.91166e-11
ENSSSCG00000028108	ASAP3	1.80477	6.58094	109.962	9.98995e-26	5.66063e-24		ENSSSCG00000002257	MCTP2	1.81589	2.21289	24.4827	7.49795e-07	4.05929e-05		ENSSSCG00000030108	ZNFX1	2.14662	4.43225	52.6203	4.04686e-13	2.11754e-11
ENSSSCG00000017877	ANKFY1	1.64981	2.92115	109.427	1.30822e-25	7.37459e-24		ENSSSCG00000005503	TLR4	1.84012	7.01023	24.453	7.61461e-07	4.10214e-05		ENSSSCG00000007722	NCF1	2.34304	10.6989	52.5767	4.13771e-13	2.15476e-11
ENSSSCG00000017873	CAMKK1	1.62719	4.21959	109.246	1.43348e-25	8.03924e-24		ENSSSCG00000011874	PARP14	1.32094	7.7375	24.4338	7.69086e-07	4.12291e-05		ENSSSCG00000028802	NA	2.9069	7.04474	51.7695	6.24153e-13	3.22645e-11
ENSSSCG00000007758	NA	1.47394	7.2326	109.074	1.56303e-25	8.72109e-24		ENSSSCG00000027709	PARP9	1.17218	6.9217	24.2301	8.54848e-07	4.53816e-05		ENSSSCG00000002640	DEF8	1.71129	3.92764	51.7653	6.25464e-13	3.22645e-11
ENSSSCG00000010261	PPA1	1.49508	6.46849	108.948	1.66614e-25	9.2492e-24		ENSSSCG00000011358	TREX1	1.08167	6.14339	24.1973	8.69555e-07	4.59394e-05		ENSSSCG00000020864	VDR	1.71281	5.48083	51.66	6.59923e-13	3.38823e-11
ENSSSCG00000002259	AKAP13	1.39405	5.12438	108.899	1.70804e-25	9.43391e-24		ENSSSCG00000009239	NA	1.52679	4.12742	24.0648	9.31484e-07	4.89746e-05		ENSSSCG00000000457	USP15	1.62958	6.90669	51.5457	6.99511e-13	3.5747e-11
ENSSSCG00000015477	CHIT1	3.29297	6.93025	108.828	1.76989e-25	9.7264e-24		ENSSSCG00000014966	SESN3	-1.52076	4.58288	24.0169	9.54959e-07	4.98369e-05		ENSSSCG00000023709	PTPRJ	1.77052	7.42619	51.4421	7.37402e-13	3.75081e-11
ENSSSCG00000015688	CXCR4	-1.59263	6.51728	108.639	1.94668e-25	1.06444e-23		ENSSSCG00000002385	TGFB3	4.17506	2.03504	24.0127	9.57e-07	4.98369e-05		ENSSSCG00000026043	NA	5.38693	11.7497	51.2516	8.12531e-13	4.11381e-11
ENSSSCG00000024059	VAT1	1.54988	8.11262	108.392	2.20525e-25	1.19983e-23		ENSSSCG00000002332	SIPA1L1	1.05414	6.12931	23.9787	9.74069e-07	5.03226e-05		ENSSSCG00000028875	HAVCR2	2.91781	5.22129	51.197	8.35449e-13	4.21036e-11
ENSSSCG00000009886	TRAFD1	1.33123	7.0666	107.29	3.84652e-25	2.0722e-23		ENSSSCG00000008687	MXD4	-1.25375	6.43492	23.9758	9.7553e-07	5.03226e-05		ENSSSCG00000016708	SKAP2	2.11927	1.90714	50.9642	9.40671e-13	4.71889e-11
ENSSSCG00000017122	NA	2.51414	4.10932	106.424	5.95232e-25	3.15993e-23		ENSSSCG00000016938	IPO11	-0.974237	4.8898	23.9381	9.94812e-07	5.09289e-05		ENSSSCG00000011880	EAF2	-1.41591	4.40733	50.9137	9.65164e-13	4.80549e-11
ENSSSCG00000001617	TREM1	1.87931	5.31568	106.084	7.06922e-25	3.71678e-23		ENSSSCG00000024677	CECR1	1.36417	4.00366	23.9324	9.97773e-07	5.09289e-05		ENSSSCG00000028871	CSTA	3.26179	1.74665	50.9106	9.66724e-13	4.80549e-11
ENSSSCG00000030418	SOX6	-1.56134	1.96864	105.929	7.64293e-25	3.99919e-23		ENSSSCG00000020941	LTB4R2	1.45293	1.95799	23.9257	1.00125e-06	5.09289e-05		ENSSSCG00000008317	TEX261	1.33361	6.17659	50.6325	1.11387e-12	5.51187e-11
ENSSSCG00000011880	EAF2	-1.16463	4.40603	105.642	8.83287e-25	4.59982e-23		ENSSSCG00000030388	UPP1	2.72784	9.47493	23.7865	1.07637e-06	5.43917e-05		ENSSSCG00000010830	HLX	2.84481	6.07713	50.5952	1.13524e-12	5.59234e-11
ENSSSCG00000008617	FAM49A	1.42085	5.94449	105.548	9.2631e-25	4.80101e-23		ENSSSCG00000004728	CAPN3	1.38314	7.18968	23.7813	1.07928e-06	5.43917e-05		ENSSSCG00000008982	STBD1	1.60703	4.1957	50.5778	1.14532e-12	5.61668e-11
ENSSSCG00000017148	RNF213	1.6324	2.70453	105.488	9.54971e-25	4.92621e-23		ENSSSCG00000006381	CD84	1.06516	5.25174	23.7246	1.11153e-06	5.57601e-05		ENSSSCG00000003578	FGR	2.37249	7.10995	50.1559	1.42006e-12	6.93294e-11
ENSSSCG00000004666	SQRDL	1.57566	6.58999	105.325	1.03648e-24	5.32156e-23		ENSSSCG00000029593	FOXN2	1.16194	5.58391	23.5949	1.18903e-06	5.93755e-05		ENSSSCG00000012890	TCIRG1	1.72312	7.84573	50.0766	1.4786e-12	7.18667e-11
ENSSSCG00000017052	ADAM19	-1.29465	5.6634	104.832	1.32943e-24	6.79374e-23		ENSSSCG00000021409	TRIB1	1.70482	1.86879	23.5539	1.21461e-06	6.03769e-05		ENSSSCG00000017416	DHX58	1.92581	8.08658	50.0025	1.53551e-12	7.43024e-11
ENSSSCG00000007932	ROGDI	2.0511	7.80092	104.443	1.61783e-24	8.22912e-23		ENSSSCG00000026653	PILRB	1.86727	8.80253	23.4382	1.28989e-06	6.38291e-05		ENSSSCG00000006763	BCL2L15	2.74121	5.84649	49.5843	1.90026e-12	9.1146e-11
ENSSSCG00000008043	TRAF7	1.52633	5.32367	104.275	1.76113e-24	8.91655e-23		ENSSSCG00000022732	GNS	1.34348	2.6587	23.3768	1.33175e-06	6.54155e-05		ENSSSCG00000026957	RNASE6	1.75732	7.03804	49.4734	2.01075e-12	9.60243e-11
ENSSSCG00000026701	PHOSPHO1	-1.32244	6.74049	104.099	1.92448e-24	9.69869e-23		ENSSSCG00000025058	SLC11A1	1.14322	3.59059	23.3708	1.33594e-06	6.54155e-05		ENSSSCG00000003694	EMILIN2	2.32666	8.10149	49.4295	2.05629e-12	9.74499e-11
ENSSSCG00000009840	PRKAB1	1.31345	5.85196	104.012	2.01134e-24	1.00899e-22		ENSSSCG00000008348	PLEK	1.33526	9.28638	23.3651	1.33989e-06	6.54155e-05		ENSSSCG00000012439	PGK1	1.41343	4.4647	49.4275	2.05842e-12	9.74499e-11
ENSSSCG00000008891	NA	2.04164	1.92269	103.78	2.26095e-24	1.12903e-22		ENSSSCG00000025485	C1orf162	1.46885	6.96536	23.3226	1.36977e-06	6.65771e-05		ENSSSCG00000009629	BIN3	1.46227	3.46096	49.3182	2.17637e-12	1.0234e-10
ENSSSCG00000000656	CLEC2B	1.88044	5.03787	103.681	2.37694e-24	1.18155e-22		ENSSSCG00000015827	ERLIN2	1.19557	3.73792	23.2288	1.4383e-06	6.95986e-05		ENSSSCG00000001987	RIPK3	1.88548	7.78656	49.3097	2.18574e-12	1.0234e-10
ENSSSCG00000026431	ALPL	4.52532	2.07912	103.437	2.6885e-24	1.33038e-22		ENSSSCG00000016503	TBXAS1	1.4903	3.75766	23.2203	1.44468e-06	6.95992e-05		ENSSSCG00000012618	SOWAHD	1.59896	3.65639	49.3061	2.18979e-12	1.0234e-10
ENSSSCG00000006924	NA	2.81734	10.9753	103.084	3.2119e-24	1.58222e-22		ENSSSCG00000003876	CDKN2C	-1.15195	5.75622	23.1857	1.4709e-06	7.05516e-05		ENSSSCG00000012880	CPT1A	1.56918	5.8023	49.2285	2.2782e-12	1.06019e-10
ENSSSCG00000028875	HAVCR2	3.019	5.2215	102.998	3.35538e-24	1.64549e-22		ENSSSCG00000030042	SBNO2	1.51931	7.3619	23.1749	1.47913e-06	7.06361e-05		ENSSSCG00000029772	SOCS3	2.43996	4.18403	49.1064	2.42443e-12	1.11872e-10
ENSSSCG00000026414	ATOX1	-1.57051	9.3379	102.88	3.56118e-24	1.73089e-22		ENSSSCG00000000136	CSF2RB	1.53232	8.18811	23.1438	1.50328e-06	7.11287e-05		ENSSSCG00000021626	TMBIM1	1.40715	4.60431	49.0471	2.49886e-12	1.14821e-10
ENSSSCG00000012202	GK	1.59663	4.53102	102.58	4.14267e-24	2.00461e-22		ENSSSCG00000026779	NA	1.48259	2.96843	23.1366	1.50895e-06	7.11287e-05		ENSSSCG00000017122	NA	2.97002	4.10978	48.9855	2.57857e-12	1.17989e-10
ENSSSCG00000000457	USP15	1.49052	6.907	102.309	4.74943e-24	2.28809e-22		ENSSSCG00000023369	MSRB1	1.08699	5.62226	23.118	1.52356e-06	7.15093e-05		ENSSSCG00000006381	CD84	1.44791	5.25174	48.9667	2.60349e-12	1.18632e-10
ENSSSCG00000013101	MS4A4A	1.41097	4.36516	102.074	5.34815e-24	2.56523e-22		ENSSSCG00000021989	PURA	-1.58259	1.59308	23.0574	1.5724e-06	7.32862e-05		ENSSSCG00000010686	BAG3	1.62792	3.7332	48.5926	3.15061e-12	1.42967e-10
ENSSSCG00000002960	RASGRP4	1.72413	5.57423	102.043	5.43376e-24	2.59492e-22		ENSSSCG00000009402	LPAR6	1.27073	4.51151	23.0544	1.57482e-06	7.32862e-05		ENSSSCG00000029414	FCN2	1.84876	10.0481	48.4545	3.38033e-12	1.52758e-10
ENSSSCG00000026602	PTGIR	1.64475	4.05117	101.962	5.65985e-24	2.69113e-22		ENSSSCG00000023456	HERPUD2	-1.43993	5.53072	23.0221	1.60152e-06	7.42127e-05		ENSSSCG00000016449	GIMAP2	1.685	3.62308	48.2843	3.68697e-12	1.65309e-10
ENSSSCG00000002828	LPCAT2	2.09371	7.2205	101.948	5.69993e-24	2.69846e-22		ENSSSCG00000009051	IL15	1.88342	3.26326	23.0121	1.60987e-06	7.4285e-05		ENSSSCG00000013649	ICAM3	1.74527	9.64658	48.2836	3.68831e-12	1.65309e-10
ENSSSCG00000000641	KLRC4-KLRK1	-1.65529	5.65357	101.881	5.89551e-24	2.77902e-22		ENSSSCG00000024133	VCPIP1	1.27636	4.78046	22.8826	1.72207e-06	7.91285e-05		ENSSSCG00000011897	POGLUT1	2.06366	3.46248	48.2658	3.72196e-12	1.66136e-10
ENSSSCG00000000396	STAT2	1.57909	7.6423	101.792	6.16626e-24	2.89417e-22		ENSSSCG00000029231	NA	1.55731	5.46746	22.8425	1.75833e-06	8.04564e-05		ENSSSCG00000009886	TRAFD1	1.40769	7.06627	48.2092	3.83086e-12	1.70302e-10
ENSSSCG00000029990	DEFB1	-2.50235	1.52133	101.776	6.21751e-24	2.90576e-22		ENSSSCG00000027793	PGS1	1.09424	6.05892	22.7839	1.81278e-06	8.26025e-05		ENSSSCG00000028289	NA	1.2801	4.45369	48.1869	3.87474e-12	1.71555e-10
ENSSSCG00000011358	TREX1	1.44636	6.14355	101.712	6.42184e-24	2.97644e-22		ENSSSCG00000016855	FYB	1.1188	7.76237	22.7637	1.83197e-06	8.31304e-05		ENSSSCG00000002957	GGN	2.52089	1.44335	48.1308	3.98714e-12	1.7582e-10
ENSSSCG00000001835	ABHD2	1.56624	6.56038	101.711	6.42318e-24	2.97644e-22		ENSSSCG00000003226	CD33	1.49876	7.97223	22.755	1.84024e-06	8.31605e-05		ENSSSCG00000009889	ALDH2	1.64904	7.54358	48.0489	4.15725e-12	1.82585e-10
ENSSSCG00000010686	BAG3	1.47518	3.73631	101.682	6.5192e-24	3.00818e-22		ENSSSCG00000006137	WWP1	1.08523	3.58358	22.5781	2.01767e-06	9.08033e-05		ENSSSCG00000013241	NR1H3	1.31442	6.22915	47.7379	4.87181e-12	2.13112e-10
ENSSSCG00000026552	HIATL1	1.86974	4.76424	101.505	7.12704e-24	3.27484e-22		ENSSSCG00000028367	DAPP1	1.36247	7.4285	22.5314	2.06736e-06	9.26585e-05		ENSSSCG00000013307	LMO2	1.50254	7.30175	47.6023	5.22064e-12	2.25723e-10
ENSSSCG00000006074	STK3	2.32274	1.18896	101.293	7.93526e-24	3.63096e-22		ENSSSCG00000027426	BCL3	1.31029	6.49013	22.5079	2.09277e-06	9.34146e-05		ENSSSCG00000000136	CSF2RB	2.0946	8.18811	47.6018	5.22202e-12	2.25723e-10
ENSSSCG00000015879	DAPL1	-1.1362	5.33019	101.264	8.04907e-24	3.66769e-22		ENSSSCG00000025271	PILRB	1.85002	5.32188	22.4632	2.14212e-06	9.51627e-05		ENSSSCG00000012324	IQSEC2	1.79522	3.55647	47.5677	5.31373e-12	2.28783e-10
ENSSSCG00000029500	NA	1.7525	4.98212	101.053	8.95693e-24	4.06444e-22		ENSSSCG00000008641	ADAM17	1.06972	3.9172	22.4567	2.14934e-06	9.51627e-05		ENSSSCG00000021837	NA	1.77527	6.44577	47.512	5.46683e-12	2.34452e-10
ENSSSCG00000022559	USP14	-1.02751	6.80732	100.753	1.04217e-23	4.70957e-22		ENSSSCG00000008891	NA	1.59897	1.91618	22.4224	2.18811e-06	9.64887e-05		ENSSSCG00000001617	TREM1	2.17881	5.31497	47.4703	5.58439e-12	2.38558e-10
ENSSSCG00000007757	TRIM72	2.7166	1.34799	100.48	1.1957e-23	5.38114e-22		ENSSSCG00000021563	CYFIP1	1.89689	1.27566	22.403	2.21031e-06	9.70762e-05		ENSSSCG00000028686	NUDT7	1.99299	2.62717	47.294	6.10989e-12	2.59991e-10
ENSSSCG00000002332	SIPA1L1	1.14622	6.12917	100.401	1.2445e-23	5.57781e-22		ENSSSCG00000014399	ARHGAP26	1.50088	3.21097	22.286	2.34909e-06	0.000102758		ENSSSCG00000014216	TICAM2	1.62322	5.04439	47.1202	6.67632e-12	2.82993e-10
ENSSSCG00000029482	CHST15	1.53755	4.78526	100.221	1.3631e-23	6.05969e-22		ENSSSCG00000006763	BCL2L15	1.90253	5.84649	22.2234	2.42692e-06	0.00010574		ENSSSCG00000026653	PILRB	2.53176	8.80253	47.074	6.83569e-12	2.8863e-10
ENSSSCG00000020913	NA	2.15943	3.74692	99.9301	1.57872e-23	6.96165e-22		ENSSSCG00000009071	PHF17	-1.42098	5.59493	22.1072	2.57842e-06	0.000111895		ENSSSCG00000005587	NEK6	1.39021	6.01755	47.017	7.03729e-12	2.95241e-10
ENSSSCG00000028367	DAPP1	1.46773	7.42894	99.9203	1.58659e-23	6.96823e-22		ENSSSCG00000005374	TRIM14	1.29637	2.4903	22.063	2.6385e-06	0.00011405		ENSSSCG00000000654	NA	1.46236	6.3051	47.0145	7.04626e-12	2.95241e-10
ENSSSCG00000003272	NA	1.2556	3.53679	99.8141	1.67393e-23	7.32245e-22		ENSSSCG00000001988	ADCY4	1.77162	3.98786	22.0443	2.66428e-06	0.000114711		ENSSSCG00000012077	MX1	2.17006	10.3554	46.8036	7.84697e-12	3.27536e-10
ENSSSCG00000013146	FAM111A	3.01815	2.0679	99.7208	1.75467e-23	7.61473e-22		ENSSSCG00000029482	CHST15	1.29512	4.78385	22.0252	2.69096e-06	0.000115405		ENSSSCG00000007644	PILRB	2.52387	4.69801	46.6365	8.54549e-12	3.55337e-10
ENSSSCG00000029446	NA	1.79198	4.57932	99.235	2.24246e-23	9.69308e-22		ENSSSCG00000013785	EMR2	1.38883	5.28302	21.7791	3.05922e-06	0.000130686		ENSSSCG00000001835	ABHD2	1.82807	6.55972	46.4269	9.51021e-12	3.92466e-10
ENSSSCG00000016062	NABP1	1.56077	4.80327	98.9998	2.5253e-23	1.08301e-21		ENSSSCG00000013307	LMO2	1.0727	7.30175	21.7014	3.18559e-06	0.000135132		ENSSSCG00000029002	PNKD	4.46982	3.61081	46.0181	1.17168e-11	4.79907e-10
ENSSSCG00000023165	SEMA7A	1.52293	5.01096	98.7519	2.86199e-23	1.22261e-21		ENSSSCG00000024333	ZNFX1	1.49333	8.75374	21.6561	3.26168e-06	0.000137721		ENSSSCG00000007185	SIRPB2	1.98464	3.49455	45.9959	1.18498e-11	4.83543e-10
ENSSSCG00000009051	IL15	2.00545	3.27045	98.5257	3.20838e-23	1.36525e-21		ENSSSCG00000022547	NA	1.71354	1.72065	21.5406	3.46421e-06	0.00014571		ENSSSCG00000012066	KCNJ15	5.32826	4.707	45.9268	1.22754e-11	4.99048e-10
ENSSSCG00000001785	MESDC1	1.28681	3.77034	98.2856	3.62199e-23	1.53527e-21		ENSSSCG00000007655	PILRB	2.07619	7.13799	21.5276	3.48777e-06	0.000146139		ENSSSCG00000023333	FCN2	1.83713	5.69601	45.886	1.25339e-11	5.07294e-10
ENSSSCG00000025058	SLC11A1	1.63815	3.59071	98.2104	3.76202e-23	1.58847e-21		ENSSSCG00000007758	NA	1.01083	7.2325	21.4459	3.63959e-06	0.000151918		ENSSSCG00000013785	EMR2	1.93915	5.28302	45.8802	1.2571e-11	5.07294e-10
ENSSSCG00000023709	PTPRJ	1.44992	7.42656	98.0379	4.10447e-23	1.7264e-21		ENSSSCG00000026552	HIATL1	1.58171	4.76239	21.3711	3.7844e-06	0.000157362		ENSSSCG00000017203	GALK1	1.4696	6.29966	45.7551	1.33998e-11	5.38753e-10
ENSSSCG00000013575	RETN	3.4572	6.87521	97.5617	5.22038e-23	2.17901e-21		ENSSSCG00000017561	NA	1.32273	1.59824	21.1501	4.24668e-06	0.000175916		ENSSSCG00000022971	SKAP2	1.41138	5.87029	45.5223	1.5091e-11	6.04522e-10
ENSSSCG00000027793	PGS1	1.22081	6.05976	97.4976	5.3921e-23	2.24213e-21		ENSSSCG00000016243	RHBDD1	1.25754	2.95425	21.1377	4.27433e-06	0.000176393		ENSSSCG00000002452	LGMN	1.28414	4.73157	45.4827	1.53991e-11	6.14614e-10
ENSSSCG00000022197	HS6ST1	1.3299	5.31236	97.4788	5.44353e-23	2.25494e-21		ENSSSCG00000008982	STBD1	1.09558	4.1957	21.1151	4.32512e-06	0.000177152		ENSSSCG00000011353	PFKFB4	1.56142	4.23794	45.4019	1.60479e-11	6.3818e-10
ENSSSCG00000008982	STBD1	1.36477	4.19826	97.4359	5.56294e-23	2.29571e-21		ENSSSCG00000011901	TMEM39A	1.04929	4.26026	21.069	4.43033e-06	0.000180784		ENSSSCG00000026779	NA	1.99947	2.96843	45.3305	1.66434e-11	6.59465e-10
ENSSSCG00000014216	TICAM2	1.41759	5.046	97.3365	5.84934e-23	2.40483e-21		ENSSSCG00000006543	ADAR	1.07809	7.28019	20.921	4.78613e-06	0.000194577		ENSSSCG00000025271	PILRB	2.53314	5.32188	45.262	1.72362e-11	6.80486e-10
ENSSSCG00000016725	TNS3	1.88015	2.06974	95.6654	1.36038e-22	5.57196e-21		ENSSSCG00000021343	ZEB2	1.65172	2.0499	20.8692	4.91737e-06	0.000199172		ENSSSCG00000014878	PAK1	1.3614	6.20705	45.2402	1.74289e-11	6.85621e-10
ENSSSCG00000012618	SOWAHD	1.33601	3.65999	95.2632	1.66685e-22	6.80173e-21		ENSSSCG00000004181	VNN1	-1.9858	5.48166	20.7804	5.15062e-06	0.000207849		ENSSSCG00000017146	NA	1.857	8.02611	45.2081	1.77175e-11	6.94474e-10
ENSSSCG00000022783	DCUN1D1	-0.93815	5.80397	94.9826	1.92064e-22	7.80824e-21		ENSSSCG00000017052	ADAM19	-1.32801	5.66508	20.7426	5.25338e-06	0.000211217		ENSSSCG00000008348	PLEK	1.75724	9.28638	45.0882	1.88358e-11	7.35673e-10
ENSSSCG00000015673	KYNU	1.40859	5.33973	94.9166	1.98573e-22	8.04295e-21		ENSSSCG00000017837	RAP1GAP2	0.966141	5.65681	20.7223	5.30938e-06	0.000212686		ENSSSCG00000012157	PHKA2	1.61553	4.54498	44.945	2.02644e-11	7.88196e-10
ENSSSCG00000009239	NA	1.68358	4.12938	94.5927	2.33874e-22	9.4031e-21		ENSSSCG00000012324	IQSEC2	1.23685	3.55647	20.6529	5.50552e-06	0.000219738		ENSSSCG00000026856	ARSA	1.28017	6.19816	44.9392	2.03247e-11	7.88196e-10
ENSSSCG00000013147	FAM111B	1.48458	5.35048	94.5076	2.4415e-22	9.78031e-21		ENSSSCG00000001735	RHAG	-1.30412	5.20466	20.6346	5.55822e-06	0.000221035		ENSSSCG00000017403	STAT3	1.45985	5.83977	44.8404	2.13761e-11	8.20628e-10
ENSSSCG00000014965	ENDOD1	-1.1123	7.17541	94.2627	2.76313e-22	1.10283e-20		ENSSSCG00000015362	TSPAN13	1.23015	4.75857	20.5613	5.77532e-06	0.000228011		ENSSSCG00000012118	TLR8	2.1055	2.20073	44.8395	2.13861e-11	8.20628e-10
ENSSSCG00000001234	TRIM10	-1.23954	4.72294	93.9561	3.22593e-22	1.28286e-20		ENSSSCG00000006337	HSD17B7	1.02754	5.45306	20.4828	6.01696e-06	0.000235848		ENSSSCG00000002828	LPCAT2	2.22082	7.22015	44.823	2.15678e-11	8.24703e-10
ENSSSCG00000005374	TRIM14	1.41684	2.49296	93.5874	3.88662e-22	1.54e-20		ENSSSCG00000008043	TRAF7	1.15282	5.32341	20.4723	6.04993e-06	0.000236293		ENSSSCG00000022004	SH3BP2	1.64861	7.62283	44.7442	2.24533e-11	8.55573e-10
ENSSSCG00000009357	SMAD9	2.59519	3.06304	93.5293	4.00225e-22	1.58009e-20		ENSSSCG00000006729	FAM46C	-2.42	5.88736	20.4386	6.15738e-06	0.000239634		ENSSSCG00000006350	FCGR2B	1.53783	5.37896	44.6519	2.35368e-11	8.93745e-10
ENSSSCG00000014391	ARAP3	1.68237	7.52284	93.4901	4.08244e-22	1.60596e-20		ENSSSCG00000002469	OTUB2	1.66719	1.92907	20.3868	6.32653e-06	0.000245344		ENSSSCG00000007755	ITGAM	1.94255	4.36016	44.5843	2.43641e-11	9.21958e-10
ENSSSCG00000017920	CXCL16	1.45484	4.29882	93.4024	4.2674e-22	1.6727e-20		ENSSSCG00000012287	TFE3	0.962792	6.68436	20.3551	6.43221e-06	0.00024785		ENSSSCG00000006054	ATP6V1C1	1.41171	6.0818	44.5322	2.50214e-11	9.43565e-10
ENSSSCG00000003600	TINAGL1	1.88925	8.15617	93.297	4.5008e-22	1.75788e-20		ENSSSCG00000024623	USP25	1.08058	5.31666	20.3471	6.45915e-06	0.00024785		ENSSSCG00000003876	CDKN2C	-1.51002	5.75622	44.2841	2.84018e-11	1.06736e-09
ENSSSCG00000012141	CA5B	-1.32346	3.77037	93.1258	4.9073e-22	1.90442e-20		ENSSSCG00000024059	VAT1	1.07901	8.11256	20.2702	6.72388e-06	0.00025621		ENSSSCG00000007817	IL4R	1.76071	8.15707	44.2405	2.9041e-11	1.08765e-09
ENSSSCG00000017416	DHX58	1.65567	8.08669	93.1244	4.9108e-22	1.90442e-20		ENSSSCG00000009629	BIN3	0.988184	3.46096	20.2137	6.92554e-06	0.000262068		ENSSSCG00000024133	VCPIP1	1.66316	4.78046	44.1833	2.99025e-11	1.11609e-09
ENSSSCG00000007755	ITGAM	1.56429	4.36302	93.1167	4.92988e-22	1.90506e-20		ENSSSCG00000012695	DDX26B	1.09992	4.47811	20.1101	7.31096e-06	0.000275699		ENSSSCG00000029482	CHST15	1.736	4.78385	44.0536	3.1951e-11	1.18849e-09
ENSSSCG00000006357	FCER1G	1.72875	10.3679	92.8412	5.66637e-22	2.16669e-20		ENSSSCG00000006648	CTSS	1.10652	8.63544	20.0839	7.41185e-06	0.000278543		ENSSSCG00000017747	RAB11FIP4	1.80621	3.53914	44.0408	3.21607e-11	1.19224e-09
ENSSSCG00000017032	PTTG2	-1.05536	5.95713	92.6225	6.32845e-22	2.41142e-20		ENSSSCG00000012618	SOWAHD	1.07123	3.65639	20.0581	7.51251e-06	0.000280399		ENSSSCG00000007655	PILRB	2.87144	7.13799	44.0167	3.2559e-11	1.20292e-09
ENSSSCG00000012277	TIMP1	1.63737	6.74869	92.5452	6.58035e-22	2.4987e-20		ENSSSCG00000025179	NECAP1	1.50254	1.01181	20.0091	7.70731e-06	0.000286691		ENSSSCG00000010261	PPA1	1.54757	6.46764	43.897	3.46115e-11	1.27445e-09
ENSSSCG00000004024	RNASET2	1.51218	7.79863	92.4273	6.9845e-22	2.64299e-20		ENSSSCG00000012202	GK	1.04169	4.53082	19.94	7.99117e-06	0.000296242		ENSSSCG00000005970	SQLE	-1.29078	3.9086	43.7909	3.65399e-11	1.34094e-09
ENSSSCG00000024595	APOBR	1.45775	7.70195	92.1029	8.22847e-22	3.10298e-20		ENSSSCG00000024166	SLC2A6	1.04534	5.71838	19.9016	8.1532e-06	0.000301228		ENSSSCG00000027793	PGS1	1.42933	6.05892	43.7477	3.73557e-11	1.36629e-09
ENSSSCG00000007469	PTPN1	1.38306	7.84595	92.0444	8.47534e-22	3.1851e-20		ENSSSCG00000026721	RNASE4	1.09178	6.39154	19.8555	8.35237e-06	0.000307547		ENSSSCG00000001867	PSTPIP1	1.49142	8.95648	43.431	4.3918e-11	1.60096e-09
ENSSSCG00000027443	MRAS	1.46515	2.6076	91.8908	9.15941e-22	3.43039e-20		ENSSSCG00000026478	PADI2	-1.28757	3.74157	19.7529	8.81275e-06	0.00032341		ENSSSCG00000006924	NA	2.5461	10.9753	43.1815	4.98894e-11	1.79994e-09
ENSSSCG00000028501	ALDH3B2	1.53144	3.64012	91.7534	9.81815e-22	3.66455e-20		ENSSSCG00000009357	SMAD9	1.922	3.06009	19.5821	9.63673e-06	0.000352466		ENSSSCG00000009370	FOXO1	-1.14563	6.00745	43.1758	5.00346e-11	1.79994e-09
ENSSSCG00000028092	GNG2	-1.02172	6.73582	91.5483	1.08901e-21	4.04028e-20		ENSSSCG00000015660	PFKFB2	1.55491	2.56103	19.5444	9.82872e-06	0.00035829		ENSSSCG00000011000	DNAJA1	1.65829	8.8409	43.1758	5.0035e-11	1.79994e-09
ENSSSCG00000024810	PRAM1	1.6622	7.71952	91.4767	1.12912e-21	4.17165e-20		ENSSSCG00000013147	FAM111B	1.22809	5.34915	19.5177	9.96743e-06	0.000362139		ENSSSCG00000012779	ABCD1	1.46882	5.47727	43.0996	5.20238e-11	1.86535e-09
ENSSSCG00000009759	SCARB1	1.25964	5.90731	91.4675	1.13443e-21	4.17714e-20		ENSSSCG00000022197	HS6ST1	1.23353	5.31058	19.4274	1.04499e-05	0.00037841		ENSSSCG00000014823	P2RY6	1.8243	2.1121	43.0261	5.40144e-11	1.9304e-09
ENSSSCG00000021675	EMR2	1.48396	4.39835	91.2763	1.24951e-21	4.58546e-20		ENSSSCG00000007700	HIP1	1.40389	4.53421	19.31	1.11121e-05	0.000401063		ENSSSCG00000015595	ATF3	1.82777	5.26084	42.9624	5.58012e-11	1.98776e-09
ENSSSCG00000021626	TMBIM1	1.15326	4.60663	91.0262	1.41779e-21	5.16832e-20		ENSSSCG00000017402	STAT5A	0.938036	5.39284	19.296	1.11943e-05	0.000402699		ENSSSCG00000017690	DHRS11	1.36107	7.40958	42.7916	6.08936e-11	2.16212e-09
ENSSSCG00000005211	CD274	2.16532	5.68775	90.9153	1.49958e-21	5.44832e-20		ENSSSCG00000011251	MYD88	1.23799	8.68575	19.2795	1.12914e-05	0.000404862		ENSSSCG00000001503	B3GALT4	1.41972	3.36724	42.5871	6.76027e-11	2.38485e-09
ENSSSCG00000027288	DAGLB	1.59915	6.45483	90.7538	1.62705e-21	5.89187e-20		ENSSSCG00000010995	CHMP5	1.08296	3.71124	19.2249	1.16189e-05	0.00041391		ENSSSCG00000029675	MMP8	5.26971	2.75235	42.5349	6.9431e-11	2.44147e-09
ENSSSCG00000009046	NA	-1.25692	6.47169	90.6422	1.72151e-21	6.21333e-20		ENSSSCG00000016438	NUB1	0.946297	6.47299	19.2248	1.16194e-05	0.00041391		ENSSSCG00000023557	CCRL2	1.57166	8.12906	42.4136	7.38741e-11	2.58938e-09
ENSSSCG00000006250	LYN	1.38802	8.77829	90.5506	1.80303e-21	6.48616e-20		ENSSSCG00000017416	DHX58	1.24571	8.08658	19.2132	1.16901e-05	0.000414171		ENSSSCG00000023949	PIM3	1.7786	2.18979	42.3866	7.49006e-11	2.61697e-09
ENSSSCG00000029475	NA	1.31601	3.85023	90.4837	1.86511e-21	6.68749e-20		ENSSSCG00000016449	GIMAP2	1.12548	3.62308	19.2112	1.17025e-05	0.000414171		ENSSSCG00000008617	FAM49A	1.52453	5.94326	41.8104	1.00569e-10	3.46946e-09
ENSSSCG00000003113	GPR77	2.21599	3.86429	90.4686	1.87938e-21	6.71662e-20		ENSSSCG00000016708	SKAP2	1.3483	1.90714	19.1896	1.18357e-05	0.000417534		ENSSSCG00000000656	CLEC2B	2.16902	5.03584	41.7979	1.0121e-10	3.47712e-09
ENSSSCG00000013623	RAB3D	1.59073	7.73726	90.4127	1.93319e-21	6.88642e-20		ENSSSCG00000022971	SKAP2	0.972302	5.87029	19.1566	1.2042e-05	0.000423444		ENSSSCG00000010539	SLC25A28	1.85602	8.48225	41.7938	1.01427e-10	3.47712e-09
ENSSSCG00000006381	CD84	1.26321	5.25242	90.3488	1.99671e-21	7.08963e-20		ENSSSCG00000012077	MX1	1.44959	10.3554	19.1282	1.22224e-05	0.000428317		ENSSSCG00000016062	NABP1	1.71312	4.80081	41.7419	1.04155e-10	3.55949e-09
ENSSSCG00000007185	SIRPB2	1.6732	3.49622	90.026	2.3505e-21	8.31881e-20		ENSSSCG00000022011	NMI	1.00235	7.33147	19.1225	1.22589e-05	0.000428317		ENSSSCG00000017148	RNF213	1.66095	2.70024	41.7056	1.06106e-10	3.61489e-09
ENSSSCG00000028437	AQP1	-1.31037	3.67533	89.6627	2.82432e-21	9.8996e-20		ENSSSCG00000004106	LATS1	-1.13197	2.96504	19.0871	1.24885e-05	0.000434949		ENSSSCG00000026552	HIATL1	2.03291	4.76239	41.6253	1.10555e-10	3.75473e-09
ENSSSCG00000004547	PLEKHO2	1.50918	5.69927	89.6158	2.89198e-21	1.01044e-19		ENSSSCG00000024595	APOBR	1.28335	7.70187	19.0554	1.26976e-05	0.000440828		ENSSSCG00000030648	NA	1.44878	4.21016	41.5881	1.12678e-10	3.80322e-09
ENSSSCG00000012287	TFE3	1.03174	6.68474	89.5828	2.94067e-21	1.02418e-19		ENSSSCG00000014910	NA	-0.895393	6.86139	19.0329	1.28485e-05	0.000444604		ENSSSCG00000029475	NA	1.50316	3.84732	41.4105	1.23395e-10	4.15213e-09
ENSSSCG00000026721	RNASE4	1.42641	6.39186	89.3595	3.29214e-21	1.13933e-19		ENSSSCG00000005994	SNTB1	1.21118	4.55602	19.0271	1.28877e-05	0.000444604		ENSSSCG00000027426	BCL3	1.68377	6.49013	41.3995	1.24087e-10	4.16263e-09
ENSSSCG00000006588	S100A9	4.55342	11.99	89.2187	3.5349e-21	1.21948e-19		ENSSSCG00000012040	OLIG1	2.16248	2.97505	18.9994	1.30759e-05	0.000449678		ENSSSCG00000027709	PARP9	1.43558	6.9217	41.2052	1.37059e-10	4.58372e-09
ENSSSCG00000027709	PARP9	1.36456	6.9221	89.1591	3.64297e-21	1.25281e-19		ENSSSCG00000028802	NA	1.80453	7.04474	18.9797	1.32113e-05	0.000452913		ENSSSCG00000027742	RNF114	1.42774	8.01242	41.0429	1.48927e-10	4.95036e-09
ENSSSCG00000008312	DYSF	2.05014	1.05875	89.1089	3.73663e-21	1.281e-19		ENSSSCG00000016725	TNS3	1.75531	2.06583	18.9632	1.33261e-05	0.000455421		ENSSSCG00000002689	CMIP	1.30864	6.17788	40.9574	1.55584e-10	5.13164e-09
ENSSSCG00000013514	LRG1	1.93295	7.93376	89.0444	3.86043e-21	1.3193e-19		ENSSSCG00000012247	ATP6AP2	1.03088	6.67954	18.9465	1.34433e-05	0.000457994		ENSSSCG00000026457	WBSCR17	3.22619	2.7013	40.9548	1.55789e-10	5.13164e-09
ENSSSCG00000003278	NA	1.54161	8.33406	89.0216	3.90534e-21	1.33049e-19		ENSSSCG00000015437	PIK3CG	1.28455	2.23808	18.9396	1.34923e-05	0.000458237		ENSSSCG00000027855	SOCS1	1.94815	3.76291	40.911	1.59323e-10	5.21902e-09
ENSSSCG00000001560	C6orf222	1.56248	2.53873	89.0018	3.94457e-21	1.33968e-19		ENSSSCG00000001835	ABHD2	1.223	6.55972	18.9227	1.36126e-05	0.000460889		ENSSSCG00000026872	TNFSF13	1.65803	4.17521	40.9101	1.59396e-10	5.21902e-09
ENSSSCG00000023157	HAGH	-1.14746	7.74221	88.8993	4.1542e-21	1.40651e-19		ENSSSCG00000000656	CLEC2B	1.50553	5.03584	18.8969	1.3798e-05	0.000465724		ENSSSCG00000003201	ATF5	1.45403	4.22223	40.8515	1.64247e-10	5.36182e-09
ENSSSCG00000029763	IFI35	1.62036	8.6784	88.8278	4.30716e-21	1.4538e-19		ENSSSCG00000023709	PTPRJ	1.12736	7.42619	18.8756	1.39522e-05	0.000468284		ENSSSCG00000004888	SERPINB8	1.51652	3.5603	40.7097	1.76605e-10	5.73343e-09
ENSSSCG00000015559	NCF2	1.36963	6.70621	88.7103	4.57074e-21	1.53802e-19		ENSSSCG00000010539	SLC25A28	1.3091	8.48225	18.8747	1.39594e-05	0.000468284		ENSSSCG00000016182	RUFY4	3.04713	3.49997	40.7089	1.76679e-10	5.73343e-09
ENSSSCG00000009629	BIN3	1.23286	3.46176	88.539	4.98417e-21	1.67199e-19		ENSSSCG00000025593	TAP2	1.44026	3.36146	18.8485	1.41523e-05	0.00047186		ENSSSCG00000008977	CXCL10	3.43526	6.40652	40.6861	1.78755e-10	5.76657e-09
ENSSSCG00000025126	LGI4	-1.19145	4.7584	88.467	5.16889e-21	1.72865e-19		ENSSSCG00000023972	DRAM1	1.10821	3.89792	18.8202	1.43636e-05	0.000476203		ENSSSCG00000023807	ACO1	1.1607	5.12119	40.5009	1.96522e-10	6.32106e-09
ENSSSCG00000003201	ATF5	1.18917	4.22406	88.4523	5.20751e-21	1.73626e-19		ENSSSCG00000008980	SCARB2	0.982145	6.44681	18.8194	1.43697e-05	0.000476203		ENSSSCG00000009239	NA	1.89124	4.12742	40.4787	1.9877e-10	6.37462e-09
ENSSSCG00000008072	ASPN	-1.40603	2.30571	88.387	5.38243e-21	1.78913e-19		ENSSSCG00000022004	SH3BP2	1.12331	7.62283	18.7219	1.51239e-05	0.000499683		ENSSSCG00000016141	PLEKHM3	1.70817	3.4006	40.3891	2.08102e-10	6.65439e-09
ENSSSCG00000021569	MMP25	1.58094	7.79067	88.2011	5.91283e-21	1.95356e-19		ENSSSCG00000021361	ZNF710	1.59616	2.9782	18.693	1.53541e-05	0.000504488		ENSSSCG00000006074	STK3	2.55949	1.17943	40.3169	2.15933e-10	6.88466e-09
ENSSSCG00000012118	TLR8	1.96325	2.20261	88.1634	6.02642e-21	1.98509e-19		ENSSSCG00000005638	LCN2	2.28751	8.541	18.6905	1.53749e-05	0.000504488		ENSSSCG00000012633	IL13RA1	2.13102	3.26324	40.2666	2.21567e-10	7.04377e-09
ENSSSCG00000030648	NA	1.24622	4.21384	87.9299	6.78155e-21	2.22712e-19		ENSSSCG00000001463	PSMB9	1.04352	4.48432	18.6845	1.54235e-05	0.000504488		ENSSSCG00000011507	ARL6IP5	-1.16431	6.50811	40.2293	2.25839e-10	7.15878e-09
ENSSSCG00000017156	GAA	1.32669	5.51668	87.8306	7.13062e-21	2.33474e-19		ENSSSCG00000017133	WDR45L	0.880095	5.44408	18.6422	1.57688e-05	0.000512218		ENSSSCG00000015549	NA	1.90792	2.85899	40.1977	2.29518e-10	7.25437e-09
ENSSSCG00000009230	WDFY3	1.21426	5.47994	87.4925	8.46005e-21	2.76176e-19		ENSSSCG00000029608	SEC62	-1.37448	6.07898	18.6404	1.57843e-05	0.000512218		ENSSSCG00000008312	DYSF	2.17418	1.05859	40.1605	2.33928e-10	7.35397e-09
ENSSSCG00000029460	RND2	1.47537	2.12757	87.4113	8.81469e-21	2.86897e-19		ENSSSCG00000021626	TMBIM1	0.917108	4.60431	18.585	1.62495e-05	0.000525752		ENSSSCG00000024333	ZNFX1	1.94019	8.75374	40.1598	2.34014e-10	7.35397e-09
ENSSSCG00000023949	PIM3	1.63443	2.19363	87.3853	8.9313e-21	2.8983e-19		ENSSSCG00000024152	ETV6	1.15622	7.04744	18.5705	1.63738e-05	0.000527112		ENSSSCG00000012604	LAMP2	1.27216	5.08815	40.1511	2.35059e-10	7.36562e-09
ENSSSCG00000011507	ARL6IP5	-0.992446	6.50804	87.1138	1.02454e-20	3.31489e-19		ENSSSCG00000001852	IDH2	0.969297	8.43212	18.5661	1.64116e-05	0.000527112		ENSSSCG00000016438	NUB1	1.28138	6.47299	40.0408	2.48708e-10	7.77104e-09
ENSSSCG00000024010	ASB12	-1.02788	5.33193	87.1061	1.02855e-20	3.31807e-19		ENSSSCG00000007115	THBD	2.03445	2.26397	18.5632	1.64361e-05	0.000527112		ENSSSCG00000021567	PPT1	1.38214	3.08999	39.9533	2.60112e-10	8.10424e-09
ENSSSCG00000024166	SLC2A6	1.05832	5.71897	86.8175	1.19013e-20	3.82802e-19		ENSSSCG00000014194	NA	1.2453	3.24933	18.4647	1.73081e-05	0.000553455		ENSSSCG00000006648	CTSS	1.46662	8.63544	39.8646	2.72186e-10	8.45422e-09
ENSSSCG00000016182	RUFY4	2.23222	3.50169	86.6822	1.2744e-20	4.08703e-19		ENSSSCG00000011880	EAF2	-0.894424	4.40733	18.4068	1.78425e-05	0.000567225		ENSSSCG00000028512	LDLR	1.90038	3.08027	39.7764	2.84769e-10	8.79726e-09
ENSSSCG00000015660	PFKFB2	1.73731	2.56062	86.5487	1.36336e-20	4.35956e-19		ENSSSCG00000003201	ATF5	1.03426	4.22223	18.3788	1.81057e-05	0.000573924		ENSSSCG00000029593	FOXN2	1.4069	5.58391	39.678	2.99487e-10	9.22589e-09
ENSSSCG00000014891	GAB4	1.45317	4.6437	86.5258	1.37928e-20	4.38786e-19		ENSSSCG00000006919	GBP4	1.37092	8.40341	18.2971	1.88992e-05	0.000597346		ENSSSCG00000006250	LYN	1.62739	8.77818	39.6074	3.10508e-10	9.53853e-09
ENSSSCG00000024938	SH3BP5	1.59195	4.36618	86.5244	1.38023e-20	4.38786e-19		ENSSSCG00000023351	PLA2G4A	1.00666	4.42192	18.2895	1.89749e-05	0.000598009		ENSSSCG00000012792	RENBP	1.21128	5.39526	39.4514	3.36331e-10	1.02741e-08
ENSSSCG00000024152	ETV6	1.33246	7.04809	86.0079	1.79217e-20	5.68091e-19		ENSSSCG00000008639	ADAM17	1.23136	3.20232	18.2671	1.91999e-05	0.000603361		ENSSSCG00000025686	KMO	1.28066	5.52203	39.2784	3.67488e-10	1.11946e-08
ENSSSCG00000024333	ZNFX1	1.85104	8.75381	85.9958	1.80323e-20	5.69945e-19		ENSSSCG00000012633	IL13RA1	1.48856	3.26324	18.2217	1.96625e-05	0.000614238		ENSSSCG00000004578	ANXA2	1.42816	9.13548	39.1372	3.95041e-10	1.19712e-08
ENSSSCG00000002629	FBXO9	-1.22715	8.93381	85.9843	1.8137e-20	5.71602e-19		ENSSSCG00000023379	UBE2L6	1.34611	9.90561	18.2167	1.97145e-05	0.000614238		ENSSSCG00000017920	CXCL16	1.76457	4.29381	39.1366	3.95174e-10	1.19712e-08
ENSSSCG00000008317	TEX261	1.06402	6.17717	85.9378	1.85682e-20	5.8351e-19		ENSSSCG00000004639	USP8	1.01768	4.37528	18.1762	2.01379e-05	0.000625364		ENSSSCG00000012040	OLIG1	3.03569	2.97505	39.0486	4.13384e-10	1.24883e-08
ENSSSCG00000023728	TBCEL	-1.1014	4.35577	85.8617	1.92967e-20	6.04667e-19		ENSSSCG00000027443	MRAS	1.22658	2.60324	18.1717	2.01859e-05	0.000625364		ENSSSCG00000029329	NA	4.69513	1.46745	39.0246	4.18501e-10	1.26081e-08
ENSSSCG00000010025	LIMK2	1.18504	4.64513	85.826	1.96488e-20	6.13941e-19		ENSSSCG00000028912	TRANK1	1.59595	2.66059	18.1582	2.03292e-05	0.000628024		ENSSSCG00000016792	FAM134B	-1.09237	5.4782	39.0126	4.21069e-10	1.26506e-08
ENSSSCG00000013384	SOX6	-1.6254	1.38292	85.7484	2.04352e-20	6.36693e-19		ENSSSCG00000007757	TRIM72	1.78257	1.34969	18.148	2.04379e-05	0.000629603		ENSSSCG00000002332	SIPA1L1	1.26802	6.12931	38.9421	4.36552e-10	1.30798e-08
ENSSSCG00000020941	LTB4R2	1.53037	1.96432	85.7307	2.06186e-20	6.40584e-19		ENSSSCG00000001785	MESDC1	1.20686	3.76973	18.1052	2.0903e-05	0.000642121		ENSSSCG00000013604	MYO1F	1.51086	9.61168	38.8965	4.46888e-10	1.33529e-08
ENSSSCG00000014823	P2RY6	1.71734	2.11199	85.3036	2.55895e-20	7.92768e-19		ENSSSCG00000014899	PRCP	0.971505	6.42159	18.072	2.12712e-05	0.000651601		ENSSSCG00000013101	MS4A4A	1.48381	4.36245	38.8672	4.53633e-10	1.34808e-08
ENSSSCG00000021557	SULT1A4	1.8879	8.34342	85.2026	2.69304e-20	8.31952e-19		ENSSSCG00000000033	TSPO	1.32497	10.2908	18.0417	2.16116e-05	0.000658995		ENSSSCG00000009633	TNFRSF10D	1.76718	3.83349	38.8522	4.57135e-10	1.35114e-08
ENSSSCG00000016449	GIMAP2	1.46977	3.62582	85.0731	2.87537e-20	8.85775e-19		ENSSSCG00000013292	PRR5L	1.20906	5.89552	18.0398	2.16331e-05	0.000658995		ENSSSCG00000012247	ATP6AP2	1.38555	6.67954	38.697	4.94978e-10	1.45905e-08
ENSSSCG00000022004	SH3BP2	1.35617	7.62293	84.9667	3.03432e-20	9.32114e-19		ENSSSCG00000001617	TREM1	1.3936	5.31497	17.9923	2.21797e-05	0.000673769		ENSSSCG00000009148	LEF1	-1.31881	6.63394	38.534	5.38082e-10	1.58185e-08
ENSSSCG00000012077	MX1	1.90661	10.3554	84.7484	3.38848e-20	1.038e-18		ENSSSCG00000011000	DNAJA1	1.12355	8.8409	17.9508	2.26688e-05	0.000686721		ENSSSCG00000015476	CHI3L1	2.05705	10.221	38.3199	6.00457e-10	1.76048e-08
ENSSSCG00000007589	RSPH10B	1.85339	2.67188	84.7182	3.44076e-20	1.05107e-18		ENSSSCG00000003558	RPS6KA1	0.861303	8.17859	17.938	2.28215e-05	0.000689437		ENSSSCG00000015122	THY1	1.76038	8.72506	38.2626	6.18376e-10	1.80817e-08
ENSSSCG00000017580	TMEM92	1.31354	5.93944	84.6709	3.52407e-20	1.07351e-18		ENSSSCG00000015089	AMICA1	-1.03505	7.17823	17.881	2.3516e-05	0.000706418		ENSSSCG00000027276	LONP2	1.2488	3.61566	38.1892	6.42072e-10	1.87245e-08
ENSSSCG00000020864	VDR	1.30127	5.4808	84.6284	3.6005e-20	1.09375e-18		ENSSSCG00000026939	LMAN2L	0.817791	5.90917	17.8773	2.35612e-05	0.000706418		ENSSSCG00000022258	NA	2.43959	7.96906	38.0991	6.72395e-10	1.95567e-08
ENSSSCG00000015827	ERLIN2	1.24903	3.74187	84.5913	3.66885e-20	1.11143e-18		ENSSSCG00000030648	NA	1.00117	4.21016	17.876	2.35774e-05	0.000706418		ENSSSCG00000010995	CHMP5	1.41996	3.71124	38.0061	7.05239e-10	2.04575e-08
ENSSSCG00000005215	JAK2	1.82277	3.61369	84.3694	4.10451e-20	1.23997e-18		ENSSSCG00000029475	NA	1.04424	3.84732	17.8664	2.36968e-05	0.000708055		ENSSSCG00000025269	S100A11	2.99167	7.59081	37.9633	7.20891e-10	2.08563e-08
ENSSSCG00000002469	OTUB2	2.36871	1.92907	83.5671	6.15897e-20	1.8555e-18		ENSSSCG00000004666	SQRDL	1.14527	6.5898	17.7883	2.46894e-05	0.000733705		ENSSSCG00000001819	MAN2A2	1.20183	4.45903	37.7283	8.13165e-10	2.3402e-08
ENSSSCG00000006589	S100A12	4.50112	10.5979	83.3792	6.77322e-20	2.03178e-18		ENSSSCG00000002392	IRF2BPL	1.15634	3.96341	17.7592	2.50699e-05	0.000742633		ENSSSCG00000024810	PRAM1	2.02651	7.71961	37.7207	8.16323e-10	2.34159e-08
ENSSSCG00000008348	PLEK	1.48635	9.28645	83.3768	6.78127e-20	2.03178e-18		ENSSSCG00000015844	GSR	0.986325	4.27703	17.755	2.51257e-05	0.000742633		ENSSSCG00000015688	CXCR4	-1.60084	6.51711	37.7169	8.17928e-10	2.34159e-08
ENSSSCG00000017133	WDR45L	0.994839	5.4463	83.294	7.07141e-20	2.11292e-18		ENSSSCG00000006824	GNAI3	0.831682	5.36431	17.7418	2.53004e-05	0.000745781		ENSSSCG00000014966	SESN3	-1.79928	4.58288	37.5915	8.72248e-10	2.49058e-08
ENSSSCG00000016708	SKAP2	1.67511	1.91292	83.1699	7.52942e-20	2.2383e-18		ENSSSCG00000001468	PSMB9	1.07954	4.58112	17.7363	2.53732e-05	0.000745917		ENSSSCG00000008510	LTBP1	-1.42852	2.97039	37.5761	8.79133e-10	2.5037e-08
ENSSSCG00000022971	SKAP2	1.20228	5.8713	83.1693	7.53196e-20	2.2383e-18		ENSSSCG00000004888	SERPINB8	1.06007	3.5603	17.7296	2.54637e-05	0.000746572		ENSSSCG00000023619	SLC12A9	1.16452	6.19804	37.5603	8.86286e-10	2.51751e-08
ENSSSCG00000000033	TSPO	1.90811	10.2908	82.8817	8.71122e-20	2.58173e-18		ENSSSCG00000026414	ATOX1	-1.61125	9.33823	17.7074	2.57623e-05	0.000753306		ENSSSCG00000005215	JAK2	1.94386	3.61072	37.4906	9.18561e-10	2.60243e-08
ENSSSCG00000016832	IL7R	-1.00453	6.72292	82.8527	8.83998e-20	2.61281e-18		ENSSSCG00000006652	MCL1	1.03858	5.67808	17.6947	2.59348e-05	0.000756329		ENSSSCG00000028367	DAPP1	1.65638	7.4285	37.4319	9.46629e-10	2.67502e-08
ENSSSCG00000024133	VCPIP1	1.52169	4.78128	82.8463	8.86903e-20	2.61433e-18		ENSSSCG00000028108	ASAP3	1.28307	6.58069	17.6184	2.69964e-05	0.000783075		ENSSSCG00000021675	EMR2	1.78532	4.39474	37.377	9.73633e-10	2.74424e-08
ENSSSCG00000003088	APOE	1.33727	3.16741	82.7368	9.37384e-20	2.74832e-18		ENSSSCG00000027269	NA	1.47065	3.14509	17.6159	2.70318e-05	0.000783075		ENSSSCG00000013237	SPI1	1.83224	9.11033	37.3142	1.00549e-09	2.82556e-08
ENSSSCG00000008768	ARAP2	-0.986153	4.75697	82.7282	9.41466e-20	2.75291e-18		ENSSSCG00000011437	ALAS1	0.738003	5.25568	17.6134	2.70668e-05	0.000783075		ENSSSCG00000030305	SLC15A2	-1.34125	3.69041	37.31	1.00765e-09	2.82556e-08
ENSSSCG00000017406	STAT5B	1.08647	7.02995	82.6863	9.61636e-20	2.80439e-18		ENSSSCG00000011010	C9orf72	1.13312	4.63549	17.607	2.71591e-05	0.000783672		ENSSSCG00000008939	IGJ	-1.48922	8.40974	37.1913	1.07091e-09	2.99527e-08
ENSSSCG00000002669	CRISPLD2	1.70918	2.95153	82.6716	9.68815e-20	2.81781e-18		ENSSSCG00000024373	TRIP12	0.845153	7.42082	17.5762	2.76023e-05	0.000794365		ENSSSCG00000010705	GMFG	1.42673	9.39954	37.1836	1.07513e-09	2.99939e-08
ENSSSCG00000011251	MYD88	1.34231	8.68591	82.6505	9.79225e-20	2.84053e-18		ENSSSCG00000025795	CSF3R	2.02967	10.6172	17.5521	2.7954e-05	0.000802374		ENSSSCG00000022397	GBP6	2.13686	2.88819	37.1525	1.09241e-09	3.03985e-08
ENSSSCG00000012779	ABCD1	1.15702	5.47661	82.6384	9.85225e-20	2.85038e-18		ENSSSCG00000004024	RNASET2	1.13312	7.79853	17.5202	2.84274e-05	0.000813828		ENSSSCG00000006137	WWP1	1.30912	3.58358	37.0977	1.12354e-09	3.11526e-08
ENSSSCG00000007807	CD19	-0.952897	5.73747	82.4028	1.10996e-19	3.20277e-18		ENSSSCG00000004679	SORD	0.915371	3.16068	17.5106	2.85711e-05	0.000815807		ENSSSCG00000003419	MAD2L2	1.48595	3.03496	37.0925	1.12654e-09	3.11526e-08
ENSSSCG00000026201	IFNAR2	1.15364	4.38973	82.1844	1.23962e-19	3.56749e-18		ENSSSCG00000017325	PLEKHM1	0.793144	6.00408	17.4635	2.92872e-05	0.00083191		ENSSSCG00000009589	SYK	1.19031	4.70473	37.0899	1.12806e-09	3.11526e-08
ENSSSCG00000001978	GZMB	-1.50992	7.74898	82.1605	1.25473e-19	3.60149e-18		ENSSSCG00000011676	ATP1B3	0.904278	5.77412	17.375	3.06831e-05	0.000867054		ENSSSCG00000002960	RASGRP4	2.12126	5.57516	37.054	1.14902e-09	3.16515e-08
ENSSSCG00000001818	FES	2.01006	8.36776	81.7446	1.54861e-19	4.4103e-18		ENSSSCG00000023903	ATP5I	-0.86057	6.82916	17.3399	3.1255e-05	0.000880941		ENSSSCG00000004022	RPS6KA2	1.90971	5.48179	37.0237	1.16703e-09	3.20669e-08
ENSSSCG00000013461	C19orf35	2.34609	2.87097	81.6625	1.61426e-19	4.58534e-18		ENSSSCG00000011106	CREM	0.815027	5.81035	17.3307	3.14073e-05	0.000882956		ENSSSCG00000002259	AKAP13	1.42694	5.12341	37.0128	1.17355e-09	3.21652e-08
ENSSSCG00000022737	MYD88	1.50265	2.83365	81.6127	1.65551e-19	4.69032e-18		ENSSSCG00000024344	CCR5	1.5417	5.41054	17.3249	3.15027e-05	0.000883367		ENSSSCG00000014391	ARAP3	2.10957	7.52292	37.0008	1.18079e-09	3.22828e-08
ENSSSCG00000004156	IFNGR1	1.35785	7.37813	80.9611	2.30208e-19	6.48855e-18		ENSSSCG00000022318	ERG	1.71508	2.47617	17.3081	3.17827e-05	0.00088894		ENSSSCG00000030042	SBNO2	1.82564	7.3619	36.9659	1.20212e-09	3.27841e-08
ENSSSCG00000013307	LMO2	1.2842	7.30197	80.9352	2.33236e-19	6.557e-18		ENSSSCG00000006250	LYN	1.13598	8.77818	17.2964	3.19791e-05	0.000892151		ENSSSCG00000017325	PLEKHM1	1.08365	6.00408	36.9154	1.23365e-09	3.34627e-08
ENSSSCG00000000784	LRRK2	1.34055	7.08948	80.8122	2.48217e-19	6.96025e-18		ENSSSCG00000017406	STAT5B	0.981242	7.02926	17.2622	3.25599e-05	0.000903743		ENSSSCG00000011712	P2RY14	3.31467	3.28654	36.9148	1.23409e-09	3.34627e-08
ENSSSCG00000004888	SERPINB8	1.30633	3.5634	80.655	2.68771e-19	7.51733e-18		ENSSSCG00000006941	DDAH1	-1.3871	5.36515	17.2553	3.26793e-05	0.000904762		ENSSSCG00000015104	TRAPPC4	1.25835	6.35842	36.9114	1.23619e-09	3.34627e-08
ENSSSCG00000009370	FOXO1	-0.962123	6.00706	80.6025	2.7601e-19	7.7001e-18		ENSSSCG00000003419	MAD2L2	1.07438	3.03496	17.2389	3.29609e-05	0.000910254		ENSSSCG00000012114	MSL3	1.15058	6.62244	36.8752	1.25937e-09	3.40062e-08
ENSSSCG00000006648	CTSS	1.30101	8.63557	80.563	2.81587e-19	7.82807e-18		ENSSSCG00000007421	WFDC3	-1.23503	3.86492	17.2246	3.32105e-05	0.000914836		ENSSSCG00000004673	SLC28A2	2.94495	1.59852	36.7245	1.36061e-09	3.66494e-08
ENSSSCG00000029239	MZB1	-1.05592	7.28688	80.5599	2.82028e-19	7.82807e-18		ENSSSCG00000007589	RSPH10B	1.80657	2.66265	17.2092	3.34812e-05	0.000919976		ENSSSCG00000022318	ERG	2.41808	2.47617	36.4668	1.55292e-09	4.16244e-08
ENSSSCG00000003497	PLA2G2D	2.99014	1.10777	80.4535	2.97621e-19	8.23997e-18		ENSSSCG00000008713	KIAA0232	1.00815	3.20472	17.1581	3.43946e-05	0.000942704		ENSSSCG00000024595	APOBR	1.68177	7.70187	36.4041	1.60363e-09	4.28785e-08
ENSSSCG00000017402	STAT5A	1.04129	5.39418	80.4151	3.03468e-19	8.38062e-18		ENSSSCG00000011507	ARL6IP5	-0.807298	6.50811	17.1092	3.52917e-05	0.000964875		ENSSSCG00000006235	TOX	-1.3169	3.59595	36.3413	1.6562e-09	4.41762e-08
ENSSSCG00000010539	SLC25A28	1.6179	8.48235	80.4032	3.05307e-19	8.41016e-18		ENSSSCG00000003755	MCOLN2	-0.887709	5.91935	17.0752	3.59286e-05	0.000979838		ENSSSCG00000022197	HS6ST1	1.58805	5.31058	36.3338	1.66252e-09	4.42367e-08
ENSSSCG00000012247	ATP6AP2	1.20526	6.68018	80.3291	3.16959e-19	8.70921e-18		ENSSSCG00000027812	IQSEC1	1.0256	7.27563	17.005	3.72816e-05	0.00100956		ENSSSCG00000030373	METTL9	1.47587	6.26509	36.2889	1.70129e-09	4.50491e-08
ENSSSCG00000017561	NA	1.4793	1.60164	79.7216	4.31073e-19	1.18151e-17		ENSSSCG00000016174	FN1	1.41102	4.38488	17.0043	3.72955e-05	0.00100956		ENSSSCG00000005211	CD274	2.1355	5.68696	36.2606	1.72621e-09	4.55987e-08
ENSSSCG00000025269	S100A11	2.29399	7.59081	79.6272	4.52163e-19	1.23621e-17		ENSSSCG00000006357	FCER1G	1.28168	10.3679	16.9699	3.79763e-05	0.00102545		ENSSSCG00000001750	PAQR8	1.8348	5.74841	36.2146	1.7674e-09	4.65743e-08
ENSSSCG00000001404	TNF	1.45794	3.30257	79.5117	4.79375e-19	1.30734e-17		ENSSSCG00000002629	FBXO9	-1.26357	8.93432	16.9125	3.91423e-05	0.00105388		ENSSSCG00000027443	MRAS	1.64632	2.60324	36.2098	1.77175e-09	4.65766e-08
ENSSSCG00000002452	LGMN	1.08884	4.73332	79.3774	5.13106e-19	1.39585e-17		ENSSSCG00000023948	UBTD2	0.858322	3.71229	16.904	3.9318e-05	0.00105388		ENSSSCG00000028144	EPHX3	2.01925	1.12608	36.1628	1.81498e-09	4.75987e-08
ENSSSCG00000000640	KLRC1	-1.3801	5.56049	79.2273	5.5359e-19	1.50225e-17		ENSSSCG00000007754	ITGAM	1.25845	7.63161	16.8964	3.94762e-05	0.00105553		ENSSSCG00000024938	SH3BP5	1.88335	4.36506	36.1026	1.87193e-09	4.89746e-08
ENSSSCG00000012890	TCIRG1	1.37301	7.84581	79.2187	5.56012e-19	1.50509e-17		ENSSSCG00000012828	STARD8	1.47919	1.08233	16.858	4.02822e-05	0.00107445		ENSSSCG00000008175	CHST10	-1.11877	4.4517	36.0795	1.89433e-09	4.94424e-08
ENSSSCG00000029593	FOXN2	1.29348	5.58485	79.0422	6.07973e-19	1.64168e-17		ENSSSCG00000029438	SESN2	0.930127	6.11003	16.821	4.1077e-05	0.00109033		ENSSSCG00000012978	AP5B1	1.4495	4.91754	35.9991	1.97408e-09	5.14012e-08
ENSSSCG00000027459	RNF13	1.33456	7.22611	78.9534	6.35911e-19	1.71289e-17		ENSSSCG00000012890	TCIRG1	1.04862	7.84573	16.8016	4.14983e-05	0.0010974		ENSSSCG00000017236	CD300C	1.35562	7.09338	35.9808	1.99271e-09	5.17631e-08
ENSSSCG00000012893	UNC93B1	1.31641	6.88655	78.8915	6.56149e-19	1.76306e-17		ENSSSCG00000007185	SIRPB2	1.27111	3.49455	16.7973	4.1593e-05	0.0010974		ENSSSCG00000016114	FAM117B	-1.30172	4.12944	35.9499	2.02456e-09	5.24658e-08
ENSSSCG00000008641	ADAM17	1.14571	3.9198	78.7049	7.21158e-19	1.93299e-17		ENSSSCG00000009848	NA	-1.35043	1.22105	16.7921	4.1707e-05	0.0010974		ENSSSCG00000014369	CD14	2.2943	9.83266	35.8403	2.14175e-09	5.5241e-08
ENSSSCG00000015089	AMICA1	-1.03504	7.17744	78.3482	8.63888e-19	2.3099e-17		ENSSSCG00000013432	MIDN	0.966702	8.09068	16.7765	4.20516e-05	0.00110282		ENSSSCG00000029879	LTF	3.25324	8.15243	35.8272	2.15619e-09	5.54826e-08
ENSSSCG00000009402	LPAR6	1.35396	4.51393	78.2601	9.03269e-19	2.40647e-17		ENSSSCG00000025173	TAP2	1.23609	3.19752	16.7591	4.24394e-05	0.00111033		ENSSSCG00000017561	NA	1.64298	1.59824	35.8219	2.16209e-09	5.55038e-08
ENSSSCG00000026872	TNFSF13	1.40314	4.17724	78.2531	9.06489e-19	2.40647e-17		ENSSSCG00000017328	ARHGAP27	0.888662	7.63136	16.7142	4.34543e-05	0.00113417		ENSSSCG00000025174	WDFY1	1.56491	4.52759	35.7069	2.2935e-09	5.86022e-08
ENSSSCG00000011326	PTH1R	-1.9172	5.33196	78.2528	9.06606e-19	2.40647e-17		ENSSSCG00000021710	PMM2	1.22827	2.10835	16.6719	4.44333e-05	0.00115696		ENSSSCG00000000137	NCF4	1.45731	8.48093	35.6886	2.3151e-09	5.90161e-08
ENSSSCG00000025681	PCTP	-1.26308	10.3621	77.9562	1.05349e-18	2.78958e-17		ENSSSCG00000003113	GPR77	1.44682	3.86318	16.6562	4.48039e-05	0.00116384		ENSSSCG00000028561	CD28	-1.12431	4.14754	35.6099	2.41058e-09	6.12138e-08
ENSSSCG00000005376	TBC1D2	1.38097	3.46196	77.8179	1.12992e-18	2.98337e-17		ENSSSCG00000026602	PTGIR	1.13465	4.04864	16.6506	4.49369e-05	0.00116453		ENSSSCG00000028092	GNG2	-1.20605	6.73581	35.6033	2.41883e-09	6.12138e-08
ENSSSCG00000002688	PLCG2	1.10154	4.90463	77.814	1.13213e-18	2.98337e-17		ENSSSCG00000026201	IFNAR2	0.982406	4.38705	16.6242	4.55664e-05	0.00117527		ENSSSCG00000008157	IL18RAP	1.60626	5.44341	35.5925	2.43228e-09	6.12138e-08
ENSSSCG00000003275	LAIR1	1.13686	5.18658	77.7995	1.1405e-18	2.9982e-17		ENSSSCG00000013623	RAB3D	1.14219	7.73713	16.5701	4.68851e-05	0.00120549		ENSSSCG00000017402	STAT5A	1.20314	5.39284	35.5921	2.43276e-09	6.12138e-08
ENSSSCG00000014578	DENND5A	1.15008	7.21903	77.5748	1.27793e-18	3.3434e-17		ENSSSCG00000027288	DAGLB	0.994495	6.45482	16.5671	4.69585e-05	0.00120549		ENSSSCG00000008942	DCK	-1.10225	4.52245	35.5904	2.4349e-09	6.12138e-08
ENSSSCG00000009633	TNFRSF10D	1.49707	3.8357	77.5302	1.30711e-18	3.41158e-17		ENSSSCG00000002452	LGMN	0.824265	4.73157	16.5312	4.78572e-05	0.00122568		ENSSSCG00000010025	LIMK2	1.41399	4.64546	35.5826	2.44467e-09	6.13185e-08
ENSSSCG00000009627	C8orf58	1.6629	4.12552	77.3373	1.44119e-18	3.75259e-17		ENSSSCG00000007932	ROGDI	1.42359	7.80095	16.4896	4.89178e-05	0.00124633		ENSSSCG00000026201	IFNAR2	1.35577	4.38705	35.4506	2.61604e-09	6.54668e-08
ENSSSCG00000002666	KIAA0513	1.75837	3.45858	77.3141	1.45818e-18	3.78781e-17		ENSSSCG00000001818	FES	1.39252	8.36776	16.4893	4.8925e-05	0.00124633		ENSSSCG00000027928	TMEM9	-1.09921	4.36578	35.3575	2.74414e-09	6.83596e-08
ENSSSCG00000017178	SPHK1	1.23918	5.743	77.2796	1.4839e-18	3.84547e-17		ENSSSCG00000025194	ZSWIM6	1.04412	4.16172	16.4862	4.90052e-05	0.00124633		ENSSSCG00000016832	IL7R	-1.20424	6.72358	35.3462	2.76004e-09	6.85996e-08
ENSSSCG00000023578	ANG	1.65454	7.62632	77.2221	1.52778e-18	3.94984e-17		ENSSSCG00000001000	ECI2	0.887781	4.45484	16.4116	5.09732e-05	0.00129337		ENSSSCG00000015660	PFKFB2	1.96197	2.56103	35.3204	2.79691e-09	6.92015e-08
ENSSSCG00000017280	ICAM2	1.16715	7.50109	77.1754	1.56428e-18	4.03465e-17		ENSSSCG00000002311	KIAA0247	1.03587	5.97542	16.4029	5.12066e-05	0.00129629		ENSSSCG00000006175	LY96	1.43967	5.85886	35.2924	2.83738e-09	7.00441e-08
ENSSSCG00000027766	ZNF467	0.976493	5.61103	77.1159	1.61217e-18	4.1484e-17		ENSSSCG00000001579	FTSJD2	0.730044	5.9293	16.3909	5.15326e-05	0.00130153		ENSSSCG00000008641	ADAM17	1.26275	3.9172	35.2485	2.90199e-09	7.14779e-08
ENSSSCG00000023842	TRAT1	-0.947164	5.79123	77.1099	1.61705e-18	4.15118e-17		ENSSSCG00000006588	S100A9	2.25087	11.99	16.384	5.17194e-05	0.00130323		ENSSSCG00000022141	NBEAL2	1.40752	8.08487	35.1003	3.13148e-09	7.67845e-08
ENSSSCG00000008980	SCARB2	1.09261	6.44789	76.9983	1.71103e-18	4.38215e-17		ENSSSCG00000004547	PLEKHO2	1.33138	5.69973	16.3621	5.23214e-05	0.00131032		ENSSSCG00000014598	PPFIBP2	1.59596	3.24737	35.0154	3.27102e-09	8.00267e-08
ENSSSCG00000001000	ECI2	0.98203	4.46007	76.9701	1.73568e-18	4.43491e-17		ENSSSCG00000026872	TNFSF13	1.103	4.17521	16.361	5.2351e-05	0.00131032		ENSSSCG00000025108	G6PD	2.03134	8.41786	34.7349	3.77802e-09	9.22241e-08
ENSSSCG00000021361	ZNF710	1.58007	2.97338	76.8042	1.88777e-18	4.80108e-17		ENSSSCG00000004971	TLE3	1.30451	1.28986	16.3534	5.25629e-05	0.00131032		ENSSSCG00000015808	ADAM9	1.55047	1.83007	34.7186	3.80977e-09	9.27424e-08
ENSSSCG00000016903	GZMA	-1.20208	6.82327	76.7141	1.97585e-18	5.01343e-17		ENSSSCG00000013940	NLRP3	1.12524	3.96248	16.352	5.25998e-05	0.00131032		ENSSSCG00000014194	NA	1.61571	3.24933	34.7153	3.81621e-09	9.27424e-08
ENSSSCG00000004222	NCOA7	-0.881846	6.15001	76.7092	1.98074e-18	5.0142e-17		ENSSSCG00000015559	NCF2	0.866411	6.70614	16.3415	5.28918e-05	0.00131091		ENSSSCG00000000839	ALDH1L2	1.17416	5.00656	34.6963	3.85371e-09	9.3446e-08
ENSSSCG00000014899	PRCP	1.02147	6.42258	76.6571	2.0337e-18	5.13639e-17		ENSSSCG00000013237	SPI1	1.28184	9.11033	16.3415	5.28939e-05	0.00131091		ENSSSCG00000005364	TDRD7	1.33732	4.90964	34.6428	3.9611e-09	9.57558e-08
ENSSSCG00000000674	NA	1.98047	1.3519	76.6308	2.06101e-18	5.19337e-17		ENSSSCG00000003272	NA	1.08944	3.52932	16.3383	5.29831e-05	0.00131091		ENSSSCG00000027286	DGKQ	1.36949	3.73421	34.6401	3.96648e-09	9.57558e-08
ENSSSCG00000006137	WWP1	1.20036	3.58511	76.6117	2.08102e-18	5.23174e-17		ENSSSCG00000015808	ADAM9	1.1466	1.83007	16.3139	5.36683e-05	0.00132487		ENSSSCG00000014170	CAST	1.33831	7.05216	34.629	3.98924e-09	9.60932e-08
ENSSSCG00000017203	GALK1	1.13553	6.3003	76.6016	2.09171e-18	5.24654e-17		ENSSSCG00000017122	NA	1.7522	4.10978	16.306	5.38942e-05	0.00132745		ENSSSCG00000005267	ANXA1	1.45088	9.29727	34.6074	4.03364e-09	9.69493e-08
ENSSSCG00000012278	CFP	1.48387	6.9186	76.3698	2.35215e-18	5.8863e-17		ENSSSCG00000025782	C17orf61	-0.972152	6.90238	16.2788	5.46733e-05	0.00134361		ENSSSCG00000009794	MLXIP	1.62402	2.97157	34.5697	4.11259e-09	9.863e-08
ENSSSCG00000003282	NA	1.74819	3.41349	76.2888	2.45074e-18	6.11901e-17		ENSSSCG00000024400	TXNL4B	0.964495	2.82536	16.2711	5.48958e-05	0.00134606		ENSSSCG00000024152	ETV6	1.48761	7.04744	34.5432	4.169e-09	9.97642e-08
ENSSSCG00000007722	NCF1	1.82612	10.6989	76.2691	2.47521e-18	6.16604e-17		ENSSSCG00000020757	NA	-0.855573	3.32717	16.2636	5.51134e-05	0.00134837		ENSSSCG00000001516	BAK1	1.13952	7.40167	34.4026	4.48133e-09	1.07004e-07
ENSSSCG00000017583	SGCA	-1.25274	3.72236	76.2007	2.56257e-18	6.36914e-17		ENSSSCG00000024115	SLFN13	1.10211	7.14037	16.2543	5.53827e-05	0.00135193		ENSSSCG00000008639	ADAM17	1.59149	3.20232	34.3298	4.65206e-09	1.10839e-07
ENSSSCG00000007700	HIP1	1.21411	4.54016	76.1659	2.60801e-18	6.4674e-17		ENSSSCG00000029460	RND2	1.27301	2.13331	16.2201	5.63938e-05	0.00137355		ENSSSCG00000002919	TYROBP	1.74447	10.3246	34.3143	4.68914e-09	1.11479e-07
ENSSSCG00000023379	UBE2L6	1.5741	9.90566	76.1555	2.62181e-18	6.48689e-17		ENSSSCG00000015549	NA	1.2615	2.85899	16.1945	5.71591e-05	0.00138604		ENSSSCG00000015380	CDCA7L	-0.912729	5.57091	34.2272	4.90392e-09	1.16332e-07
ENSSSCG00000016929	PDE4D	-1.06171	4.19358	75.9482	2.91206e-18	7.18877e-17		ENSSSCG00000009370	FOXO1	-0.743921	6.00745	16.1945	5.71603e-05	0.00138604		ENSSSCG00000016855	FYB	1.28588	7.76237	34.1444	5.117e-09	1.21124e-07
ENSSSCG00000027742	RNF114	1.31082	8.01251	75.903	2.97943e-18	7.33852e-17		ENSSSCG00000003763	IFI44	1.15315	8.12551	16.171	5.78742e-05	0.00140025		ENSSSCG00000026478	PADI2	-1.60738	3.74157	34.0939	5.25144e-09	1.24038e-07
ENSSSCG00000002957	GGN	1.78661	1.43539	75.8139	3.11697e-18	7.66004e-17		ENSSSCG00000005376	TBC1D2	1.0096	3.4609	16.1604	5.81976e-05	0.00140496		ENSSSCG00000029438	SESN2	1.25244	6.11003	34.0197	5.45556e-09	1.28582e-07
ENSSSCG00000001778	BCL2A1	1.36261	5.54909	75.5816	3.50605e-18	8.5969e-17		ENSSSCG00000010997	SPINK4	-1.30034	8.62554	16.1211	5.94175e-05	0.00143126		ENSSSCG00000017133	WDR45L	1.11669	5.44408	33.9286	5.71732e-09	1.34461e-07
ENSSSCG00000026478	PADI2	-1.41706	3.73712	75.2506	4.14611e-18	1.01436e-16		ENSSSCG00000008363	AFTPH	0.812271	6.60583	16.0157	6.2818e-05	0.00150653		ENSSSCG00000007754	ITGAM	1.68547	7.63161	33.8108	6.07408e-09	1.42545e-07
ENSSSCG00000006413	FCER1A	-0.914745	5.47843	74.9253	4.88864e-18	1.19069e-16		ENSSSCG00000009759	SCARB1	0.812826	5.9072	16.0053	6.31648e-05	0.00151153		ENSSSCG00000015827	ERLIN2	1.35871	3.73792	33.7405	6.29746e-09	1.47471e-07
ENSSSCG00000022318	ERG	2.06136	2.48146	74.9093	4.92843e-18	1.19772e-16		ENSSSCG00000009997	OSM	1.31238	1.94376	15.9816	6.39596e-05	0.00152721		ENSSSCG00000009827	HVCN1	-1.30478	6.54737	33.6136	6.72197e-09	1.57076e-07
ENSSSCG00000002392	IRF2BPL	1.2367	3.96456	74.868	5.03257e-18	1.22031e-16		ENSSSCG00000015232	ST3GAL4	0.847441	6.65559	15.9497	6.50486e-05	0.00154983		ENSSSCG00000015261	VPS26B	1.34143	3.90607	33.5834	6.82724e-09	1.58857e-07
ENSSSCG00000011874	PARP14	1.41667	7.73768	74.785	5.24879e-18	1.26993e-16		ENSSSCG00000013620	LPPR2	1.71682	3.8046	15.898	6.68492e-05	0.00158927		ENSSSCG00000002843	LONP2	1.04684	5.52587	33.5784	6.84475e-09	1.58926e-07
ENSSSCG00000014369	CD14	1.9447	9.83269	74.6615	5.58763e-18	1.34893e-16		ENSSSCG00000008175	CHST10	-0.786492	4.4517	15.8714	6.77954e-05	0.00160826		ENSSSCG00000013620	LPPR2	2.41597	3.8046	33.5513	6.94083e-09	1.60815e-07
ENSSSCG00000017245	CDC42EP4	1.43135	2.32184	74.6344	5.66469e-18	1.36452e-16		ENSSSCG00000017014	PANK3	0.929542	3.11886	15.8645	6.80432e-05	0.00161065		ENSSSCG00000011877	CD86	1.11836	4.50462	33.4503	7.31096e-09	1.69033e-07
ENSSSCG00000023333	FCN2	1.31483	5.69709	74.619	5.70898e-18	1.36938e-16		ENSSSCG00000007755	ITGAM	1.22283	4.36016	15.8586	6.82573e-05	0.00161223		ENSSSCG00000022547	NA	2.04286	1.72065	33.3703	7.61797e-09	1.7576e-07
ENSSSCG00000026856	ARSA	1.00258	6.1987	74.6187	5.70993e-18	1.36938e-16		ENSSSCG00000016756	BLVRA	1.02627	5.48355	15.8525	6.84744e-05	0.00161356		ENSSSCG00000005374	TRIM14	1.48485	2.4903	33.2331	8.17476e-09	1.87813e-07
ENSSSCG00000012324	IQSEC2	1.46306	3.55667	74.5781	5.82868e-18	1.3948e-16		ENSSSCG00000011270	EIF1B	-0.910463	6.04346	15.8488	6.86087e-05	0.00161356		ENSSSCG00000016186	NA	1.23417	5.85613	33.2075	8.28314e-09	1.89905e-07
ENSSSCG00000006590	S100A8	4.32392	9.64082	74.5435	5.93162e-18	1.41634e-16		ENSSSCG00000001912	PML	1.94012	6.01745	15.8247	6.94898e-05	0.00163077		ENSSSCG00000022403	AHSP	-2.15807	12.4185	33.197	8.32782e-09	1.90529e-07
ENSSSCG00000003047	NA	2.46082	3.27362	74.4337	6.27087e-18	1.49408e-16		ENSSSCG00000013258	HARBI1	1.35167	1.32815	15.815	6.98459e-05	0.00163562		ENSSSCG00000005503	TLR4	2.00645	7.01023	33.1723	8.43424e-09	1.92561e-07
ENSSSCG00000007754	ITGAM	1.39111	7.63193	74.364	6.49632e-18	1.54443e-16		ENSSSCG00000010383	WDFY4	1.11097	7.69819	15.734	7.29029e-05	0.00170356		ENSSSCG00000006777	RHOC	1.51911	8.57321	33.0103	9.167e-09	2.08855e-07
ENSSSCG00000023557	CCRL2	1.26258	8.12916	74.0875	7.47306e-18	1.77278e-16		ENSSSCG00000027072	ATPIF1	-1.32756	12.7185	15.7262	7.32043e-05	0.00170696		ENSSSCG00000000694	NA	1.413	11.0833	32.8759	9.82333e-09	2.23343e-07
ENSSSCG00000012978	AP5B1	1.15779	4.91631	73.9668	7.94413e-18	1.87639e-16		ENSSSCG00000024311	CCR2	1.13343	2.90471	15.7036	7.40812e-05	0.00172373		ENSSSCG00000013147	FAM111B	1.48193	5.34915	32.7627	1.04126e-08	2.36249e-07
ENSSSCG00000004578	ANXA2	1.19324	9.13556	73.7323	8.94611e-18	2.10851e-16		ENSSSCG00000004156	IFNGR1	1.14994	7.37774	15.6943	7.44469e-05	0.00172856		ENSSSCG00000009402	LPAR6	1.41849	4.51151	32.7413	1.05276e-08	2.38364e-07
ENSSSCG00000011712	P2RY14	3.07348	3.28874	73.6438	9.35668e-18	2.20053e-16		ENSSSCG00000010025	LIMK2	0.992312	4.64546	15.681	7.49746e-05	0.00173627		ENSSSCG00000005926	PARP10	1.0738	6.98373	32.724	1.06216e-08	2.39996e-07
ENSSSCG00000001235	TRIM15	-1.49325	1.73653	73.5856	9.63661e-18	2.2615e-16		ENSSSCG00000012258	FUNDC1	1.04163	7.22331	15.6779	7.50966e-05	0.00173627		ENSSSCG00000009051	IL15	2.1334	3.26326	32.6868	1.08268e-08	2.44127e-07
ENSSSCG00000012137	BMX	1.85834	4.66759	73.5667	9.72918e-18	2.27834e-16		ENSSSCG00000008941	MOB1B	-1.23896	4.76204	15.6711	7.53666e-05	0.00173792		ENSSSCG00000001579	FTSJD2	0.967639	5.9293	32.6772	1.08805e-08	2.44833e-07
ENSSSCG00000022208	TNFRSF1B	1.17868	9.2589	73.4945	1.00918e-17	2.35821e-16		ENSSSCG00000004717	UBR1	0.80183	6.01056	15.6622	7.57236e-05	0.00173792		ENSSSCG00000028526	CYB5R4	1.58248	2.83485	32.6641	1.09543e-08	2.45988e-07
ENSSSCG00000015567	FAM129A	1.69816	4.19906	73.3408	1.09087e-17	2.54366e-16		ENSSSCG00000009627	C8orf58	1.21335	4.1243	15.6602	7.58034e-05	0.00173792		ENSSSCG00000015509	RFWD2	1.35168	3.39022	32.6595	1.09803e-08	2.46067e-07
ENSSSCG00000027928	TMEM9	-0.955659	4.36273	72.9549	1.3265e-17	3.0865e-16		ENSSSCG00000024023	HNMT	0.969118	5.61692	15.6521	7.61277e-05	0.00174004		ENSSSCG00000017580	TMEM92	1.67488	5.93792	32.6347	1.11212e-08	2.48716e-07
ENSSSCG00000024623	USP25	1.08733	5.31976	72.8858	1.3737e-17	3.18282e-16		ENSSSCG00000011628	DNAJC13	0.849371	4.15579	15.65	7.62142e-05	0.00174004		ENSSSCG00000021569	MMP25	1.88105	7.79055	32.5651	1.15267e-08	2.57256e-07
ENSSSCG00000004022	RPS6KA2	1.38679	5.47979	72.8858	1.37371e-17	3.18282e-16		ENSSSCG00000010433	SGMS1	1.10664	3.49153	15.5849	7.8882e-05	0.00179346		ENSSSCG00000011516	EIF4E3	1.88251	1.24054	32.5052	1.18876e-08	2.64772e-07
ENSSSCG00000021563	CYFIP1	1.87504	1.28287	72.6941	1.51389e-17	3.50019e-16		ENSSSCG00000009408	LRCH1	0.938508	3.1354	15.5772	7.92026e-05	0.00179701		ENSSSCG00000011251	MYD88	1.51212	8.68575	32.4488	1.22376e-08	2.72014e-07
ENSSSCG00000006561	SLC39A1	1.03635	5.71566	72.675	1.52855e-17	3.52664e-16		ENSSSCG00000015477	CHIT1	1.73359	6.93016	15.569	7.95461e-05	0.00180107		ENSSSCG00000026140	S100B	-1.02165	7.04381	32.4374	1.23091e-08	2.73048e-07
ENSSSCG00000011000	DNAJA1	1.42265	8.84094	72.6593	1.54076e-17	3.54732e-16		ENSSSCG00000011856	RPL35A	-0.931896	8.25541	15.5548	8.01482e-05	0.00181095		ENSSSCG00000003584	THEMIS2	1.33314	8.93986	32.3465	1.28986e-08	2.85545e-07
ENSSSCG00000017325	PLEKHM1	0.918085	6.00418	72.6043	1.58435e-17	3.64002e-16		ENSSSCG00000001867	PSTPIP1	0.941898	8.95648	15.532	8.11223e-05	0.00182918		ENSSSCG00000015673	KYNU	1.42811	5.33784	32.3302	1.30079e-08	2.87382e-07
ENSSSCG00000025774	NA	-1.13801	7.53673	72.5547	1.62466e-17	3.72479e-16		ENSSSCG00000009256	ANTXR2	1.03972	4.21746	15.4903	8.29313e-05	0.00186229		ENSSSCG00000021552	PLEKHM3	2.0433	1.46721	32.1996	1.39123e-08	3.06743e-07
ENSSSCG00000013551	C3	1.32082	2.88994	72.4765	1.6903e-17	3.86719e-16		ENSSSCG00000013641	PDE4A	1.03727	2.68201	15.4763	8.35454e-05	0.00186978		ENSSSCG00000012278	CFP	1.86997	6.91885	32.1476	1.42896e-08	3.1443e-07
ENSSSCG00000008175	CHST10	-0.962058	4.44793	72.4235	1.73636e-17	3.96428e-16		ENSSSCG00000008317	TEX261	0.778514	6.17659	15.4454	8.49222e-05	0.00189533		ENSSSCG00000003619	ADC	2.53182	3.26841	32.1009	1.46369e-08	3.21423e-07
ENSSSCG00000001579	FTSJD2	0.857204	5.93036	71.9868	2.1664e-17	4.93578e-16		ENSSSCG00000012277	TIMP1	1.00089	6.74865	15.4068	8.66759e-05	0.0019266		ENSSSCG00000014399	ARHGAP26	1.73677	3.21097	32.048	1.50409e-08	3.29633e-07
ENSSSCG00000025179	NECAP1	1.48428	1.01131	71.7788	2.40728e-17	5.46184e-16		ENSSSCG00000024938	SH3BP5	1.30307	4.36506	15.3728	8.82495e-05	0.0019576		ENSSSCG00000016758	STK17A	1.03891	7.13335	32.0223	1.52412e-08	3.33297e-07
ENSSSCG00000030373	METTL9	1.19766	6.26605	71.7399	2.45514e-17	5.5474e-16		ENSSSCG00000029617	NA	-1.10304	4.97926	15.3499	8.93266e-05	0.00197748		ENSSSCG00000024570	KDM4B	1.01159	4.59288	32.0188	1.5269e-08	3.33297e-07
ENSSSCG00000007931	GLYR1	1.14111	4.47707	71.7172	2.48354e-17	5.59999e-16		ENSSSCG00000000784	LRRK2	1.20679	7.08881	15.3371	8.99329e-05	0.00198688		ENSSSCG00000026841	NA	2.21256	1.76656	31.9751	1.56162e-08	3.40197e-07
ENSSSCG00000026957	RNASE6	1.33664	7.03836	71.6348	2.58951e-17	5.82407e-16		ENSSSCG00000027928	TMEM9	-0.764664	4.36578	15.3072	9.13665e-05	0.00201449		ENSSSCG00000022518	NA	0.994511	6.02751	31.9605	1.5734e-08	3.42082e-07
ENSSSCG00000000787	NA	1.38026	3.41702	71.6317	2.59357e-17	5.82407e-16		ENSSSCG00000025269	S100A11	1.94388	7.59081	15.2872	9.23411e-05	0.00203188		ENSSSCG00000004156	IFNGR1	1.55219	7.37774	31.9421	1.58835e-08	3.44647e-07
ENSSSCG00000010995	CHMP5	1.24769	3.71316	71.6033	2.63111e-17	5.89628e-16		ENSSSCG00000011239	TRANK1	0.973358	8.08543	15.2514	9.41063e-05	0.00206656		ENSSSCG00000007469	PTPN1	1.41339	7.8456	31.938	1.59172e-08	3.44694e-07
ENSSSCG00000009394	ARL11	1.35454	1.61468	71.5651	2.68253e-17	5.99922e-16		ENSSSCG00000007924	UBN1	1.01661	3.42654	15.228	9.52789e-05	0.00208578		ENSSSCG00000003178	IRF3	1.23876	7.75517	31.9233	1.6038e-08	3.46624e-07
ENSSSCG00000016756	BLVRA	0.933623	5.48773	71.4136	2.8967e-17	6.46496e-16		ENSSSCG00000021557	SULT1A4	1.12267	8.34341	15.2264	9.53628e-05	0.00208578		ENSSSCG00000004597	AQP9	1.43369	2.88895	31.8811	1.63905e-08	3.53544e-07
ENSSSCG00000025108	G6PD	1.56413	8.41774	71.3368	3.01167e-17	6.70786e-16		ENSSSCG00000001235	TRIM15	-1.54288	1.76976	15.1671	9.84026e-05	0.00214797		ENSSSCG00000012287	TFE3	1.13379	6.68436	31.8396	1.67447e-08	3.60473e-07
ENSSSCG00000023396	LIX1	-1.18115	3.77368	71.3086	3.05499e-17	6.79051e-16		ENSSSCG00000015650	NA	1.04569	8.1341	15.1392	9.98703e-05	0.00217566		ENSSSCG00000001988	ADCY4	2.01411	3.98786	31.6941	1.80468e-08	3.8664e-07
ENSSSCG00000004665	SQRDL	1.43948	4.87273	71.1533	3.30525e-17	7.3319e-16		ENSSSCG00000023165	SEMA7A	1.32677	5.00969	15.0899	0.00010251	0.00222874		ENSSSCG00000013260	MDK	1.1847	4.45543	31.6297	1.86556e-08	3.96922e-07
ENSSSCG00000023503	PRKCD	1.12537	6.46523	71.1391	3.32908e-17	7.36981e-16		ENSSSCG00000012893	UNC93B1	0.90394	6.88639	15.0768	0.000103222	0.00223975		ENSSSCG00000023379	UBE2L6	1.6744	9.90561	31.5363	1.95745e-08	4.15663e-07
ENSSSCG00000016183	CXCR2	1.18178	8.20244	70.9996	3.5729e-17	7.87768e-16		ENSSSCG00000003088	APOE	1.12137	3.16562	15.0491	0.000104748	0.00226387		ENSSSCG00000017014	PANK3	1.21394	3.11886	31.5008	1.99358e-08	4.22516e-07
ENSSSCG00000016855	FYB	1.15916	7.76266	70.9769	3.61431e-17	7.95293e-16		ENSSSCG00000013654	ICAM4	-1.28811	6.87576	15.0366	0.000105448	0.00227452		ENSSSCG00000011874	PARP14	1.38891	7.7375	31.467	2.02863e-08	4.29111e-07
ENSSSCG00000011010	C9orf72	1.24634	4.63809	70.9654	3.63538e-17	7.98323e-16		ENSSSCG00000005229	VLDLR	1.25607	1.61682	15.0279	0.000105936	0.00228054		ENSSSCG00000011239	TRANK1	1.32056	8.08543	31.4602	2.03568e-08	4.29772e-07
ENSSSCG00000006652	MCL1	1.15797	5.67956	70.9468	3.66983e-17	8.02664e-16		ENSSSCG00000006561	SLC39A1	0.933291	5.71432	14.9889	0.000108143	0.00232348		ENSSSCG00000009465	TBC1D4	-1.28985	4.09556	31.3037	2.20662e-08	4.64962e-07
ENSSSCG00000029438	SESN2	1.0743	6.11057	70.9379	3.68647e-17	8.04695e-16		ENSSSCG00000002669	CRISPLD2	1.84271	2.94913	14.9502	0.000110386	0.00236702		ENSSSCG00000005164	PTPLAD2	1.2965	2.99498	31.2197	2.3042e-08	4.84591e-07
ENSSSCG00000007547	ADAP1	1.53686	2.34518	70.8049	3.94366e-17	8.5912e-16		ENSSSCG00000016648	DOCK4	1.14348	1.64439	14.9081	0.000112875	0.00241144		ENSSSCG00000012857	CARS	1.0325	5.94015	31.2135	2.31158e-08	4.85209e-07
ENSSSCG00000013475	NCLN	0.999116	6.94639	70.6864	4.1876e-17	9.1045e-16		ENSSSCG00000028526	CYB5R4	1.14905	2.83485	14.9077	0.000112898	0.00241144		ENSSSCG00000024899	FAM101B	-1.06713	6.27406	31.2087	2.31724e-08	4.85467e-07
ENSSSCG00000005638	LCN2	4.22918	8.54099	70.6185	4.33444e-17	9.40295e-16		ENSSSCG00000012076	MX2	1.51943	3.9389	14.9005	0.000113333	0.002416		ENSSSCG00000000232	ACVRL1	1.41	7.41161	31.2037	2.32324e-08	4.85666e-07
ENSSSCG00000003433	PLOD1	1.15352	6.02377	70.615	4.34207e-17	9.40295e-16		ENSSSCG00000010509	PIK3AP1	0.887987	7.74858	14.8904	0.000113943	0.00242429		ENSSSCG00000017406	STAT5B	1.24233	7.02926	31.2005	2.32708e-08	4.85666e-07
ENSSSCG00000030696	SLC19A1	-1.0804	5.01416	70.5713	4.4394e-17	9.59471e-16		ENSSSCG00000023715	NA	1.30242	2.4732	14.8718	0.000115071	0.00244352		ENSSSCG00000022310	C16orf7	1.29946	5.58385	31.1916	2.3378e-08	4.86975e-07
ENSSSCG00000016483	NA	-1.15225	3.60091	70.5454	4.49801e-17	9.70222e-16		ENSSSCG00000003983	SMAP2	1.10401	8.53035	14.8596	0.000115819	0.00245464		ENSSSCG00000008762	STIM2	-1.0147	3.7297	31.1819	2.34947e-08	4.88475e-07
ENSSSCG00000003983	SMAP2	1.28918	8.53048	70.4293	4.77055e-17	1.02698e-15		ENSSSCG00000013046	COX8A	-1.00574	9.72519	14.8536	0.000116186	0.00245766		ENSSSCG00000012822	MPP1	1.23948	7.58421	31.1516	2.38641e-08	4.95214e-07
ENSSSCG00000008942	DCK	-0.924345	4.5231	70.391	4.86414e-17	1.04302e-15		ENSSSCG00000012055	MORC3	1.11782	2.67234	14.8495	0.000116439	0.00245827		ENSSSCG00000022994	CYB5R4	1.35979	3.94404	31.141	2.39948e-08	4.96984e-07
ENSSSCG00000026791	RHCE	-1.06358	6.906	70.3429	4.9842e-17	1.06668e-15		ENSSSCG00000011916	ATP6V1A	0.814392	5.72317	14.8293	0.000117694	0.00247997		ENSSSCG00000020941	LTB4R2	1.56701	1.95799	31.1289	2.41444e-08	4.99136e-07
ENSSSCG00000024281	LGALS7B	-1.32439	5.24546	70.3167	5.05075e-17	1.07881e-15		ENSSSCG00000024995	C11orf83	-0.730573	5.11305	14.7836	0.000120578	0.00253423		ENSSSCG00000003272	NA	1.40825	3.52932	31.0968	2.45479e-08	5.06521e-07
ENSSSCG00000008510	LTBP1	-1.17479	2.96644	70.277	5.15349e-17	1.09861e-15		ENSSSCG00000015879	DAPL1	-0.984213	5.33267	14.7812	0.000120733	0.00253423		ENSSSCG00000008316	NAGK	1.70323	10.1822	31.0062	2.57207e-08	5.2972e-07
ENSSSCG00000017690	DHRS11	1.09359	7.40958	70.2269	5.28598e-17	1.12466e-15		ENSSSCG00000010094	SNAP29	0.803717	5.64597	14.7644	0.000121813	0.00254713		ENSSSCG00000002776	ATP6V0D1	1.2558	8.02975	30.8786	2.74691e-08	5.64665e-07
ENSSSCG00000022141	NBEAL2	1.1604	8.08499	69.9809	5.98821e-17	1.27159e-15		ENSSSCG00000008647	CMPK2	1.28843	5.81831	14.7529	0.000122561	0.00255787		ENSSSCG00000023839	NA	1.30438	2.62896	30.8527	2.78376e-08	5.70595e-07
ENSSSCG00000028289	NA	1.00646	4.45423	69.9507	6.08065e-17	1.28872e-15		ENSSSCG00000030373	METTL9	0.992874	6.26509	14.7357	0.00012368	0.00257632		ENSSSCG00000005431	NA	-1.25848	2.4946	30.851	2.78619e-08	5.70595e-07
ENSSSCG00000014170	CAST	1.0421	7.05256	69.8832	6.29231e-17	1.33016e-15		ENSSSCG00000026924	NA	-0.987497	4.26856	14.6964	0.000126284	0.00262556		ENSSSCG00000021712	HERC6	1.34317	9.30883	30.8466	2.79254e-08	5.70826e-07
ENSSSCG00000010271	PRF1	-1.22895	6.98363	69.8806	6.30049e-17	1.33016e-15		ENSSSCG00000012839	NA	-0.833051	5.75585	14.6791	0.00012745	0.00264476		ENSSSCG00000027790	NA	-1.33397	5.86001	30.8049	2.8532e-08	5.82139e-07
ENSSSCG00000007239	NA	1.27291	7.02194	69.8737	6.32256e-17	1.33225e-15		ENSSSCG00000006260	LYPLA1	0.818582	6.55952	14.6612	0.000128665	0.00266298		ENSSSCG00000003266	TMC4	1.56349	1.21469	30.7918	2.87251e-08	5.84987e-07
ENSSSCG00000027911	LTB4R	1.71063	4.24777	69.7884	6.60197e-17	1.38844e-15		ENSSSCG00000001727	NA	1.20489	4.54579	14.6591	0.000128815	0.00266298		ENSSSCG00000001852	IDH2	1.17107	8.43212	30.7305	2.96474e-08	6.02647e-07
ENSSSCG00000027693	ZNF467	1.04753	4.14695	69.723	6.82457e-17	1.4325e-15		ENSSSCG00000007524	ATP5E	-1.20427	11.8025	14.6264	0.000131062	0.00270434		ENSSSCG00000029460	RND2	1.65634	2.13331	30.6458	3.09688e-08	6.27176e-07
ENSSSCG00000016243	RHBDD1	1.25967	2.95255	69.7096	6.87112e-17	1.43951e-15		ENSSSCG00000010277	SLC29A3	0.797899	3.41078	14.6116	0.000132102	0.00271555		ENSSSCG00000022737	MYD88	1.47785	2.83001	30.6391	3.10761e-08	6.28186e-07
ENSSSCG00000025795	CSF3R	2.06243	10.6171	69.7027	6.89521e-17	1.4418e-15		ENSSSCG00000017283	CD79B	-0.968548	8.60518	14.602	0.000132776	0.00272427		ENSSSCG00000026939	LMAN2L	1.00213	5.90917	30.6085	3.15701e-08	6.36993e-07
ENSSSCG00000017837	RAP1GAP2	0.918151	5.65924	69.6585	7.05138e-17	1.47164e-15		ENSSSCG00000024810	PRAM1	1.31631	7.71961	14.5979	0.000133064	0.00272508		ENSSSCG00000017032	PTTG2	-1.22107	5.9597	30.553	3.24867e-08	6.54282e-07
ENSSSCG00000027812	IQSEC1	1.11237	7.27614	69.5542	7.43425e-17	1.54859e-15		ENSSSCG00000004578	ANXA2	0.92	9.13548	14.5916	0.000133507	0.00272904		ENSSSCG00000014803	NA	1.79228	3.24077	30.5091	3.32299e-08	6.67881e-07
ENSSSCG00000023619	SLC12A9	0.943098	6.19859	69.5432	7.47604e-17	1.55433e-15		ENSSSCG00000030696	SLC19A1	-1.10044	5.02117	14.5808	0.000134276	0.00273963		ENSSSCG00000003558	RPS6KA1	1.05409	8.17859	30.506	3.32841e-08	6.67881e-07
ENSSSCG00000016348	GTPBP2	1.44603	1.30831	69.3417	8.27986e-17	1.71488e-15		ENSSSCG00000007659	ZCWPW1	1.18237	3.42666	14.5666	0.000135291	0.0027552		ENSSSCG00000013931	GMIP	1.13965	8.64974	30.4288	3.46353e-08	6.92883e-07
ENSSSCG00000021409	TRIB1	1.64053	1.87396	69.3381	8.29527e-17	1.71488e-15		ENSSSCG00000013460	OAZ1	-1.13763	12.9196	14.5606	0.000135721	0.00275881		ENSSSCG00000013432	MIDN	1.22706	8.09068	30.4276	3.46568e-08	6.92883e-07
ENSSSCG00000022547	NA	1.84653	1.72231	69.3081	8.42241e-17	1.73788e-15		ENSSSCG00000012604	LAMP2	0.811711	5.08815	14.5409	0.000137148	0.00277342		ENSSSCG00000016929	PDE4D	-1.27175	4.19191	30.3264	3.6512e-08	7.2864e-07
ENSSSCG00000011353	PFKFB4	1.2078	4.2392	69.2161	8.82438e-17	1.81739e-15		ENSSSCG00000016676	NA	-1.61196	7.8038	14.5402	0.0001372	0.00277342		ENSSSCG00000002666	KIAA0513	2.22965	3.46314	30.2781	3.74334e-08	7.45667e-07
ENSSSCG00000022397	GBP6	2.06973	2.8896	69.0359	9.6688e-17	1.98756e-15		ENSSSCG00000013100	MS4A6E	1.27873	2.66252	14.5334	0.000137699	0.00277837		ENSSSCG00000000784	LRRK2	1.5869	7.08881	30.1956	3.90586e-08	7.76628e-07
ENSSSCG00000013432	MIDN	1.06877	8.09087	68.9799	9.94707e-17	2.04092e-15		ENSSSCG00000010451	IFIT2	1.4509	7.1623	14.4742	0.000142095	0.00286179		ENSSSCG00000025374	DVL3	1.24622	5.29761	30.1864	3.92453e-08	7.77566e-07
ENSSSCG00000016491	KIAA1147	1.6497	6.46693	68.9047	1.03337e-16	2.11627e-15		ENSSSCG00000015509	RFWD2	0.954505	3.39022	14.4443	0.000144366	0.00290217		ENSSSCG00000001404	TNF	1.37039	3.29893	30.1863	3.9248e-08	7.77566e-07
ENSSSCG00000030433	NA	1.31368	7.40236	68.8676	1.05301e-16	2.15247e-15		ENSSSCG00000005375	CORO2A	1.36447	2.6698	14.4398	0.00014471	0.00290376		ENSSSCG00000021408	TKT	1.18222	9.5747	30.0169	4.28301e-08	8.45469e-07
ENSSSCG00000015362	TSPAN13	1.28428	4.7606	68.7617	1.1111e-16	2.26698e-15		ENSSSCG00000006263	ATP6V1H	0.693163	6.30291	14.3945	0.000148234	0.00296902		ENSSSCG00000006968	LONRF1	1.40122	4.48426	30.0113	4.29539e-08	8.46385e-07
ENSSSCG00000010448	FAS	1.59725	5.25024	68.7408	1.12293e-16	2.28684e-15		ENSSSCG00000011516	EIF4E3	1.34036	1.24054	14.3864	0.000148876	0.00297643		ENSSSCG00000015311	CYP51A1	-1.07264	4.86573	29.9968	4.32769e-08	8.51217e-07
ENSSSCG00000008213	CD8B	-1.0612	5.68248	68.7307	1.12873e-16	2.29438e-15		ENSSSCG00000007355	TOP1	1.03098	5.53753	14.381	0.000149304	0.00297955		ENSSSCG00000017245	CDC42EP4	1.69565	2.32059	29.8649	4.63225e-08	9.09484e-07
ENSSSCG00000015650	NA	1.0652	8.13433	68.5544	1.23424e-16	2.50419e-15		ENSSSCG00000001516	BAK1	0.780879	7.40167	14.3285	0.000153519	0.00305808		ENSSSCG00000008334	MXD1	1.5185	3.67927	29.8398	4.6925e-08	9.19663e-07
ENSSSCG00000007924	UBN1	1.07683	3.42693	68.4116	1.32698e-16	2.68241e-15		ENSSSCG00000023710	REEP1	-1.58237	6.94738	14.3003	0.00015584	0.00309866		ENSSSCG00000014913	NA	1.20136	7.36024	29.7968	4.79774e-08	9.38605e-07
ENSSSCG00000028561	CD28	-0.946895	4.1451	68.2952	1.40765e-16	2.84023e-15		ENSSSCG00000014272	ACSL6	1.15449	3.34032	14.2959	0.000156204	0.00310027		ENSSSCG00000024172	PAFAH2	1.07469	7.2605	29.7658	4.87511e-08	9.52038e-07
ENSSSCG00000024061	TNNI1	-1.21481	8.30215	68.2552	1.43645e-16	2.89301e-15		ENSSSCG00000012880	CPT1A	0.885937	5.8023	14.2835	0.000157234	0.00311506		ENSSSCG00000011876	DTX3L	1.46953	5.71897	29.7212	4.98864e-08	9.72473e-07
ENSSSCG00000016438	NUB1	1.1087	6.47334	68.2222	1.46072e-16	2.93648e-15		ENSSSCG00000016348	GTPBP2	1.30538	1.29984	14.2613	0.000159102	0.00314637		ENSSSCG00000005375	CORO2A	1.86841	2.6698	29.7051	5.0302e-08	9.7883e-07
ENSSSCG00000004106	LATS1	-1.01856	2.94404	68.1942	1.48161e-16	2.97301e-15		ENSSSCG00000008012	NA	-1.32073	7.10624	14.2441	0.000160559	0.0031689		ENSSSCG00000029066	IDI1	-1.03871	3.81493	29.6967	5.0521e-08	9.81346e-07
ENSSSCG00000020736	ADD2	-0.986216	5.25153	68.1388	1.52385e-16	3.05131e-15		ENSSSCG00000027500	NA	-1.12664	7.01093	14.2411	0.000160821	0.0031689		ENSSSCG00000016872	HMGCS1	-1.02166	5.21524	29.6728	5.11469e-08	9.91742e-07
ENSSSCG00000023351	PLA2G4A	1.03779	4.425	68.1357	1.52621e-16	3.05131e-15		ENSSSCG00000017738	ADAP2	1.01299	2.52795	14.2114	0.00016338	0.00321353		ENSSSCG00000008687	MXD4	-1.30795	6.43492	29.6325	5.22223e-08	1.0108e-06
ENSSSCG00000015808	ADAM9	1.36006	1.83607	68.038	1.60374e-16	3.20045e-15		ENSSSCG00000007308	ROMO1	-0.761378	6.25091	14.195	0.000164807	0.00323267		ENSSSCG00000029228	ZNF276	1.11232	5.20482	29.5753	5.37863e-08	1.03924e-06
ENSSSCG00000017705	CCL5	-1.76476	10.4279	68.0168	1.62108e-16	3.22917e-15		ENSSSCG00000012365	MSN	0.996495	7.14199	14.1934	0.000164944	0.00323267		ENSSSCG00000027812	IQSEC1	1.27221	7.27563	29.5485	5.45342e-08	1.05183e-06
ENSSSCG00000003584	THEMIS2	1.09361	8.93994	68.0078	1.62851e-16	3.23807e-15		ENSSSCG00000023557	CCRL2	0.957998	8.12906	14.188	0.000165426	0.00323632		ENSSSCG00000022783	DCUN1D1	-0.921502	5.80622	29.5425	5.47036e-08	1.05324e-06
ENSSSCG00000009589	SYK	0.977606	4.7074	67.8531	1.76145e-16	3.49605e-15		ENSSSCG00000026568	C6orf108	-0.872889	4.09342	14.1791	0.000166209	0.00324583		ENSSSCG00000010448	FAS	1.61102	5.24901	29.4934	5.61083e-08	1.07838e-06
ENSSSCG00000006968	LONRF1	1.15516	4.48707	67.7692	1.83803e-16	3.64143e-15		ENSSSCG00000006815	CSF1	1.81939	1.08557	14.1619	0.000167734	0.00326788		ENSSSCG00000007807	CD19	-1.13567	5.7382	29.4535	5.72759e-08	1.09889e-06
ENSSSCG00000016141	PLEKHM3	1.40932	3.40145	67.724	1.88065e-16	3.71913e-15		ENSSSCG00000009176	LAMTOR3	0.799421	5.51375	14.1504	0.000168765	0.00327818		ENSSSCG00000023349	ZNF768	1.43497	4.13669	29.4118	5.85215e-08	1.11887e-06
ENSSSCG00000008639	ADAM17	1.41357	3.20476	67.6593	1.9433e-16	3.83609e-15		ENSSSCG00000009584	SEMA4D	0.823335	5.73242	14.1449	0.000169252	0.00328182		ENSSSCG00000008021	TMEM204	-1.03536	5.33392	29.3939	5.90636e-08	1.12529e-06
ENSSSCG00000014272	ACSL6	1.80797	3.34039	67.6351	1.96739e-16	3.87664e-15		ENSSSCG00000017753	KSR1	0.883008	5.84548	14.1301	0.000170596	0.00330202		ENSSSCG00000023779	PLEKHM3	1.41991	2.47537	29.2999	6.19998e-08	1.17918e-06
ENSSSCG00000010806	RGS2	1.48757	6.96987	67.6117	1.9908e-16	3.91573e-15		ENSSSCG00000021779	TIAF1	0.764574	4.70947	14.1266	0.000170907	0.00330219		ENSSSCG00000023421	STK39	-1.105	4.82698	29.2905	6.22999e-08	1.18283e-06
ENSSSCG00000021591	RBM3	-1.00493	6.221	67.4992	2.10774e-16	4.13828e-15		ENSSSCG00000021292	OSBPL9	0.787485	6.93539	14.0883	0.000174423	0.00336419		ENSSSCG00000010452	IFIT3	1.64604	9.74602	29.2844	6.24965e-08	1.18442e-06
ENSSSCG00000001852	IDH2	1.05716	8.43229	67.4709	2.13821e-16	4.19058e-15		ENSSSCG00000001560	C6orf222	1.28135	2.5276	14.0806	0.000175144	0.00337215		ENSSSCG00000008528	LBH	-1.03292	4.06372	29.2812	6.26003e-08	1.18442e-06
ENSSSCG00000010277	SLC29A3	0.918276	3.41446	67.3764	2.24323e-16	4.38855e-15		ENSSSCG00000007888	TNFRSF17	-0.77748	4.37458	14.0262	0.000180286	0.00346504		ENSSSCG00000003088	APOE	1.46901	3.16562	29.2308	6.42501e-08	1.21354e-06
ENSSSCG00000001867	PSTPIP1	1.20225	8.95653	67.3675	2.25338e-16	4.40052e-15		ENSSSCG00000010069	DERL3	-0.817923	4.89394	14.0017	0.000182642	0.00350417		ENSSSCG00000023837	WFDC1	2.21212	1.64268	29.2067	6.50529e-08	1.22658e-06
ENSSSCG00000017358	SLC4A1	-1.2081	8.21622	67.2773	2.35886e-16	4.59012e-15		ENSSSCG00000013908	C19orf60	-0.709297	6.17268	13.9932	0.000183471	0.0035139		ENSSSCG00000007547	ADAP1	1.93519	2.35596	29.1994	6.52993e-08	1.22878e-06
ENSSSCG00000023972	DRAM1	1.11212	3.90356	67.1674	2.49399e-16	4.84445e-15		ENSSSCG00000022059	NA	-0.783431	7.0886	13.9806	0.000184704	0.00352051		ENSSSCG00000024596	CCRN4L	1.64354	2.81952	29.1946	6.54604e-08	1.22878e-06
ENSSSCG00000027855	SOCS1	1.66438	3.76443	66.9823	2.73949e-16	5.3119e-15		ENSSSCG00000025414	PYY	-1.46352	11.4206	13.9805	0.000184713	0.00352051		ENSSSCG00000014578	DENND5A	1.3724	7.21895	29.1933	6.55067e-08	1.22878e-06
ENSSSCG00000025977	SNX24	1.24401	2.77584	66.699	3.16294e-16	6.11129e-15		ENSSSCG00000010540	ENTPD7	1.13237	1.74861	13.9798	0.000184782	0.00352051		ENSSSCG00000017206	GRB2	1.12201	8.42765	29.0715	6.97555e-08	1.30624e-06
ENSSSCG00000010476	NA	1.0847	4.23857	66.6452	3.2504e-16	6.26921e-15		ENSSSCG00000011326	PTH1R	-1.75286	5.33178	13.9656	0.000186181	0.00354101		ENSSSCG00000009394	ARL11	1.55421	1.61182	29.0619	7.01038e-08	1.31027e-06
ENSSSCG00000012006	NA	1.57461	2.06849	66.5721	3.3733e-16	6.4948e-15		ENSSSCG00000022845	NA	0.863954	5.69511	13.9249	0.000190257	0.00361224		ENSSSCG00000025993	SGPP2	-1.50778	2.61972	29.0557	7.03255e-08	1.31027e-06
ENSSSCG00000012604	LAMP2	1.08421	5.08933	66.4101	3.66222e-16	7.03867e-15		ENSSSCG00000000019	NUP50	-0.684903	5.94067	13.9008	0.000192718	0.00365263		ENSSSCG00000030433	NA	1.66629	7.40197	28.9116	7.57562e-08	1.40896e-06
ENSSSCG00000015545	GLUL	0.978403	6.79023	66.3813	3.71604e-16	7.12958e-15		ENSSSCG00000013553	VAV1	0.858521	8.4696	13.8825	0.000194598	0.00367551		ENSSSCG00000007228	HM13	1.08496	6.70342	28.8904	7.65923e-08	1.42209e-06
ENSSSCG00000003558	RPS6KA1	0.949744	8.17878	66.3382	3.79816e-16	7.27438e-15		ENSSSCG00000012114	MSL3	0.74858	6.62244	13.8669	0.000196224	0.00369983		ENSSSCG00000003983	SMAP2	1.4537	8.53035	28.8713	7.73512e-08	1.43375e-06
ENSSSCG00000012114	MSL3	0.961425	6.62287	66.1266	4.2286e-16	8.08461e-15		ENSSSCG00000025033	NA	1.22938	1.6353	13.8559	0.000197379	0.00371522		ENSSSCG00000002954	SPINT2	1.21488	6.0207	28.8643	7.76319e-08	1.43652e-06
ENSSSCG00000026457	WBSCR17	2.40379	2.70677	65.9872	4.53858e-16	8.64702e-15		ENSSSCG00000009658	BNIP3L	-1.11347	9.77367	13.833	0.000199798	0.00375429		ENSSSCG00000000674	NA	2.29132	1.34665	28.8554	7.79886e-08	1.44068e-06
ENSSSCG00000007548	NA	1.53589	3.55608	65.9325	4.66632e-16	8.87494e-15		ENSSSCG00000023619	SLC12A9	0.748806	6.19804	13.8229	0.000200876	0.00376807		ENSSSCG00000025134	FAM171B	-1.20432	3.18011	28.7321	8.31136e-08	1.53277e-06
ENSSSCG00000015549	NA	1.57214	2.86192	65.9141	4.71e-16	8.94245e-15		ENSSSCG00000012439	PGK1	0.791309	4.4647	13.8177	0.000201434	0.00377206		ENSSSCG00000024388	BNIP3	1.05777	6.99323	28.7038	8.43396e-08	1.55276e-06
ENSSSCG00000025167	NCKAP1L	0.970534	6.41568	65.816	4.95044e-16	9.38267e-15		ENSSSCG00000007816	IL21R	0.886932	6.27055	13.7591	0.000207807	0.00387812		ENSSSCG00000024115	SLFN13	1.37605	7.14037	28.6675	8.59347e-08	1.57946e-06
ENSSSCG00000021779	TIAF1	0.843576	4.71008	65.7097	5.22474e-16	9.88542e-15		ENSSSCG00000001507	TAPBP	0.848422	7.82631	13.7536	0.000208426	0.00388304		ENSSSCG00000006652	MCL1	1.2367	5.67808	28.6601	8.62642e-08	1.58286e-06
ENSSSCG00000002689	CMIP	0.983766	6.17825	65.4771	5.87919e-16	1.11045e-14		ENSSSCG00000013262	AMBRA1	0.684282	5.78838	13.7477	0.00020908	0.00388861		ENSSSCG00000010277	SLC29A3	1.04599	3.41078	28.5453	9.15325e-08	1.67391e-06
ENSSSCG00000012880	CPT1A	1.16856	5.80273	65.4602	5.92986e-16	1.11809e-14		ENSSSCG00000030072	IQGAP1	1.10357	3.30052	13.7311	0.000210929	0.00391501		ENSSSCG00000006263	ATP6V1H	0.915433	6.30291	28.5388	9.18411e-08	1.67675e-06
ENSSSCG00000014910	NA	-0.919061	6.86088	65.2164	6.711e-16	1.26102e-14		ENSSSCG00000009633	TNFRSF10D	1.08829	3.83349	13.7286	0.000211216	0.00391501		ENSSSCG00000012201	CXorf21	1.30203	3.78384	28.5081	9.33091e-08	1.70071e-06
ENSSSCG00000008713	KIAA0232	1.12174	3.20844	65.1679	6.8781e-16	1.29021e-14		ENSSSCG00000008032	NA	-0.943526	3.79156	13.7233	0.000211815	0.00391948		ENSSSCG00000010239	RUFY2	-1.18807	3.11693	28.5041	9.35014e-08	1.70138e-06
ENSSSCG00000001817	FURIN	1.61457	4.97717	65.0089	7.45591e-16	1.39381e-14		ENSSSCG00000009396	PHF11	1.10758	7.67865	13.7194	0.000212248	0.00392085		ENSSSCG00000015958	PDK1	-0.932363	4.36251	28.346	1.01454e-07	1.83997e-06
ENSSSCG00000003525	C1QC	2.30223	2.5718	64.9798	7.56709e-16	1.41218e-14		ENSSSCG00000021675	EMR2	1.12334	4.39474	13.704	0.000213994	0.00394553		ENSSSCG00000021967	NA	1.08861	4.16431	28.3321	1.02186e-07	1.85018e-06
ENSSSCG00000010991	AQP3	-0.871125	5.79032	64.9341	7.74448e-16	1.43861e-14		ENSSSCG00000021569	MMP25	1.28208	7.79055	13.7013	0.000214305	0.00394553		ENSSSCG00000008858	KLHL2	1.34713	2.86508	28.2964	1.04087e-07	1.88148e-06
ENSSSCG00000012583	ACSL4	1.29824	8.05748	64.8914	7.91426e-16	1.46696e-14		ENSSSCG00000008973	NAAA	0.683279	5.97376	13.6777	0.00021702	0.0039888		ENSSSCG00000006955	GSDMD	0.96769	6.92342	28.261	1.06012e-07	1.91312e-06
ENSSSCG00000003763	IFI44	1.42395	8.12563	64.797	8.30239e-16	1.53629e-14		ENSSSCG00000016832	IL7R	-0.793787	6.72358	13.6691	0.000218017	0.00400039		ENSSSCG00000008713	KIAA0232	1.22131	3.20472	28.2438	1.06956e-07	1.92619e-06
ENSSSCG00000002627	GSTA4	-0.868281	5.76353	64.7903	8.33099e-16	1.53898e-14		ENSSSCG00000017617	SCPEP1	0.860523	7.28429	13.6605	0.000219008	0.00400514		ENSSSCG00000023842	TRAT1	-1.20523	5.7903	28.2414	1.07089e-07	1.92619e-06
ENSSSCG00000002780	TPPP3	-1.39242	4.96272	64.7754	8.39387e-16	1.54798e-14		ENSSSCG00000022208	TNFRSF1B	1.04991	9.25881	13.6517	0.000220047	0.00401743		ENSSSCG00000003763	IFI44	1.44329	8.12551	28.2203	1.08265e-07	1.94415e-06
ENSSSCG00000014399	ARHGAP26	1.58718	3.21114	64.631	9.03222e-16	1.6629e-14		ENSSSCG00000000787	NA	1.25771	3.41425	13.6456	0.000220755	0.00401893		ENSSSCG00000009584	SEMA4D	1.09129	5.73242	28.2121	1.08722e-07	1.94915e-06
ENSSSCG00000029310	STK40	1.05131	4.77052	64.4594	9.85431e-16	1.81121e-14		ENSSSCG00000015545	GLUL	0.911887	6.7895	13.6447	0.000220865	0.00401893		ENSSSCG00000012583	ACSL4	1.57691	8.05721	28.1852	1.10245e-07	1.97323e-06
ENSSSCG00000012439	PGK1	1.12028	4.46516	64.3991	1.01604e-15	1.86433e-14		ENSSSCG00000002662	C16orf74	-0.878282	3.85751	13.6193	0.000223869	0.00406683		ENSSSCG00000023762	TRPM2	2.417	2.29337	28.1615	1.11601e-07	1.99422e-06
ENSSSCG00000025174	WDFY1	1.13014	4.5288	64.3955	1.01792e-15	1.86465e-14		ENSSSCG00000007458	NCOA3	0.832012	3.11726	13.6113	0.000224824	0.0040774		ENSSSCG00000014073	HEXB	0.977613	6.57242	28.0844	1.16137e-07	2.0719e-06
ENSSSCG00000003065	PLAUR	1.40096	3.93301	64.3734	1.02939e-15	1.88252e-14		ENSSSCG00000006589	S100A12	1.97031	10.5979	13.6056	0.000225507	0.00408301		ENSSSCG00000013384	SOX6	-2.06726	1.44337	28.0772	1.16568e-07	2.07621e-06
ENSSSCG00000002843	LONP2	0.853232	5.5271	64.2968	1.07019e-15	1.95386e-14		ENSSSCG00000013514	LRG1	1.21256	7.93367	13.6019	0.000225957	0.0040844		ENSSSCG00000010071	MMP11	-1.45872	1.17842	28.0577	1.17751e-07	2.09387e-06
ENSSSCG00000010997	SPINK4	-1.15769	8.62512	64.2828	1.07783e-15	1.96453e-14		ENSSSCG00000007722	NCF1	1.22787	10.6989	13.5797	0.000228644	0.00412616		ENSSSCG00000027017	NR1D2	-1.03158	3.51987	28.0097	1.20706e-07	2.14292e-06
ENSSSCG00000026140	S100B	-0.871426	7.04328	64.2465	1.09784e-15	1.99767e-14		ENSSSCG00000020916	NA	1.5522	2.29697	13.575	0.000229221	0.00412975		ENSSSCG00000001560	C6orf222	1.75058	2.5276	27.9914	1.21854e-07	2.15979e-06
ENSSSCG00000002640	DEF8	1.23188	3.92724	64.0984	1.18358e-15	2.15011e-14		ENSSSCG00000022141	NBEAL2	0.925797	8.08487	13.5418	0.000233303	0.00418483		ENSSSCG00000008768	ARAP2	-1.20028	4.75394	27.9686	1.233e-07	2.18159e-06
ENSSSCG00000023215	MAOB	1.68199	3.82439	63.9745	1.26038e-15	2.28583e-14		ENSSSCG00000016186	NA	0.834351	5.85613	13.5409	0.000233426	0.00418483		ENSSSCG00000012828	STARD8	1.77898	1.08233	27.9657	1.23482e-07	2.18159e-06
ENSSSCG00000007421	WFDC3	-1.11548	3.85205	63.8762	1.32485e-15	2.39878e-14		ENSSSCG00000002529	RPS21	-0.847024	8.50896	13.5169	0.00023642	0.00423158		ENSSSCG00000023171	PQLC1	0.941479	6.61506	27.9526	1.24323e-07	2.19289e-06
ENSSSCG00000023762	TRPM2	2.0064	2.28865	63.6963	1.45153e-15	2.6238e-14		ENSSSCG00000029239	MZB1	-0.974721	7.28685	13.5033	0.000238147	0.00425551		ENSSSCG00000015631	GRB10	1.14563	5.46471	27.9402	1.25125e-07	2.2035e-06
ENSSSCG00000028833	NA	1.87462	1.16916	63.6823	1.46191e-15	2.63819e-14		ENSSSCG00000021450	SDR42E1	1.169	3.23015	13.4843	0.000240573	0.00428279		ENSSSCG00000026123	IGFBP2	-1.28305	3.03694	27.8594	1.30459e-07	2.29216e-06
ENSSSCG00000001463	PSMB9	1.11411	4.48669	63.6127	1.5145e-15	2.72859e-14		ENSSSCG00000028289	NA	0.718951	4.45369	13.4821	0.000240848	0.00428279		ENSSSCG00000003600	TINAGL1	2.0315	8.15596	27.8576	1.30579e-07	2.29216e-06
ENSSSCG00000016426	ACTR3B	-0.998923	3.16093	63.5265	1.5822e-15	2.84421e-14		ENSSSCG00000010692	WDR11	0.899496	2.87152	13.4751	0.000241752	0.00429188		ENSSSCG00000007548	NA	1.93426	3.55895	27.8462	1.31351e-07	2.30201e-06
ENSSSCG00000015261	VPS26B	1.04902	3.90579	63.5245	1.58387e-15	2.84421e-14		ENSSSCG00000017690	DHRS11	0.804308	7.40958	13.4429	0.000245934	0.00435906		ENSSSCG00000016426	ACTR3B	-1.19574	3.1698	27.8252	1.32784e-07	2.3234e-06
ENSSSCG00000026939	LMAN2L	0.891275	5.90944	63.2922	1.78209e-15	3.19491e-14		ENSSSCG00000027995	NA	-1.51187	5.49541	13.3729	0.000255291	0.00451758		ENSSSCG00000022011	NMI	1.13479	7.33147	27.7808	1.35868e-07	2.37357e-06
ENSSSCG00000027072	ATPIF1	-1.25526	12.7184	63.1566	1.90909e-15	3.417e-14		ENSSSCG00000027276	LONP2	0.786278	3.61566	13.3583	0.000257288	0.00454555		ENSSSCG00000001463	PSMB9	1.19201	4.48432	27.7636	1.37078e-07	2.39088e-06
ENSSSCG00000029217	MAD2L1BP	-0.919352	5.25789	63.1057	1.95903e-15	3.50065e-14		ENSSSCG00000005477	FKBP15	0.711963	6.86708	13.3026	0.000265039	0.00467495		ENSSSCG00000025455	RALB	1.27399	7.71366	27.628	1.47038e-07	2.56052e-06
ENSSSCG00000011876	DTX3L	1.29955	5.72014	63.0671	1.99786e-15	3.5642e-14		ENSSSCG00000026841	NA	1.44792	1.76656	13.2842	0.000267651	0.0046793		ENSSSCG00000028833	NA	1.84753	1.16357	27.5669	1.51755e-07	2.63845e-06
ENSSSCG00000004283	DPPA5	-1.13112	3.01989	63.0604	2.00464e-15	3.57047e-14		ENSSSCG00000025883	RPL37	-0.924225	10.6048	13.2835	0.000267747	0.0046793		ENSSSCG00000022725	FLOT1	1.13888	8.2456	27.5636	1.52015e-07	2.63878e-06
ENSSSCG00000016184	CXCR2	1.0301	6.70294	62.9737	2.09484e-15	3.72435e-14		ENSSSCG00000012201	CXorf21	0.952571	3.78384	13.2828	0.000267853	0.0046793		ENSSSCG00000004547	PLEKHO2	1.65696	5.69973	27.5469	1.53335e-07	2.65748e-06
ENSSSCG00000003755	MCOLN2	-0.899204	5.91852	62.9709	2.09784e-15	3.72435e-14		ENSSSCG00000008291	BOLA3	-0.732263	5.28833	13.2761	0.000268812	0.00468855		ENSSSCG00000013940	NLRP3	1.37853	3.96248	27.5302	1.54664e-07	2.67628e-06
ENSSSCG00000025972	NTAN1	-1.04643	9.58747	62.9431	2.12767e-15	3.77119e-14		ENSSSCG00000013174	CTNND1	0.868606	3.92437	13.2675	0.000270046	0.00469767		ENSSSCG00000012035	SYNJ1	0.995906	4.26863	27.5146	1.5591e-07	2.69358e-06
ENSSSCG00000010280	C10orf54	1.15154	9.04084	62.9282	2.14377e-15	3.79357e-14		ENSSSCG00000023578	ANG	1.03645	7.62627	13.2665	0.000270194	0.00469767		ENSSSCG00000003549	LDLRAP1	-1.03285	7.05921	27.4169	1.63995e-07	2.82879e-06
ENSSSCG00000010069	DERL3	-0.868541	4.89382	62.8918	2.18375e-15	3.85807e-14		ENSSSCG00000008337	AAK1	-1.30022	4.3631	13.2505	0.000272503	0.00473031		ENSSSCG00000015879	DAPL1	-1.25646	5.33267	27.4048	1.65018e-07	2.84195e-06
ENSSSCG00000026803	TXK	-0.891365	5.48874	62.7401	2.35865e-15	4.15155e-14		ENSSSCG00000009589	SYK	0.753418	4.70473	13.2455	0.00027324	0.00473558		ENSSSCG00000006337	HSD17B7	1.11444	5.45306	27.3814	1.6703e-07	2.87207e-06
ENSSSCG00000014194	NA	1.47233	3.25086	62.7395	2.35932e-15	4.15155e-14		ENSSSCG00000003600	TINAGL1	1.48527	8.15596	13.2424	0.000273688	0.00473584		ENSSSCG00000011884	HCLS1	1.10049	9.89112	27.369	1.68108e-07	2.88607e-06
ENSSSCG00000006495	SEMA4A	1.13051	6.79154	62.7379	2.36125e-15	4.15155e-14		ENSSSCG00000012960	CST6	-1.22937	3.88381	13.2388	0.00027421	0.00473738		ENSSSCG00000016934	ERCC8	-1.07813	2.98171	27.3527	1.6953e-07	2.90592e-06
ENSSSCG00000008939	IGJ	-1.19908	8.40975	62.7149	2.38896e-15	4.19353e-14		ENSSSCG00000017239	RPL38	-0.872643	9.89178	13.2248	0.00027627	0.00476543		ENSSSCG00000001703	NFKBIE	1.08776	7.1968	27.3237	1.72087e-07	2.94515e-06
ENSSSCG00000006337	HSD17B7	1.02765	5.45421	62.573	2.56747e-15	4.49966e-14		ENSSSCG00000014913	NA	0.855678	7.36024	13.1953	0.000280646	0.0048333		ENSSSCG00000024927	STX12	0.929905	5.24202	27.289	1.75202e-07	2.99376e-06
ENSSSCG00000002954	SPINT2	0.966551	6.02244	62.5672	2.57502e-15	4.50567e-14		ENSSSCG00000006364	DEDD	0.747948	4.22734	13.1854	0.000282133	0.00485126		ENSSSCG00000001785	MESDC1	1.38297	3.76973	27.2074	1.82758e-07	3.11801e-06
ENSSSCG00000009584	SEMA4D	0.966362	5.73288	62.5426	2.60738e-15	4.555e-14		ENSSSCG00000026169	MFSD12	0.655021	6.03812	13.1786	0.000283161	0.00486131		ENSSSCG00000001468	PSMB9	1.25427	4.58112	27.1537	1.87905e-07	3.20082e-06
ENSSSCG00000003419	MAD2L2	1.28916	3.03692	62.5291	2.62532e-15	4.57902e-14		ENSSSCG00000024973	GBP5	1.11562	3.59245	13.1726	0.000284074	0.00486933		ENSSSCG00000001000	ECI2	1.07359	4.45484	27.1383	1.89405e-07	3.22135e-06
ENSSSCG00000023065	NA	-1.475	1.1763	62.5093	2.65192e-15	4.61806e-14		ENSSSCG00000008937	AMBN	0.791036	3.61648	13.1597	0.000286036	0.00489002		ENSSSCG00000017502	PGAP3	1.02936	5.33405	27.1215	1.91059e-07	3.24445e-06
ENSSSCG00000013256	ARHGAP1	0.947891	7.57699	62.4553	2.72565e-15	4.7389e-14		ENSSSCG00000003247	NA	0.865603	2.97922	13.1588	0.000286175	0.00489002		ENSSSCG00000021292	OSBPL9	1.02196	6.93539	27.0406	1.99232e-07	3.37705e-06
ENSSSCG00000023421	STK39	-0.891855	4.8269	62.3299	2.90487e-15	5.04248e-14		ENSSSCG00000003282	NA	1.10618	3.41217	13.1379	0.000289378	0.00493703		ENSSSCG00000004679	SORD	1.06559	3.16068	27.0381	1.99486e-07	3.37705e-06
ENSSSCG00000014909	SYTL2	-1.17764	3.83199	62.3027	2.94518e-15	5.10436e-14		ENSSSCG00000028092	GNG2	-0.777692	6.73581	13.111	0.00029356	0.00500058		ENSSSCG00000010433	SGMS1	1.37685	3.49153	26.8332	2.21792e-07	3.74887e-06
ENSSSCG00000008769	CD68	1.83816	1.62512	61.9592	3.50653e-15	6.05804e-14		ENSSSCG00000023503	PRKCD	0.961373	6.46521	13.0937	0.000296292	0.00503927		ENSSSCG00000024166	SLC2A6	1.13857	5.71838	26.8058	2.24956e-07	3.79458e-06
ENSSSCG00000011239	TRANK1	1.19591	8.08555	61.9401	3.5406e-15	6.10725e-14		ENSSSCG00000017280	ICAM2	1.05181	7.5006	13.0839	0.000297841	0.00505774		ENSSSCG00000013552	GPR108	0.941027	5.14243	26.8038	2.25191e-07	3.79458e-06
ENSSSCG00000013601	2018-03-03	-1.16016	10.5228	61.7723	3.85569e-15	6.64028e-14		ENSSSCG00000026856	ARSA	0.729297	6.19816	13.0673	0.000300504	0.00509505		ENSSSCG00000023165	SEMA7A	1.67572	5.00969	26.7774	2.28292e-07	3.84093e-06
ENSSSCG00000021106	NA	0.878067	5.62388	61.7425	3.91442e-15	6.73084e-14		ENSSSCG00000002843	LONP2	0.694778	5.52587	13.0502	0.00030325	0.00513366		ENSSSCG00000029503	F7	2.04823	3.47325	26.7669	2.2953e-07	3.85582e-06
ENSSSCG00000022011	NMI	1.06455	7.33179	61.7061	3.98739e-15	6.84554e-14		ENSSSCG00000006493	NA	-0.79521	5.19147	13.0277	0.000306924	0.00518783		ENSSSCG00000011010	C9orf72	1.30274	4.63549	26.6325	2.46068e-07	4.1273e-06
ENSSSCG00000023993	CD96	-1.20643	3.76434	61.6538	4.09474e-15	7.00783e-14		ENSSSCG00000003248	NA	0.795992	7.15499	13.0209	0.000308036	0.00519858		ENSSSCG00000027946	MVP	1.10417	8.18292	26.6223	2.47377e-07	4.1429e-06
ENSSSCG00000016480	NA	-0.935182	4.03677	61.5983	4.21191e-15	7.19709e-14		ENSSSCG00000027459	RNF13	1.15774	7.22527	13.0131	0.000309326	0.00521231		ENSSSCG00000005022	NIN	1.17171	4.44155	26.6119	2.48709e-07	4.15885e-06
ENSSSCG00000011901	TMEM39A	1.00577	4.26422	61.5552	4.30511e-15	7.34488e-14		ENSSSCG00000028501	ALDH3B2	0.928912	3.64102	13.0023	0.000311105	0.00523422		ENSSSCG00000017052	ADAM19	-1.41506	5.66508	26.5759	2.53383e-07	4.23053e-06
ENSSSCG00000001516	BAK1	0.942708	7.40173	61.5505	4.31536e-15	7.3509e-14		ENSSSCG00000029675	MMP8	2.79637	2.75235	12.9485	0.000320173	0.00537027		ENSSSCG00000001507	TAPBP	1.10829	7.82631	26.5639	2.54965e-07	4.25046e-06
ENSSSCG00000013604	MYO1F	1.2221	9.6117	61.4612	4.51545e-15	7.67978e-14		ENSSSCG00000013260	MDK	0.804496	4.45543	12.9331	0.000322829	0.00540653		ENSSSCG00000006919	GBP4	1.58346	8.40341	26.5441	2.57584e-07	4.28757e-06
ENSSSCG00000004202	SAMD3	-1.26384	3.9238	61.3979	4.66298e-15	7.91838e-14		ENSSSCG00000002960	RASGRP4	1.29673	5.57516	12.8978	0.000328966	0.00550087		ENSSSCG00000026362	HES1	-1.17827	2.87201	26.535	2.58812e-07	4.30148e-06
ENSSSCG00000026760	GZMM	-1.27519	5.19847	61.3906	4.68034e-15	7.93554e-14		ENSSSCG00000000674	NA	1.56785	1.34665	12.8946	0.000329526	0.00550183		ENSSSCG00000026592	TLR6	1.29671	3.60269	26.5136	2.61688e-07	4.34267e-06
ENSSSCG00000015476	CHI3L1	1.56487	10.221	61.3239	4.84159e-15	8.18356e-14		ENSSSCG00000023839	NA	0.897339	2.62896	12.8731	0.000333341	0.00555703		ENSSSCG00000006543	ADAR	1.13735	7.28019	26.4953	2.64175e-07	4.37068e-06
ENSSSCG00000020757	NA	-0.867643	3.32412	61.3201	4.85101e-15	8.18682e-14		ENSSSCG00000030623	XKR8	0.9404	2.46859	12.8683	0.0003342	0.00556288		ENSSSCG00000013258	HARBI1	1.68725	1.32815	26.4345	2.72634e-07	4.50381e-06
ENSSSCG00000017283	CD79B	-1.02283	8.60501	61.2379	5.05779e-15	8.52266e-14		ENSSSCG00000006590	S100A8	1.93104	9.64083	12.865	0.000334778	0.00556402		ENSSSCG00000014817	ARAP1	1.18033	8.03129	26.397	2.77966e-07	4.58498e-06
ENSSSCG00000023089	NA	-1.16957	6.94958	61.1113	5.39377e-15	9.07482e-14		ENSSSCG00000012757	CETN2	-0.634074	6.57918	12.8447	0.000338438	0.00561632		ENSSSCG00000017156	GAA	1.65096	5.51676	26.3925	2.78618e-07	4.58881e-06
ENSSSCG00000025403	NA	-1.25532	2.74864	61.105	5.41118e-15	9.09012e-14		ENSSSCG00000027287	NA	0.853189	7.25713	12.8298	0.000341135	0.0056525		ENSSSCG00000008240	SH2D6	1.50345	2.10582	26.3728	2.81474e-07	4.62888e-06
ENSSSCG00000001503	B3GALT4	1.06684	3.36973	61.0638	5.52549e-15	9.26791e-14		ENSSSCG00000009904	DYNLL1	-0.967876	9.19642	12.8196	0.000342998	0.00567478		ENSSSCG00000006209	VCPIP1	1.83288	1.30793	26.3383	2.86545e-07	4.70519e-06
ENSSSCG00000014817	ARAP1	0.988066	8.03124	60.9984	5.71204e-15	9.56614e-14		ENSSSCG00000028686	NUDT7	1.09735	2.62717	12.8076	0.000345222	0.00570295		ENSSSCG00000008980	SCARB2	1.08157	6.44681	26.3311	2.87627e-07	4.71441e-06
ENSSSCG00000014275	SLC22A4	-1.65581	1.27072	60.989	5.73943e-15	9.59731e-14		ENSSSCG00000027156	ATP5J2	-0.726864	5.2723	12.7872	0.000348995	0.00575657		ENSSSCG00000027610	NA	-1.81894	1.49011	26.3272	2.88196e-07	4.71441e-06
ENSSSCG00000001468	PSMB9	1.19262	4.58314	60.9047	5.99044e-15	1.00018e-13		ENSSSCG00000008942	DCK	-0.702419	4.52245	12.7747	0.00035134	0.00578653		ENSSSCG00000025795	CSF3R	2.35596	10.6172	26.3259	2.884e-07	4.71441e-06
ENSSSCG00000002866	CEBPA	0.949126	3.70769	60.8593	6.13046e-15	1.02199e-13		ENSSSCG00000003497	PLA2G2D	3.20572	1.13977	12.7664	0.000352893	0.00580336		ENSSSCG00000000787	NA	1.67046	3.41425	26.2946	2.93108e-07	4.78422e-06
ENSSSCG00000027610	NA	-1.48983	1.48421	60.8536	6.14808e-15	1.02208e-13		ENSSSCG00000013256	ARHGAP1	0.831125	7.57708	12.7369	0.000358503	0.00587795		ENSSSCG00000010280	C10orf54	1.40684	9.04079	26.2238	3.04049e-07	4.94841e-06
ENSSSCG00000010383	WDFY4	1.02426	7.6985	60.8531	6.14968e-15	1.02208e-13		ENSSSCG00000008562	C2orf18	0.697952	5.69966	12.7299	0.000359849	0.00589119		ENSSSCG00000009880	SLC24A6	0.933748	5.10176	26.2237	3.04072e-07	4.94841e-06
ENSSSCG00000013940	NLRP3	1.2724	3.96339	60.7305	6.54493e-15	1.08612e-13		ENSSSCG00000009259	PAQR3	0.960707	2.81565	12.726	0.000360598	0.00589461		ENSSSCG00000003248	NA	1.06121	7.15499	26.1741	3.11979e-07	5.06954e-06
ENSSSCG00000028686	NUDT7	1.59606	2.62859	60.7065	6.62501e-15	1.09774e-13		ENSSSCG00000010613	ITPRIP	1.1395	3.24838	12.6971	0.000366232	0.00597779		ENSSSCG00000002688	PLCG2	1.34251	4.90406	26.1458	3.16589e-07	5.13683e-06
ENSSSCG00000026841	NA	1.78664	1.77044	60.6729	6.73925e-15	1.11498e-13		ENSSSCG00000016567	FAM40B	-1.1203	3.83001	12.6877	0.000368065	0.00598999		ENSSSCG00000021793	C4orf34	-0.912394	4.55294	26.0886	3.26097e-07	5.28325e-06
ENSSSCG00000027269	NA	1.52377	3.15081	60.6417	6.84677e-15	1.13106e-13		ENSSSCG00000013551	C3	1.30348	2.89323	12.6877	0.000368075	0.00598999		ENSSSCG00000025167	NCKAP1L	1.13281	6.41558	26.0804	3.27484e-07	5.29789e-06
ENSSSCG00000016792	FAM134B	-0.857354	5.47806	60.6231	6.91193e-15	1.1401e-13		ENSSSCG00000013931	GMIP	0.779661	8.64974	12.6732	0.000370942	0.00602767		ENSSSCG00000017178	SPHK1	1.58258	5.74301	26.0724	3.28851e-07	5.31213e-06
ENSSSCG00000021159	SNCG	-1.42486	12.1062	60.6079	6.9654e-15	1.14719e-13		ENSSSCG00000003584	THEMIS2	0.883408	8.93986	12.6627	0.000373033	0.00605051		ENSSSCG00000000107	CSNK1E	-1.03905	5.60528	26.0581	3.31291e-07	5.34365e-06
ENSSSCG00000004261	NA	-1.04909	2.28856	60.4468	7.55927e-15	1.24313e-13		ENSSSCG00000005217	RCL1	0.810235	5.49497	12.6605	0.000373454	0.00605051		ENSSSCG00000014804	LAMTOR1	0.895774	7.07442	26.0457	3.33432e-07	5.37026e-06
ENSSSCG00000015037	IL18	1.44496	7.16672	60.427	7.63565e-15	1.25381e-13		ENSSSCG00000016339	ILKAP	-0.691799	4.69504	12.6531	0.000374934	0.0060655		ENSSSCG00000014899	PRCP	1.09843	6.42159	26.0213	3.37677e-07	5.4168e-06
ENSSSCG00000028526	CYB5R4	1.34776	2.83664	60.4161	7.6783e-15	1.25892e-13		ENSSSCG00000010041	NA	-1.1583	9.07485	12.6364	0.000378318	0.0061075		ENSSSCG00000001509	DAXX	0.979286	7.54884	26.021	3.37728e-07	5.4168e-06
ENSSSCG00000024024	CX3CR1	-1.49203	6.33504	60.317	8.07472e-15	1.32193e-13		ENSSSCG00000023971	H3F3B	-0.907775	9.06704	12.6347	0.000378647	0.0061075		ENSSSCG00000010772	ADAM8	1.29273	6.21506	26.0205	3.37807e-07	5.4168e-06
ENSSSCG00000017777	FLOT2	1.26681	6.0809	60.2948	8.16627e-15	1.33492e-13		ENSSSCG00000012889	CHKA	0.899096	3.21674	12.6029	0.000385157	0.00620335		ENSSSCG00000013475	NCLN	1.17463	6.94649	26.0126	3.39199e-07	5.4302e-06
ENSSSCG00000005994	SNTB1	1.20444	4.55801	60.2569	8.32489e-15	1.35882e-13		ENSSSCG00000025977	SNX24	1.16859	2.76683	12.5509	0.000396018	0.00635955		ENSSSCG00000026169	MFSD12	0.864243	6.03812	26.0101	3.39636e-07	5.4302e-06
ENSSSCG00000023404	MIR1182	-0.850661	4.47464	60.1434	8.81933e-15	1.43738e-13		ENSSSCG00000017513	NPEPPS	0.653492	4.96865	12.5472	0.000396797	0.00636271		ENSSSCG00000027232	FAM169B	-1.43637	3.34913	25.9689	3.46966e-07	5.53929e-06
ENSSSCG00000024115	SLFN13	1.30947	7.1406	60.0758	9.12759e-15	1.48541e-13		ENSSSCG00000007239	NA	1.27461	7.02123	12.5295	0.000400569	0.0064138		ENSSSCG00000021710	PMM2	1.44188	2.10835	25.9113	3.57466e-07	5.68773e-06
ENSSSCG00000022609	WWP2	0.752745	5.58544	60.062	9.19138e-15	1.49357e-13		ENSSSCG00000022994	CYB5R4	0.9183	3.94404	12.5073	0.000405366	0.00648111		ENSSSCG00000028216	NKX3-1	-1.33353	2.97295	25.9094	3.57824e-07	5.68773e-06
ENSSSCG00000008486	GALM	0.993984	3.49709	60.0388	9.30046e-15	1.50905e-13		ENSSSCG00000013604	MYO1F	0.899767	9.61168	12.4964	0.000407741	0.00650957		ENSSSCG00000003275	LAIR1	1.35627	5.1877	25.9063	3.5839e-07	5.68846e-06
ENSSSCG00000016743	OGDH	0.974798	8.50733	60.0056	9.45901e-15	1.5325e-13		ENSSSCG00000027516	CIR1	-0.995874	6.44952	12.394	0.000430707	0.00685325		ENSSSCG00000007589	RSPH10B	2.09926	2.66265	25.8259	3.73632e-07	5.91322e-06
ENSSSCG00000027500	NA	-1.03976	7.01066	59.9175	9.89195e-15	1.60027e-13		ENSSSCG00000008740	FBXL5	0.92738	7.94897	12.3921	0.000431148	0.00685325		ENSSSCG00000016491	KIAA1147	2.12857	6.46609	25.8058	3.77557e-07	5.96671e-06
ENSSSCG00000029228	ZNF276	0.88252	5.20387	59.8157	1.04167e-14	1.67772e-13		ENSSSCG00000000728	PARP11	0.854307	6.59888	12.376	0.000434894	0.00690276		ENSSSCG00000002662	C16orf74	-1.14071	3.85751	25.7983	3.79017e-07	5.98115e-06
ENSSSCG00000030305	SLC15A2	-1.03358	3.6892	59.7434	1.08069e-14	1.738e-13		ENSSSCG00000005313	CCDC107	-0.697302	4.78817	12.3591	0.000438835	0.00695521		ENSSSCG00000017918	ARRB2	1.07326	9.29439	25.7756	3.83514e-07	6.03469e-06
ENSSSCG00000025455	RALB	1.01743	7.71391	59.6764	1.11809e-14	1.79551e-13		ENSSSCG00000017614	TRIM25	1.2123	2.55919	12.3236	0.000447267	0.0070722		ENSSSCG00000009755	AACS	-0.972661	3.3801	25.6995	3.98932e-07	6.26827e-06
ENSSSCG00000021710	PMM2	1.32995	2.11015	59.6294	1.1451e-14	1.83619e-13		ENSSSCG00000009583	NA	0.97506	3.01963	12.3226	0.00044751	0.0070722		ENSSSCG00000027865	GALC	1.22078	2.18211	25.6864	4.01647e-07	6.30188e-06
ENSSSCG00000010497	ENTPD1	1.26901	5.63549	59.5671	1.18195e-14	1.89251e-13		ENSSSCG00000009394	ARL11	1.06752	1.61182	12.2665	0.000461155	0.00727734		ENSSSCG00000006561	SLC39A1	1.14648	5.71432	25.5692	4.26794e-07	6.68684e-06
ENSSSCG00000025173	TAP2	1.35976	3.20113	59.5197	1.21075e-14	1.93579e-13		ENSSSCG00000021825	RPS21	-0.779228	5.92033	12.2586	0.000463119	0.00729779		ENSSSCG00000017873	CAMKK1	1.8451	4.21968	25.4596	4.5175e-07	7.06773e-06
ENSSSCG00000013870	NA	1.13214	4.42681	59.4477	1.25591e-14	2.00505e-13		ENSSSCG00000009400	RCBTB2	0.686558	4.6146	12.2281	0.000470742	0.00740643		ENSSSCG00000012889	CHKA	1.21136	3.21674	25.4479	4.54499e-07	7.10057e-06
ENSSSCG00000015287	TMCC2	-1.08108	8.15516	59.4081	1.28139e-14	2.04275e-13		ENSSSCG00000030209	MFNG	-0.728834	7.89115	12.2257	0.000471368	0.00740643		ENSSSCG00000010521	UBTD1	1.24441	5.01361	25.4285	4.59091e-07	7.16208e-06
ENSSSCG00000009827	HVCN1	-0.954574	6.54742	59.3925	1.29157e-14	2.05599e-13		ENSSSCG00000001093	ACOT13	-0.823071	3.66188	12.212	0.000474841	0.0074503		ENSSSCG00000001735	RHAG	-1.36297	5.20466	25.383	4.70038e-07	7.31199e-06
ENSSSCG00000029414	FCN2	1.33152	10.0482	59.3865	1.29556e-14	2.05934e-13		ENSSSCG00000006346	ATF6	0.965546	1.93191	12.1989	0.000478165	0.00749171		ENSSSCG00000016243	RHBDD1	1.28565	2.95425	25.3361	4.81599e-07	7.4812e-06
ENSSSCG00000001698	CAPN11	-1.37789	1.87082	59.3717	1.30533e-14	2.07186e-13		ENSSSCG00000007931	GLYR1	1.02807	4.47921	12.1754	0.000484248	0.00756534		ENSSSCG00000023452	GINS4	-0.907309	3.9154	25.278	4.96333e-07	7.69915e-06
ENSSSCG00000013842	CYP4F3	1.46095	4.66184	59.3577	1.31463e-14	2.0836e-13		ENSSSCG00000005364	TDRD7	0.835248	4.90964	12.1613	0.00048791	0.00761168		ENSSSCG00000014910	NA	-0.965632	6.86139	25.1795	5.22357e-07	8.09028e-06
ENSSSCG00000017328	ARHGAP27	0.921498	7.63142	59.2959	1.35662e-14	2.14704e-13		ENSSSCG00000002743	ATXN1L	0.718562	4.59863	12.1461	0.000491915	0.00766322		ENSSSCG00000002392	IRF2BPL	1.32047	3.96341	25.177	5.23027e-07	8.09028e-06
ENSSSCG00000003248	NA	0.92725	7.15564	59.2364	1.39823e-14	2.20969e-13		ENSSSCG00000012779	ABCD1	0.821913	5.47727	12.0924	0.000506265	0.00787555		ENSSSCG00000011474	PXK	0.930394	6.17067	25.1743	5.23767e-07	8.09028e-06
ENSSSCG00000004679	SORD	0.990612	3.16237	59.2258	1.40576e-14	2.21838e-13		ENSSSCG00000013461	C19orf35	1.42266	2.87204	12.0893	0.000507119	0.00787763		ENSSSCG00000012408	NHSL2	1.74418	3.05962	25.1576	5.28315e-07	8.14901e-06
ENSSSCG00000011125	GATA3	-0.915665	7.03172	59.2054	1.42043e-14	2.2383e-13		ENSSSCG00000025640	C9orf40	-0.745745	3.52981	12.0803	0.000509565	0.0079044		ENSSSCG00000001534	ANKS1A	1.19883	2.43091	25.1468	5.31278e-07	8.18318e-06
ENSSSCG00000007423	UBE2C	-0.874895	5.05786	59.1609	1.45291e-14	2.28619e-13		ENSSSCG00000023269	EXOC1	0.674023	6.60285	12.0596	0.000515266	0.00797266		ENSSSCG00000012847	TALDO1	1.36004	10.9512	25.0922	5.46548e-07	8.40653e-06
ENSSSCG00000001507	TAPBP	0.962485	7.82641	59.1442	1.46529e-14	2.30236e-13		ENSSSCG00000021967	NA	0.75345	4.16431	12.0462	0.000518979	0.00801633		ENSSSCG00000012517	TMSB15A	-1.1058	4.41125	25.0311	5.6412e-07	8.66462e-06
ENSSSCG00000022994	CYB5R4	1.142	3.94496	59.1182	1.48483e-14	2.32971e-13		ENSSSCG00000026140	S100B	-0.661684	7.04381	12.0423	0.000520058	0.00802165		ENSSSCG00000014564	NA	1.47895	10.352	25.0231	5.66479e-07	8.68866e-06
ENSSSCG00000015104	TRAPPC4	0.957932	6.35846	59.0883	1.50754e-14	2.36195e-13		ENSSSCG00000007807	CD19	-0.76939	5.7382	12.0014	0.000531616	0.00818838		ENSSSCG00000009230	WDFY3	1.437	5.48072	24.9695	5.82446e-07	8.92105e-06
ENSSSCG00000027287	NA	0.918852	7.25798	59.0576	1.53125e-14	2.39567e-13		ENSSSCG00000011474	PXK	0.68516	6.17067	11.9984	0.000532453	0.00818974		ENSSSCG00000011121	CELF2	0.989216	6.02265	24.955	5.86838e-07	8.97576e-06
ENSSSCG00000015509	RFWD2	1.14255	3.393	58.9123	1.64855e-14	2.5755e-13		ENSSSCG00000003158	DHDH	0.959705	3.28541	11.969	0.000540939	0.00830859		ENSSSCG00000016725	TNS3	1.91666	2.06583	24.9502	5.88313e-07	8.98574e-06
ENSSSCG00000027064	NA	1.25573	2.23131	58.881	1.67499e-14	2.60935e-13		ENSSSCG00000025018	ATXN1L	-1.07245	2.54276	11.9641	0.000542346	0.00831851		ENSSSCG00000005229	VLDLR	1.50402	1.61682	24.9249	5.96089e-07	9.09181e-06
ENSSSCG00000008647	CMPK2	1.48323	5.81886	58.8646	1.689e-14	2.62743e-13		ENSSSCG00000016929	PDE4D	-0.843048	4.19191	11.8994	0.000561509	0.00860037		ENSSSCG00000023496	NA	1.28348	5.91371	24.9133	5.99675e-07	9.13377e-06
ENSSSCG00000015380	CDCA7L	-0.743918	5.57093	58.8356	1.71414e-14	2.66277e-13		ENSSSCG00000020909	UPF2	-1.14013	2.97041	11.8904	0.000564249	0.00863025		ENSSSCG00000025640	C9orf40	-1.00538	3.52981	24.8517	6.19153e-07	9.41733e-06
ENSSSCG00000024023	HNMT	1.02725	5.61815	58.8212	1.72671e-14	2.67849e-13		ENSSSCG00000014073	HEXB	0.676783	6.57242	11.887	0.000565268	0.00863376		ENSSSCG00000023497	CAMK4	-1.0241	5.28729	24.828	6.26798e-07	9.52037e-06
ENSSSCG00000008858	KLHL2	1.0932	2.86763	58.8175	1.72995e-14	2.6797e-13		ENSSSCG00000017203	GALK1	0.788018	6.29966	11.8481	0.000577202	0.0087902		ENSSSCG00000022112	DOCK9	-1.01644	3.77511	24.82	6.29404e-07	9.54669e-06
ENSSSCG00000017014	PANK3	1.09348	3.12183	58.6417	1.8916e-14	2.92596e-13		ENSSSCG00000016758	STK17A	0.669752	7.13335	11.8458	0.000577922	0.0087902		ENSSSCG00000011201	SATB1	-0.982723	5.31271	24.7498	6.52754e-07	9.88714e-06
ENSSSCG00000009408	LRCH1	0.962368	3.14024	58.5157	2.01677e-14	3.11517e-13		ENSSSCG00000015103	RPS25	-0.836169	9.99796	11.8372	0.000580584	0.00881842		ENSSSCG00000009517	GPR183	-0.993123	6.20867	24.7084	6.6692e-07	1.00877e-05
ENSSSCG00000010433	SGMS1	1.27932	3.49505	58.4772	2.05657e-14	3.17217e-13		ENSSSCG00000016417	RBM33	0.651378	3.49863	11.7941	0.000594176	0.00901236		ENSSSCG00000006824	GNAI3	0.914077	5.36431	24.673	6.793e-07	1.02467e-05
ENSSSCG00000003582	SMPDL3B	2.27846	3.83745	58.4077	2.13055e-14	3.28165e-13		ENSSSCG00000002496	GLRX5	-1.05986	7.18474	11.7835	0.000597578	0.00905141		ENSSSCG00000023776	CCSAP	-1.08448	3.7502	24.6394	6.91255e-07	1.04126e-05
ENSSSCG00000008740	FBXL5	1.06832	7.94931	58.3194	2.22831e-14	3.4274e-13		ENSSSCG00000001817	FURIN	1.52273	4.9786	11.7737	0.000600719	0.00908369		ENSSSCG00000000295	NCKAP1L	0.957576	7.48447	24.608	7.02593e-07	1.05543e-05
ENSSSCG00000009880	SLC24A6	0.803863	5.10302	58.2709	2.28401e-14	3.50813e-13		ENSSSCG00000021738	PTPN2	0.64773	5.19413	11.7717	0.000601371	0.00908369		ENSSSCG00000007252	DNMT3B	-0.977308	3.25026	24.5908	7.08905e-07	1.06345e-05
ENSSSCG00000001093	ACOT13	-0.935699	3.65361	58.2614	2.29509e-14	3.5202e-13		ENSSSCG00000000839	ALDH1L2	0.724176	5.00656	11.752	0.000607784	0.0091679		ENSSSCG00000006009	EXT1	1.14566	3.48404	24.5849	7.11075e-07	1.06525e-05
ENSSSCG00000001780	FAH	1.04755	5.33185	58.1944	2.37451e-14	3.63692e-13		ENSSSCG00000011330	NBEAL2	1.84251	4.74455	11.7448	0.000610122	0.00919049		ENSSSCG00000001930	PKM	1.11377	10.1602	24.5814	7.12373e-07	1.06573e-05
ENSSSCG00000010451	IFIT2	1.6253	7.16256	58.1024	2.48822e-14	3.80576e-13		ENSSSCG00000024752	ALDH4A1	0.650318	6.47505	11.7378	0.000612428	0.00921254		ENSSSCG00000017280	ICAM2	1.356	7.5006	24.5397	7.27945e-07	1.08613e-05
ENSSSCG00000008973	NAAA	0.742631	5.97491	57.9858	2.64014e-14	4.03249e-13		ENSSSCG00000000403	BAZ2A	0.644408	5.83997	11.7322	0.000614289	0.00922783		ENSSSCG00000008213	CD8B	-1.34023	5.68149	24.5396	7.27994e-07	1.08613e-05
ENSSSCG00000016186	NA	1.00146	5.8571	57.7855	2.92319e-14	4.45237e-13		ENSSSCG00000002792	HSF4	-1.10897	3.93363	11.7237	0.000617093	0.00925725		ENSSSCG00000024324	TMEM175	1.24568	3.43211	24.5299	7.31643e-07	1.09009e-05
ENSSSCG00000005926	PARP10	0.863435	6.98365	57.7824	2.92778e-14	4.45316e-13		ENSSSCG00000014578	DENND5A	0.91756	7.21895	11.6948	0.000626761	0.0093894		ENSSSCG00000025179	NECAP1	1.54141	1.01181	24.5203	7.35296e-07	1.09404e-05
ENSSSCG00000025640	C9orf40	-0.912404	3.52643	57.6689	3.10172e-14	4.71117e-13		ENSSSCG00000012141	CA5B	-1.12138	3.77606	11.6919	0.000627721	0.00939091		ENSSSCG00000011822	OPA1	0.851824	5.00236	24.5019	7.42382e-07	1.10159e-05
ENSSSCG00000010613	ITPRIP	1.0263	3.24148	57.6555	3.12284e-14	4.73667e-13		ENSSSCG00000014146	RASA1	-0.781936	4.17718	11.6883	0.000628952	0.00939647		ENSSSCG00000013777	CLEC17A	-1.09264	4.88691	24.4811	7.50439e-07	1.10903e-05
ENSSSCG00000017747	RAB11FIP4	1.26988	3.53928	57.6049	3.20425e-14	4.85342e-13		ENSSSCG00000028561	CD28	-0.683145	4.14754	11.6774	0.000632627	0.00943848		ENSSSCG00000029710	GCNT4	-1.33899	2.84138	24.474	7.53211e-07	1.11162e-05
ENSSSCG00000006543	ADAR	1.10778	7.2803	57.5454	3.3026e-14	4.99547e-13		ENSSSCG00000015897	NA	0.854409	6.18341	11.6345	0.00064739	0.00964559		ENSSSCG00000021106	NA	1.07628	5.62489	24.4535	7.61246e-07	1.12197e-05
ENSSSCG00000028216	NKX3-1	-1.09664	2.96957	57.5322	3.32497e-14	5.02236e-13		ENSSSCG00000018050	GRAP	-0.737805	4.01436	11.6303	0.000648859	0.00965432		ENSSSCG00000021779	TIAF1	0.945093	4.70947	24.4459	7.6425e-07	1.12488e-05
ENSSSCG00000005375	CORO2A	1.57518	2.67346	57.5029	3.3748e-14	5.0906e-13		ENSSSCG00000025126	LGI4	-1.40446	4.7769	11.6235	0.000651242	0.0096766		ENSSSCG00000016918	MAP3K1	-0.979105	6.38396	24.3774	7.91932e-07	1.16405e-05
ENSSSCG00000006260	LYPLA1	0.914651	6.56015	57.4382	3.48767e-14	5.25361e-13		ENSSSCG00000005672	PPP2R4	-1.23203	9.30524	11.6068	0.000657114	0.00975061		ENSSSCG00000022493	NA	1.07755	3.07099	24.3386	8.08041e-07	1.18614e-05
ENSSSCG00000007355	TOP1	1.09674	5.53815	57.3592	3.63053e-14	5.46127e-13		ENSSSCG00000028437	AQP1	-1.34166	3.70596	11.5848	0.000664926	0.00985316		ENSSSCG00000012446	P2RY10	-1.04339	5.5674	24.3241	8.14143e-07	1.19349e-05
ENSSSCG00000021803	RANBP10	-1.19995	8.7381	57.3411	3.66425e-14	5.50442e-13		ENSSSCG00000026018	MFSD1	0.817045	4.40425	11.5659	0.000671717	0.00994033		ENSSSCG00000024818	RCAN3	-0.982648	5.46856	24.2889	8.29166e-07	1.21389e-05
ENSSSCG00000009658	BNIP3L	-1.04037	9.77342	57.3268	3.691e-14	5.53701e-13		ENSSSCG00000003903	UQCRH	-0.62828	7.24975	11.5539	0.00067606	0.00999107		ENSSSCG00000023396	LIX1	-1.54186	3.78761	24.2778	8.33952e-07	1.21926e-05
ENSSSCG00000002662	C16orf74	-1.00029	3.85673	57.3198	3.70405e-14	5.54897e-13		ENSSSCG00000027610	NA	-1.19765	1.49011	11.5498	0.000677577	0.00999615		ENSSSCG00000008614	SMC6	-0.933491	5.62952	24.2711	8.36863e-07	1.22147e-05
ENSSSCG00000000839	ALDH1L2	0.981463	5.00753	57.3133	3.71627e-14	5.55967e-13		ENSSSCG00000006494	SLC25A44	0.643795	5.06951	11.5461	0.000678905	0.00999615		ENSSSCG00000025173	TAP2	1.42488	3.19752	24.2499	8.46112e-07	1.2321e-05
ENSSSCG00000022732	GNS	1.25912	2.66255	57.241	3.85545e-14	5.76001e-13		ENSSSCG00000006777	RHOC	0.948463	8.57321	11.5455	0.000679146	0.00999615		ENSSSCG00000013457	DOT1L	0.983597	4.48692	24.2344	8.52959e-07	1.24042e-05
ENSSSCG00000003247	NA	0.903053	2.98695	57.2162	3.90445e-14	5.8212e-13		ENSSSCG00000008858	KLHL2	0.910859	2.86508	11.524	0.000687016	0.0100984		ENSSSCG00000015362	TSPAN13	1.23193	4.75857	24.1967	8.69811e-07	1.26325e-05
ENSSSCG00000028124	NA	-0.841428	6.51615	57.1469	4.04448e-14	6.01774e-13		ENSSSCG00000000036	PACSIN2	0.77855	6.73275	11.5018	0.000695276	0.0102061		ENSSSCG00000015650	NA	1.23856	8.1341	24.1372	8.97082e-07	1.30113e-05
ENSSSCG00000027276	LONP2	1.03181	3.61616	57.1242	4.09145e-14	6.0734e-13		ENSSSCG00000009922	NA	0.951941	3.60749	11.4953	0.000697729	0.010216		ENSSSCG00000011106	CREM	0.903339	5.81035	24.132	8.99531e-07	1.30295e-05
ENSSSCG00000026689	CCDC114	-1.01714	5.26864	57.1234	4.09299e-14	6.0734e-13		ENSSSCG00000029067	CCDC24	-0.736036	3.59842	11.4776	0.000704397	0.0102985		ENSSSCG00000012881	CPT1A	1.74525	1.78384	24.0902	9.19273e-07	1.32978e-05
ENSSSCG00000016636	TES	-0.772727	6.58513	57.0975	4.14729e-14	6.14563e-13		ENSSSCG00000008192	TMEM131	0.629626	6.18521	11.4601	0.000711049	0.0103819		ENSSSCG00000021236	NA	1.02753	6.55068	24.0841	9.22192e-07	1.33224e-05
ENSSSCG00000016444	TMEM176B	1.51695	2.00797	56.9021	4.5806e-14	6.77854e-13		ENSSSCG00000004970	NA	-0.983796	12.0324	11.4276	0.000723626	0.0105514		ENSSSCG00000023503	PRKCD	1.23557	6.46521	24.0783	9.24986e-07	1.33452e-05
ENSSSCG00000012822	MPP1	0.98908	7.58428	56.8714	4.65257e-14	6.87182e-13		ENSSSCG00000006878	DPYD	0.700217	5.55809	11.4237	0.00072515	0.0105596		ENSSSCG00000027800	NA	-1.0549	3.39671	24.0664	9.30719e-07	1.34102e-05
ENSSSCG00000006263	ATP6V1H	0.79438	6.30376	56.8699	4.6562e-14	6.87182e-13		ENSSSCG00000025901	LCLAT1	-0.75915	4.23653	11.4175	0.000727548	0.0105804		ENSSSCG00000001486	LRRC1	-1.23445	2.14447	24.0104	9.58143e-07	1.37872e-05
ENSSSCG00000008562	C2orf18	0.775905	5.70112	56.8016	4.82073e-14	7.10506e-13		ENSSSCG00000013455	IZUMO4	-0.919729	1.95924	11.4105	0.000730314	0.0106065		ENSSSCG00000011740	SERPINI1	-1.02411	3.9993	23.9821	9.72342e-07	1.39619e-05
ENSSSCG00000007005	CSGALNACT1	-0.932291	3.73981	56.7397	4.975e-14	7.31593e-13		ENSSSCG00000017952	SAT2	1.01207	2.8297	11.4064	0.000731908	0.0106156		ENSSSCG00000000018	NA	1.00507	5.93112	23.9811	9.72839e-07	1.39619e-05
ENSSSCG00000008157	IL18RAP	1.2679	5.44415	56.7388	4.97718e-14	7.31593e-13		ENSSSCG00000001605	TSPO2	-1.0913	4.21166	11.3984	0.000735089	0.0106476		ENSSSCG00000012141	CA5B	-1.49335	3.77606	23.8934	1.0182e-06	1.45938e-05
ENSSSCG00000005364	TDRD7	1.16758	4.91034	56.7323	4.99373e-14	7.33039e-13		ENSSSCG00000022790	SNX2	0.673174	6.71752	11.3683	0.00074709	0.0108071		ENSSSCG00000022208	TNFRSF1B	1.31105	9.25881	23.869	1.03121e-06	1.47609e-05
ENSSSCG00000007816	IL21R	0.875583	6.27106	56.6742	5.14328e-14	7.5398e-13		ENSSSCG00000017245	CDC42EP4	1.08108	2.32059	11.3599	0.000750463	0.0108363		ENSSSCG00000002873	GPI	1.02602	8.93394	23.8449	1.04421e-06	1.49274e-05
ENSSSCG00000017783	MYO18A	0.883921	5.20644	56.6158	5.29834e-14	7.75671e-13		ENSSSCG00000014248	LMNB1	0.824831	7.55001	11.3573	0.000751539	0.0108363		ENSSSCG00000015235	ETS1	-0.953193	6.76341	23.7447	1.09996e-06	1.57039e-05
ENSSSCG00000024400	TXNL4B	0.999811	2.82582	56.5762	5.40632e-14	7.90421e-13		ENSSSCG00000024260	RPL11	-0.826267	11.2326	11.3544	0.000752682	0.0108363		ENSSSCG00000008677	TACC3	1.06898	7.42461	23.741	1.10211e-06	1.5714e-05
ENSSSCG00000012960	CST6	-1.16861	3.87037	56.4654	5.71965e-14	8.35115e-13		ENSSSCG00000000104	DDX17	0.661412	5.18671	11.352	0.000753684	0.0108363		ENSSSCG00000007933	2018-09-13	2.42963	1.53027	23.72	1.1142e-06	1.58611e-05
ENSSSCG00000013931	GMIP	0.953798	8.64976	56.4439	5.78252e-14	8.43168e-13		ENSSSCG00000015782	IRF2	0.639011	6.35746	11.3501	0.00075443	0.0108363		ENSSSCG00000029230	ECM1	1.35378	8.76048	23.718	1.11533e-06	1.58611e-05
ENSSSCG00000000864	CHPT1	0.933417	5.0546	56.2708	6.31456e-14	9.19521e-13		ENSSSCG00000005683	TOR1B	0.758933	2.81712	11.3486	0.00075505	0.0108363		ENSSSCG00000013664	C19orf66	0.844299	5.71078	23.6872	1.13332e-06	1.6096e-05
ENSSSCG00000026568	C6orf108	-0.918682	4.09102	56.2376	6.42221e-14	9.33953e-13		ENSSSCG00000009880	SLC24A6	0.652938	5.10176	11.3393	0.00075884	0.0108764		ENSSSCG00000016059	STAT4	-0.983318	4.09835	23.6698	1.14365e-06	1.62217e-05
ENSSSCG00000021236	NA	0.872843	6.55058	56.1901	6.5792e-14	9.55513e-13		ENSSSCG00000014275	SLC22A4	-1.36081	1.28502	11.3344	0.000760859	0.010877		ENSSSCG00000004109	ZC3H12D	-0.944572	6.34892	23.6556	1.15209e-06	1.63203e-05
ENSSSCG00000027232	FAM169B	-1.07983	3.33357	56.1206	6.81601e-14	9.88593e-13		ENSSSCG00000014817	ARAP1	0.818509	8.03129	11.3343	0.000760874	0.010877		ENSSSCG00000005282	VPS13A	-1.12782	3.05348	23.6473	1.15711e-06	1.63701e-05
ENSSSCG00000010388	C10orf128	-0.833913	3.90263	56.0728	6.98383e-14	1.01159e-12		ENSSSCG00000017206	GRB2	0.742724	8.42765	11.3091	0.000771269	0.0110112		ENSSSCG00000000746	NA	0.997976	5.61938	23.6325	1.16604e-06	1.64752e-05
ENSSSCG00000014565	NA	1.29809	8.20542	56.0022	7.23897e-14	1.04716e-12		ENSSSCG00000023157	HAGH	-1.28882	7.74472	11.2883	0.00077997	0.0111064		ENSSSCG00000012318	MAGED1	-0.93734	4.26705	23.5592	1.21126e-06	1.70921e-05
ENSSSCG00000010509	PIK3AP1	0.915309	7.74887	55.9863	7.29775e-14	1.05427e-12		ENSSSCG00000003828	FGGY	0.925177	1.84334	11.262	0.0007911	0.0112503		ENSSSCG00000013886	B3GNT3	0.967318	6.82579	23.5383	1.22451e-06	1.72567e-05
ENSSSCG00000001819	MAN2A2	0.919054	4.45913	55.9681	7.36576e-14	1.06269e-12		ENSSSCG00000017032	PTTG2	-0.791501	5.9597	11.2479	0.000797127	0.0113177		ENSSSCG00000015843	NA	1.02855	7.40084	23.5022	1.24773e-06	1.75613e-05
ENSSSCG00000027790	NA	-0.905048	5.86165	55.9517	7.42733e-14	1.07016e-12		ENSSSCG00000012035	SYNJ1	0.680074	4.26863	11.2461	0.000797908	0.0113177		ENSSSCG00000017164	TIMP2	1.34055	8.69726	23.4547	1.27889e-06	1.79767e-05
ENSSSCG00000012792	RENBP	0.868082	5.39582	55.927	7.52141e-14	1.08229e-12		ENSSSCG00000015455	CUL1	0.602439	6.37279	11.2365	0.000802022	0.011357		ENSSSCG00000011391	CDHR4	1.06263	3.87678	23.4408	1.2882e-06	1.80458e-05
ENSSSCG00000006009	EXT1	0.97593	3.49006	55.9228	7.53732e-14	1.08316e-12		ENSSSCG00000012978	AP5B1	0.850982	4.91754	11.2328	0.000803654	0.011357		ENSSSCG00000014357	CXXC5	-1.23439	5.02917	23.4362	1.29125e-06	1.80577e-05
ENSSSCG00000016402	AGXT	-1.21435	2.06353	55.8248	7.92273e-14	1.13556e-12		ENSSSCG00000027602	PLBD1	0.990192	6.58532	11.2324	0.000803798	0.011357		ENSSSCG00000024274	PPP3CC	-1.39663	2.03119	23.369	1.33713e-06	1.86517e-05
ENSSSCG00000010026	PIK3IP1	-0.839725	6.44145	55.79	8.0642e-14	1.15432e-12		ENSSSCG00000002688	PLCG2	0.933243	4.90406	11.2083	0.000814307	0.0114907		ENSSSCG00000023404	MIR1182	-1.12042	4.47998	23.3598	1.34355e-06	1.87173e-05
ENSSSCG00000021967	NA	0.939514	4.16781	55.7153	8.37648e-14	1.19745e-12		ENSSSCG00000016553	NA	0.576645	6.46381	11.1939	0.000820677	0.0115507		ENSSSCG00000007924	UBN1	1.18996	3.42654	23.3502	1.35032e-06	1.87877e-05
ENSSSCG00000006493	NA	-0.817705	5.18684	55.661	8.61093e-14	1.22936e-12		ENSSSCG00000014391	ARAP3	1.20433	7.52292	11.1901	0.000822368	0.0115597		ENSSSCG00000025741	SNX20	0.851392	4.79188	23.3082	1.38011e-06	1.91777e-05
ENSSSCG00000015842	PPP2CB	-0.764178	5.81366	55.6092	8.84071e-14	1.26052e-12		ENSSSCG00000012255	NA	-0.693453	7.70196	11.175	0.00082907	0.0116389		ENSSSCG00000006364	DEDD	0.936632	4.22734	23.3049	1.38248e-06	1.91862e-05
ENSSSCG00000002311	KIAA0247	0.929469	5.97722	55.5926	8.91597e-14	1.2696e-12		ENSSSCG00000003525	C1QC	1.80916	2.5726	11.171	0.000830852	0.011649		ENSSSCG00000023715	NA	1.53954	2.4732	23.2915	1.3921e-06	1.92954e-05
ENSSSCG00000020916	NA	1.51788	2.2903	55.5817	8.96525e-14	1.27495e-12		ENSSSCG00000012022	APP	1.02237	4.42031	11.1576	0.000836904	0.0117038		ENSSSCG00000008740	FBXL5	1.1956	7.94897	23.272	1.40636e-06	1.94437e-05
ENSSSCG00000012257	MAOA	-0.863608	4.29908	55.4961	9.36455e-14	1.33001e-12		ENSSSCG00000008486	GALM	0.922287	3.49749	11.1189	0.00085454	0.0119352		ENSSSCG00000014168	ELL2	1.15634	2.76247	23.2567	1.41755e-06	1.95737e-05
ENSSSCG00000006175	LY96	1.07376	5.85943	55.4794	9.44448e-14	1.33962e-12		ENSSSCG00000006968	LONRF1	0.901995	4.48426	11.1085	0.000859326	0.0119867		ENSSSCG00000011250	ACAA1	0.965514	5.2975	23.2112	1.45148e-06	2.00169e-05
ENSSSCG00000024274	PPP3CC	-1.23039	2.04063	55.278	1.04635e-13	1.48224e-12		ENSSSCG00000008510	LTBP1	-0.822485	2.97039	11.0724	0.000876211	0.0121912		ENSSSCG00000002385	TGFB3	3.81078	2.03504	23.1839	1.47224e-06	2.02776e-05
ENSSSCG00000015437	PIK3CG	1.23177	2.24511	55.2213	1.07694e-13	1.52359e-12		ENSSSCG00000011876	DTX3L	0.948232	5.71897	11.0721	0.000876364	0.0121912		ENSSSCG00000027699	PNPLA8	1.03689	4.48398	23.1652	1.48665e-06	2.04504e-05
ENSSSCG00000008316	NAGK	1.44877	10.1822	55.1705	1.10518e-13	1.56152e-12		ENSSSCG00000003582	SMPDL3B	1.13408	3.83877	11.0697	0.000877504	0.0121912		ENSSSCG00000011296	ANO10	1.31705	6.18209	23.1184	1.52326e-06	2.09276e-05
ENSSSCG00000005371	HEMGN	-1.00588	7.71274	55.1279	1.12938e-13	1.59366e-12		ENSSSCG00000001405	LTB	-0.705007	8.41195	11.0677	0.000878441	0.0121912		ENSSSCG00000009684	MSRA	0.993125	4.83345	23.1001	1.53784e-06	2.11015e-05
ENSSSCG00000020919	MLF1	-1.09559	2.31372	55.1008	1.14504e-13	1.61368e-12		ENSSSCG00000025473	PIGM	0.946159	1.28144	11.0551	0.000884425	0.0122586		ENSSSCG00000006380	SLAMF1	-0.88965	3.62224	23.0701	1.56202e-06	2.14063e-05
ENSSSCG00000006533	ADAM15	1.06758	6.14616	54.8563	1.29672e-13	1.82274e-12		ENSSSCG00000017873	CAMKK1	1.26371	4.21968	11.0394	0.000891944	0.0123472		ENSSSCG00000014810	NA	1.41045	3.27648	23.026	1.59828e-06	2.18758e-05
ENSSSCG00000005918	DGAT1	1.30326	4.81363	54.8163	1.32339e-13	1.85784e-12		ENSSSCG00000015987	NFE2L2	0.720609	5.67009	11.0334	0.000894835	0.0123716		ENSSSCG00000022732	GNS	1.231	2.6587	23.0156	1.60691e-06	2.19601e-05
ENSSSCG00000005477	FKBP15	0.759	6.86775	54.7443	1.37277e-13	1.92469e-12		ENSSSCG00000012278	CFP	1.14489	6.91885	11.029	0.000896959	0.0123853		ENSSSCG00000027441	RPL22L1	-1.02221	6.04445	23.0138	1.60846e-06	2.19601e-05
ENSSSCG00000010953	ISCA1	-0.994482	9.40498	54.6996	1.40432e-13	1.96641e-12		ENSSSCG00000027411	NA	-0.835555	3.09583	11.024	0.00089942	0.0123945		ENSSSCG00000012006	NA	1.4712	2.05739	23.0073	1.6139e-06	2.2007e-05
ENSSSCG00000027828	NCKAP1L	1.0693	5.65609	54.6652	1.42917e-13	1.99863e-12		ENSSSCG00000022559	USP14	-1.07284	6.81322	11.0127	0.000904916	0.012448		ENSSSCG00000027459	RNF13	1.44666	7.22527	22.9492	1.6634e-06	2.26538e-05
ENSSSCG00000011516	EIF4E3	1.68446	1.24238	54.6627	1.43099e-13	1.99863e-12		ENSSSCG00000004044	IGF2R	1.19038	2.00427	10.9929	0.000914606	0.0125602		ENSSSCG00000015024	C11orf1	1.18183	3.09472	22.9462	1.66602e-06	2.26612e-05
ENSSSCG00000008021	TMEM204	-0.875307	5.33245	54.6484	1.44143e-13	2.01065e-12		ENSSSCG00000016402	AGXT	-1.13982	2.07481	10.9914	0.000915366	0.0125602		ENSSSCG00000017328	ARHGAP27	0.978072	7.63136	22.9292	1.68077e-06	2.28334e-05
ENSSSCG00000023715	NA	1.415	2.47747	54.6283	1.45626e-13	2.02875e-12		ENSSSCG00000027449	FKBP14	-1.04816	1.15381	10.9705	0.000925738	0.0126865		ENSSSCG00000006260	LYPLA1	0.960615	6.55952	22.8613	1.74118e-06	2.36248e-05
ENSSSCG00000002919	TYROBP	1.28713	10.3246	54.6115	1.46873e-13	2.04342e-12		ENSSSCG00000012329	PHF8	0.65637	4.39416	10.9342	0.000944046	0.0129213		ENSSSCG00000009997	OSM	1.47552	1.94376	22.8193	1.77971e-06	2.41176e-05
ENSSSCG00000025593	TAP2	1.36497	3.3687	54.6091	1.47053e-13	2.04342e-12		ENSSSCG00000030418	SOX6	-1.44543	2.04902	10.8971	0.000963129	0.013166		ENSSSCG00000006457	FCRL3	-0.890105	3.72854	22.7878	1.80908e-06	2.44852e-05
ENSSSCG00000006398	SLAMF8	1.42931	1.87946	54.5931	1.48254e-13	2.05749e-12		ENSSSCG00000005826	PHPT1	-0.686543	5.35803	10.8879	0.000967968	0.0132156		ENSSSCG00000008647	CMPK2	1.52053	5.81831	22.702	1.89175e-06	2.54483e-05
ENSSSCG00000005229	VLDLR	1.34937	1.62066	54.579	1.49322e-13	2.06969e-12		ENSSSCG00000015380	CDCA7L	-0.547014	5.57091	10.8842	0.000969904	0.0132255		ENSSSCG00000004823	LRRK1	0.903973	4.05383	22.7018	1.89187e-06	2.54483e-05
ENSSSCG00000013552	GPR108	0.761543	5.14337	54.5615	1.50659e-13	2.08558e-12		ENSSSCG00000021236	NA	0.731153	6.55068	10.8508	0.000987537	0.0134332		ENSSSCG00000028552	BHLHE41	-1.2205	2.25462	22.6571	1.93641e-06	2.60154e-05
ENSSSCG00000003199	AP2A1	0.989241	7.14395	54.4584	1.58775e-13	2.19514e-12		ENSSSCG00000004369	PRDM1	0.884832	4.05811	10.8507	0.000987594	0.0134332		ENSSSCG00000000653	CD69	-1.08588	3.72716	22.633	1.96086e-06	2.63096e-05
ENSSSCG00000004971	TLE3	1.29848	1.28997	54.4326	1.60871e-13	2.22131e-12		ENSSSCG00000021766	NA	0.862355	3.63166	10.8454	0.000990413	0.0134549		ENSSSCG00000023391	LONP2	1.14282	3.06542	22.6308	1.96312e-06	2.63096e-05
ENSSSCG00000013258	HARBI1	1.49561	1.33059	54.4081	1.62892e-13	2.24639e-12		ENSSSCG00000012656	ELF4	0.799787	6.07606	10.8407	0.000992928	0.0134701		ENSSSCG00000013256	ARHGAP1	1.04347	7.57708	22.6253	1.96878e-06	2.63532e-05
ENSSSCG00000014878	PAK1	1.05417	6.20716	54.395	1.6398e-13	2.25854e-12		ENSSSCG00000009683	KIF13B	0.671975	4.03483	10.8387	0.000993998	0.0134701		ENSSSCG00000007285	GGT7	-0.956474	3.12605	22.6125	1.98188e-06	2.64961e-05
ENSSSCG00000003766	DNAJB4	-1.07746	2.98701	54.3583	1.67074e-13	2.29826e-12		ENSSSCG00000000116	POLR2F	-0.652877	6.25113	10.8137	0.0010075	0.0136203		ENSSSCG00000004791	RASGRP1	-0.811332	5.21094	22.5983	1.99662e-06	2.66606e-05
ENSSSCG00000026217	NA	-1.50964	2.82141	54.2863	1.73307e-13	2.38101e-12		ENSSSCG00000007307	NFS1	0.688129	3.14813	10.785	0.00102325	0.0138151		ENSSSCG00000005613	LRSAM1	1.1083	2.55869	22.5904	2.00486e-06	2.6738e-05
ENSSSCG00000023839	NA	1.08965	2.6327	54.2045	1.80675e-13	2.47913e-12		ENSSSCG00000015435	NAMPT	0.850911	3.73586	10.7791	0.00102653	0.0138424		ENSSSCG00000023351	PLA2G4A	1.0421	4.42192	22.5633	2.03329e-06	2.70842e-05
ENSSSCG00000004814	LRRC28	-0.800978	4.48415	54.1955	1.81501e-13	2.48733e-12		ENSSSCG00000008592	ATAD2B	0.900067	1.98857	10.7291	0.00105463	0.0142038		ENSSSCG00000015987	NFE2L2	0.968938	5.67009	22.5526	2.04469e-06	2.72028e-05
ENSSSCG00000022310	C16orf7	0.9617	5.58356	53.8872	2.12333e-13	2.90623e-12		ENSSSCG00000017920	CXCL16	0.963681	4.29381	10.7063	0.00106773	0.0143624		ENSSSCG00000013498	EBI3	1.00433	3.05126	22.5067	2.09412e-06	2.78266e-05
ENSSSCG00000008032	NA	-1.02091	3.78744	53.8841	2.12671e-13	2.90721e-12		ENSSSCG00000013870	NA	1.07409	4.43052	10.6808	0.00108254	0.0145438		ENSSSCG00000026803	TXK	-1.10096	5.48914	22.4902	2.11213e-06	2.80319e-05
ENSSSCG00000000137	NCF4	1.08552	8.48101	53.8274	2.18899e-13	2.98489e-12		ENSSSCG00000016444	TMEM176B	1.79341	1.99117	10.6672	0.00109053	0.0146332		ENSSSCG00000020913	NA	2.91949	3.74459	22.451	2.1557e-06	2.85754e-05
ENSSSCG00000012517	TMSB15A	-0.925695	4.4124	53.795	2.22543e-13	3.0308e-12		ENSSSCG00000025049	CYBRD1	0.734907	6.12029	10.6616	0.00109382	0.0146429		ENSSSCG00000011901	TMEM39A	1.01546	4.26026	22.4486	2.15842e-06	2.85768e-05
ENSSSCG00000004597	AQP9	1.23575	2.89054	53.7472	2.28017e-13	3.10148e-12		ENSSSCG00000010526	AVPI1	-0.826978	2.03823	10.6614	0.00109394	0.0146429		ENSSSCG00000023456	HERPUD2	-1.33095	5.53072	22.3884	2.22717e-06	2.94515e-05
ENSSSCG00000011106	CREM	0.855896	5.81114	53.6611	2.38231e-13	3.23314e-12		ENSSSCG00000014141	RFESD	-0.868689	4.67713	10.6573	0.00109639	0.0146578		ENSSSCG00000022409	DNASE1L1	1.06268	7.13383	22.3626	2.2573e-06	2.98137e-05
ENSSSCG00000009256	ANTXR2	1.05739	4.21974	53.6607	2.38287e-13	3.23314e-12		ENSSSCG00000002957	GGN	1.16757	1.44335	10.6463	0.0011029	0.0147268		ENSSSCG00000021563	CYFIP1	1.75617	1.27566	22.3354	2.28941e-06	3.02015e-05
ENSSSCG00000027286	DGKQ	1.06312	3.73261	53.6546	2.39024e-13	3.23912e-12		ENSSSCG00000003805	PDE4B	0.815197	5.99966	10.6424	0.00110527	0.0147405		ENSSSCG00000025042	ICOS	-1.09372	3.5319	22.3324	2.29302e-06	3.02126e-05
ENSSSCG00000001979	NA	-1.10076	2.16898	53.639	2.40925e-13	3.26083e-12		ENSSSCG00000014878	PAK1	0.696153	6.20705	10.637	0.00110848	0.0147654		ENSSSCG00000027701	RP2	1.20406	3.78646	22.2999	2.33216e-06	3.06913e-05
ENSSSCG00000001572	FGD2	0.711243	6.13552	53.6336	2.4159e-13	3.26579e-12		ENSSSCG00000023733	CAMP	-1.87359	2.85262	10.6281	0.0011138	0.0148181		ENSSSCG00000025850	NA	1.05286	3.27716	22.2891	2.3453e-06	3.08271e-05
ENSSSCG00000003114	DHX34	1.31564	4.76853	53.626	2.42527e-13	3.27441e-12		ENSSSCG00000028033	SECISBP2	0.604565	5.61858	10.5968	0.00113284	0.0150508		ENSSSCG00000011333	NA	1.06285	5.23938	22.2788	2.35798e-06	3.09566e-05
ENSSSCG00000021837	NA	1.2672	6.44595	53.6081	2.44743e-13	3.30026e-12		ENSSSCG00000001778	BCL2A1	0.846759	5.54852	10.5948	0.00113404	0.0150508		ENSSSCG00000027417	C18orf1	-0.977974	4.74055	22.249	2.39478e-06	3.1402e-05
ENSSSCG00000021567	PPT1	1.08806	3.09204	53.5947	2.46426e-13	3.31886e-12		ENSSSCG00000006153	FABP5	-0.702751	2.84143	10.5901	0.00113693	0.0150527		ENSSSCG00000002329	MAP3K9	1.5323	2.5515	22.2342	2.41335e-06	3.16077e-05
ENSSSCG00000011437	ALAS1	0.706083	5.25729	53.5524	2.51783e-13	3.38683e-12		ENSSSCG00000008072	ASPN	-1.21655	2.34366	10.586	0.0011395	0.0150683		ENSSSCG00000027147	CENPH	-0.897886	4.00886	22.2262	2.4234e-06	3.17013e-05
ENSSSCG00000004807	SCG5	-0.931238	5.23377	53.4894	2.59998e-13	3.49304e-12		ENSSSCG00000012257	MAOA	-1.11616	4.29677	10.572	0.00114814	0.0151643		ENSSSCG00000023803	ELK3	-0.931747	4.23072	22.2161	2.4362e-06	3.18306e-05
ENSSSCG00000008216	RMND5A	-0.75996	6.4298	53.4038	2.71576e-13	3.64399e-12		ENSSSCG00000015603	LPGAT1	1.24017	1.88979	10.5567	0.00115765	0.0152632		ENSSSCG00000013622	TMEM205	0.966062	5.61959	22.2031	2.45273e-06	3.20084e-05
ENSSSCG00000017513	NPEPPS	0.724103	4.97122	53.4014	2.719e-13	3.64399e-12		ENSSSCG00000006891	GCLM	1.1844	1.38091	10.5505	0.00116154	0.015271		ENSSSCG00000027528	TMEM107	-1.36283	3.18854	22.1983	2.45891e-06	3.20509e-05
ENSSSCG00000025194	ZSWIM6	1.05041	4.16501	53.3909	2.73359e-13	3.65466e-12		ENSSSCG00000000864	CHPT1	0.816731	5.05227	10.5501	0.0011618	0.015271		ENSSSCG00000011434	PPM1M	0.95689	6.63215	22.1801	2.48238e-06	3.23182e-05
ENSSSCG00000006140	CA2	-0.966672	6.42592	53.3909	2.73364e-13	3.65466e-12		ENSSSCG00000027911	LTB4R	0.977583	4.2473	10.5112	0.00118655	0.0155588		ENSSSCG00000008336	ANXA4	1.07086	4.62607	22.1695	2.49613e-06	3.24586e-05
ENSSSCG00000007472	BCAS4	-0.863251	5.77261	53.3501	2.79101e-13	3.7268e-12		ENSSSCG00000003219	FAM71E1	-0.702109	3.32279	10.5057	0.00119007	0.0155864		ENSSSCG00000024623	USP25	1.05127	5.31666	22.1504	2.52108e-06	3.27442e-05
ENSSSCG00000008217	CD8A	-0.864722	6.31424	53.3359	2.81116e-13	3.74851e-12		ENSSSCG00000020797	NA	0.960503	2.08248	10.4956	0.00119659	0.015653		ENSSSCG00000007931	GLYR1	1.30375	4.47921	22.1336	2.54324e-06	3.29537e-05
ENSSSCG00000017499	STARD3	0.732974	6.17788	53.3335	2.81466e-13	3.74851e-12		ENSSSCG00000013735	JUNB	0.824033	7.23952	10.4813	0.00120591	0.0157063		ENSSSCG00000020899	CDC16	0.799681	6.24068	22.1061	2.57982e-06	3.33881e-05
ENSSSCG00000024816	CEBPB	2.46999	1.4329	53.3315	2.81755e-13	3.74851e-12		ENSSSCG00000016248	AGFG1	0.65785	3.891	10.4805	0.00120641	0.0157063		ENSSSCG00000008867	CTSO	-0.93862	3.86076	22.0932	2.59732e-06	3.35748e-05
ENSSSCG00000006824	GNAI3	0.8577	5.36526	53.3195	2.83472e-13	3.76677e-12		ENSSSCG00000013648	TYK2	0.759568	6.53568	10.4793	0.00120721	0.0157063		ENSSSCG00000011942	CD47	1.13198	7.16042	22.0704	2.62829e-06	3.39351e-05
ENSSSCG00000001912	PML	1.7907	6.01663	53.3104	2.84796e-13	3.77977e-12		ENSSSCG00000020817	NA	-0.714162	8.94039	10.4783	0.00120784	0.0157063		ENSSSCG00000023972	DRAM1	1.11161	3.89792	22.0467	2.66092e-06	3.42939e-05
ENSSSCG00000003178	IRF3	0.940478	7.75532	53.3038	2.85759e-13	3.78795e-12		ENSSSCG00000005926	PARP10	0.645089	6.98373	10.4694	0.00121369	0.0157636		ENSSSCG00000013553	VAV1	1.01473	8.4696	22.0457	2.66235e-06	3.42939e-05
ENSSSCG00000007524	ATP5E	-1.11262	11.8025	53.1695	3.05968e-13	4.05093e-12		ENSSSCG00000005999	DSCC1	-0.861172	2.146	10.4591	0.00122048	0.0158329		ENSSSCG00000028517	SC5DL	-1.07882	3.57294	22.0203	2.69785e-06	3.47102e-05
ENSSSCG00000012828	STARD8	1.59687	1.08951	53.1093	3.15502e-13	4.17211e-12		ENSSSCG00000015519	RASAL2	0.760787	3.60911	10.4532	0.00122437	0.0158646		ENSSSCG00000008562	C2orf18	0.859123	5.69966	22.0141	2.7066e-06	3.47806e-05
ENSSSCG00000011877	CD86	0.899841	4.50652	53.08	3.20235e-13	4.22957e-12		ENSSSCG00000002135	PNP	-0.7978	5.05218	10.4447	0.00123001	0.0159178		ENSSSCG00000008733	NA	-0.907953	3.65549	22.0119	2.70968e-06	3.47806e-05
ENSSSCG00000018050	GRAP	-0.874206	4.00966	53.0552	3.24302e-13	4.27812e-12		ENSSSCG00000027693	ZNF467	0.93624	4.14609	10.4426	0.00123139	0.0159178		ENSSSCG00000023357	REST	-1.16935	3.77675	21.9745	2.76295e-06	3.54227e-05
ENSSSCG00000012889	CHKA	1.01128	3.21962	53.0258	3.29196e-13	4.33745e-12		ENSSSCG00000012842	NA	-0.845946	11.3515	10.4362	0.00123572	0.0159549		ENSSSCG00000003950	TIE1	1.35253	4.62665	21.9455	2.80507e-06	3.58629e-05
ENSSSCG00000017206	GRB2	0.92125	8.42779	52.9736	3.38064e-13	4.44894e-12		ENSSSCG00000010063	DDT	-0.680801	5.94598	10.432	0.00123853	0.0159723		ENSSSCG00000027136	F13A1	1.16381	3.7136	21.9441	2.80712e-06	3.58629e-05
ENSSSCG00000002707	GABARAPL2	-1.06559	10.4515	52.9339	3.4497e-13	4.53436e-12		ENSSSCG00000024428	CHRNA9	1.23066	1.07574	10.4296	0.0012401	0.0159738		ENSSSCG00000012625	PGRMC1	-0.819743	4.40094	21.9393	2.81414e-06	3.59106e-05
ENSSSCG00000010554	SCD	-1.19535	3.59797	52.9044	3.50178e-13	4.59729e-12		ENSSSCG00000006488	C1orf85	0.60727	6.28609	10.4262	0.00124239	0.0159844		ENSSSCG00000005994	SNTB1	1.2029	4.55602	21.9297	2.82819e-06	3.60479e-05
ENSSSCG00000008677	TACC3	0.88551	7.42484	52.8763	3.55226e-13	4.65797e-12		ENSSSCG00000009956	ADRBK2	0.743338	3.09065	10.4116	0.00125225	0.0160735		ENSSSCG00000029310	STK40	1.27897	4.77363	21.9253	2.83473e-06	3.60892e-05
ENSSSCG00000024324	TMEM175	0.935725	3.4327	52.8542	3.59257e-13	4.70519e-12		ENSSSCG00000005212	PLGRKT	0.711718	4.97137	10.4016	0.00125904	0.0161416		ENSSSCG00000017200	UNC13D	1.16869	8.3335	21.9221	2.83939e-06	3.61065e-05
ENSSSCG00000016709	SNX10	1.02443	4.69519	52.7699	3.75014e-13	4.90569e-12		ENSSSCG00000030305	SLC15A2	-0.745443	3.69041	10.3892	0.00126753	0.0162315		ENSSSCG00000024055	TECPR2	1.03344	4.23123	21.9174	2.84636e-06	3.61431e-05
ENSSSCG00000008336	ANXA4	0.983116	4.62937	52.7351	3.81699e-13	4.98717e-12		ENSSSCG00000017495	GRB7	-0.945094	1.71961	10.3782	0.00127509	0.0163092		ENSSSCG00000005212	PLGRKT	0.96574	4.97137	21.9157	2.84888e-06	3.61431e-05
ENSSSCG00000007659	ZCWPW1	1.2342	3.42804	52.73	3.82694e-13	4.9942e-12		ENSSSCG00000017087	GM2A	0.699616	7.44769	10.3712	0.00127996	0.0163524		ENSSSCG00000030278	MLLT11	-1.07171	3.68851	21.9029	2.86794e-06	3.63427e-05
ENSSSCG00000026123	IGFBP2	-1.00546	3.02677	52.6143	4.05932e-13	5.29115e-12		ENSSSCG00000005612	NA	-0.716752	9.54406	10.3665	0.00128319	0.0163746		ENSSSCG00000008973	NAAA	0.811214	5.97376	21.8921	2.88423e-06	3.65069e-05
ENSSSCG00000026592	TLR6	1.05086	3.60538	52.5858	4.11847e-13	5.36185e-12		ENSSSCG00000008677	TACC3	0.749802	7.42461	10.363	0.00128564	0.0163867		ENSSSCG00000007030	IKBKB	0.852109	6.72208	21.8822	2.89917e-06	3.66235e-05
ENSSSCG00000024172	PAFAH2	0.883514	7.26082	52.4914	4.32138e-13	5.61934e-12		ENSSSCG00000025167	NCKAP1L	0.758329	6.41558	10.3605	0.00128744	0.0163905		ENSSSCG00000003199	AP2A1	1.18596	7.14414	21.8815	2.90014e-06	3.66235e-05
ENSSSCG00000006364	DEDD	0.832676	4.22758	52.4857	4.33384e-13	5.62884e-12		ENSSSCG00000016426	ACTR3B	-0.770319	3.1698	10.3537	0.00129216	0.0164231		ENSSSCG00000013842	CYP4F3	1.81633	4.65864	21.8791	2.90384e-06	3.66279e-05
ENSSSCG00000013735	JUNB	0.851595	7.24053	52.4291	4.46063e-13	5.78664e-12		ENSSSCG00000017502	PGAP3	0.675766	5.33405	10.3505	0.00129438	0.0164231		ENSSSCG00000021409	TRIB1	1.57973	1.86879	21.7935	3.03634e-06	3.82111e-05
ENSSSCG00000017788	TP53I13	-1.00459	4.04608	52.4074	4.51021e-13	5.84403e-12		ENSSSCG00000024666	FXYD3	-1.33823	4.49546	10.3503	0.00129451	0.0164231		ENSSSCG00000004123	UTRN	-0.930291	4.61975	21.7679	3.07705e-06	3.86789e-05
ENSSSCG00000027528	TMEM107	-1.09364	3.19653	52.4044	4.51719e-13	5.84616e-12		ENSSSCG00000006009	EXT1	0.78427	3.48404	10.3433	0.00129948	0.0164672		ENSSSCG00000013414	ARID3A	0.953405	6.28047	21.7647	3.08219e-06	3.8699e-05
ENSSSCG00000013260	MDK	0.993956	4.45564	52.3056	4.75025e-13	6.14052e-12		ENSSSCG00000025972	NTAN1	-1.10886	9.58792	10.3142	0.00132009	0.0166896		ENSSSCG00000013648	TYK2	1.02887	6.53568	21.758	3.09291e-06	3.87891e-05
ENSSSCG00000015844	GSR	0.953894	4.28058	52.2065	4.99594e-13	6.45048e-12		ENSSSCG00000014891	GAB4	1.12762	4.64279	10.3103	0.00132291	0.0167059		ENSSSCG00000009114	PRSS12	-0.842943	4.13838	21.7348	3.13067e-06	3.91728e-05
ENSSSCG00000012035	SYNJ1	0.841494	4.26967	52.1683	5.09421e-13	6.56961e-12		ENSSSCG00000025455	RALB	0.822937	7.71366	10.2845	0.0013415	0.016905		ENSSSCG00000023053	LRP10	1.03546	8.47374	21.6748	3.23011e-06	4.03382e-05
ENSSSCG00000004541	FECH	-1.08446	7.31609	52.1625	5.1093e-13	6.5813e-12		ENSSSCG00000008262	SEMA4F	-0.670101	3.75157	10.2842	0.00134177	0.016905		ENSSSCG00000021361	ZNF710	1.62469	2.9782	21.6741	3.23119e-06	4.03382e-05
ENSSSCG00000001703	NFKBIE	0.861612	7.19703	52.1328	5.18722e-13	6.67382e-12		ENSSSCG00000007395	SYS1	0.675362	6.07411	10.2689	0.0013529	0.0170208		ENSSSCG00000008163	IL1R2	1.98271	2.43348	21.6688	3.24013e-06	4.04037e-05
ENSSSCG00000016758	STK17A	0.866833	7.13347	52.0684	5.36008e-13	6.88811e-12		ENSSSCG00000026760	GZMM	-1.0764	5.19751	10.2667	0.00135454	0.0170208		ENSSSCG00000003857	NA	1.06799	1.99742	21.6475	3.27629e-06	4.08081e-05
ENSSSCG00000015352	ARL4A	-0.775341	5.07786	52.0257	5.47788e-13	7.03124e-12		ENSSSCG00000001528	RPS10	-0.816869	11.3169	10.2652	0.00135562	0.0170208		ENSSSCG00000016479	NA	-0.961673	4.05048	21.6424	3.28504e-06	4.08705e-05
ENSSSCG00000014073	HEXB	0.84386	6.57277	51.9792	5.60924e-13	7.1914e-12		ENSSSCG00000014387	DIAPH1	0.728145	6.88597	10.2549	0.00136322	0.01709		ENSSSCG00000024895	GGA1	1.07482	4.93988	21.6008	3.35715e-06	4.17202e-05
ENSSSCG00000003158	DHDH	0.863628	3.2937	51.9505	5.69177e-13	7.28866e-12		ENSSSCG00000030658	SERPINF2	-0.916819	2.04207	10.2535	0.00136426	0.01709		ENSSSCG00000017499	STARD3	0.898842	6.17606	21.581	3.39188e-06	4.2104e-05
ENSSSCG00000014628	APBB1	-0.770936	5.4476	51.9388	5.72577e-13	7.32363e-12		ENSSSCG00000008021	TMEM204	-0.648185	5.33392	10.2265	0.00138438	0.0173222		ENSSSCG00000015093	CD3D	-0.956874	6.00346	21.5673	3.41635e-06	4.23526e-05
ENSSSCG00000014913	NA	0.995593	7.36034	51.8995	5.84151e-13	7.45424e-12		ENSSSCG00000015102	CCDC84	-1.05764	6.05655	10.2199	0.00138936	0.0173489		ENSSSCG00000016348	GTPBP2	1.59881	1.29984	21.5491	3.44889e-06	4.26664e-05
ENSSSCG00000027946	MVP	0.88337	8.18308	51.8915	5.86537e-13	7.47595e-12		ENSSSCG00000011353	PFKFB4	0.774535	4.23794	10.2176	0.00139103	0.0173489		ENSSSCG00000011562	EMC3	0.896282	7.24742	21.5394	3.46639e-06	4.28344e-05
ENSSSCG00000021292	OSBPL9	0.880284	6.93584	51.8775	5.90732e-13	7.52066e-12		ENSSSCG00000008180	EIF5B	-0.872566	6.10064	10.2173	0.00139128	0.0173489		ENSSSCG00000026261	NA	1.09211	2.70831	21.534	3.47611e-06	4.29061e-05
ENSSSCG00000006919	GBP4	1.45619	8.40347	51.8199	6.08308e-13	7.73541e-12		ENSSSCG00000025981	SLC38A5	-0.82124	5.31792	10.2126	0.00139487	0.0173739		ENSSSCG00000029813	TSPAN5	-0.783379	5.89018	21.5259	3.49074e-06	4.3038e-05
ENSSSCG00000010041	NA	-1.05554	9.0747	51.7466	6.31475e-13	8.02069e-12		ENSSSCG00000005001	RPL10L	-0.639362	4.76597	10.2081	0.00139827	0.0173964		ENSSSCG00000009071	PHF17	-1.31893	5.59493	21.5109	3.51821e-06	4.33279e-05
ENSSSCG00000013648	TYK2	0.868536	6.5364	51.7362	6.34803e-13	8.04427e-12		ENSSSCG00000025643	NA	1.12597	1.81857	10.1949	0.00140829	0.0175012		ENSSSCG00000005271	C9orf41	-1.21094	3.72179	21.506	3.52714e-06	4.3389e-05
ENSSSCG00000014803	NA	1.23367	3.24455	51.6813	6.52808e-13	8.25111e-12		ENSSSCG00000014965	ENDOD1	-1.15271	7.1791	10.1928	0.00140992	0.0175015		ENSSSCG00000023336	METTL21A	-0.926687	3.0938	21.493	3.55129e-06	4.36369e-05
ENSSSCG00000005672	PPP2R4	-1.01208	9.30493	51.6796	6.53389e-13	8.25111e-12		ENSSSCG00000005047	CDKN3	-0.838591	2.21345	10.1878	0.00141375	0.0175173		ENSSSCG00000024400	TXNL4B	1.05372	2.82536	21.4853	3.56555e-06	4.37319e-05
ENSSSCG00000010044	IGLL1	-1.03955	9.39781	51.6625	6.59112e-13	8.31378e-12		ENSSSCG00000005724	SETX	0.616734	6.99118	10.1844	0.00141634	0.0175173		ENSSSCG00000011629	ACAD11	-0.87416	3.14237	21.4845	3.56702e-06	4.37319e-05
ENSSSCG00000023693	PROC	-1.3336	2.47517	51.6347	6.68499e-13	8.42247e-12		ENSSSCG00000017006	LCP2	0.717331	7.88485	10.1833	0.0014172	0.0175173		ENSSSCG00000028124	NA	-0.987749	6.51576	21.4815	3.57254e-06	4.37506e-05
ENSSSCG00000012258	FUNDC1	1.01963	7.22385	51.4337	7.40571e-13	9.31978e-12		ENSSSCG00000003275	LAIR1	0.899578	5.1877	10.1828	0.00141759	0.0175173		ENSSSCG00000027766	ZNF467	1.19713	5.61099	21.4414	3.64805e-06	4.4547e-05
ENSSSCG00000012695	DDX26B	1.01652	4.47938	51.4254	7.43692e-13	9.34829e-12		ENSSSCG00000009146	RPL34	-0.749934	9.08287	10.1701	0.00142736	0.0176014		ENSSSCG00000007355	TOP1	1.17079	5.53753	21.4405	3.64979e-06	4.4547e-05
ENSSSCG00000005313	CCDC107	-0.726566	4.78312	51.4138	7.48092e-13	9.3928e-12		ENSSSCG00000028045	MUL1	0.742045	5.79614	10.1698	0.00142762	0.0176014		ENSSSCG00000003267	MBOAT7	1.26229	9.13157	21.4002	3.7273e-06	4.54251e-05
ENSSSCG00000003204	VRK3	0.731926	4.98912	51.3617	7.68213e-13	9.63438e-12		ENSSSCG00000024010	ASB12	-1.00396	5.34628	10.158	0.00143679	0.0176946		ENSSSCG00000023948	UBTD2	0.900638	3.71229	21.3988	3.73004e-06	4.54251e-05
ENSSSCG00000024344	CCR5	1.49064	5.41201	51.3107	7.88449e-13	9.85427e-12		ENSSSCG00000023762	TRPM2	1.52948	2.29337	10.1539	0.00143998	0.0177139		ENSSSCG00000015545	GLUL	1.07273	6.7895	21.3506	3.82498e-06	4.65294e-05
ENSSSCG00000012157	PHKA2	1.12283	4.54503	51.2067	8.31332e-13	1.03665e-11		ENSSSCG00000006127	NBN	0.917366	3.15007	10.146	0.00144618	0.0177702		ENSSSCG00000003114	DHX34	1.67926	4.77001	21.3461	3.83409e-06	4.65884e-05
ENSSSCG00000023522	TGM2	0.952815	4.71008	51.1751	8.44846e-13	1.0523e-11		ENSSSCG00000016182	RUFY4	1.52085	3.49997	10.1419	0.00144936	0.0177892		ENSSSCG00000027828	NCKAP1L	1.20774	5.65591	21.3389	3.84848e-06	4.66596e-05
ENSSSCG00000025053	RYBP	-0.767633	4.98575	51.1353	8.62146e-13	1.07263e-11		ENSSSCG00000028872	PSMB8	0.70437	4.53438	10.1329	0.00145648	0.0178565		ENSSSCG00000005830	KIAA1984	2.59102	1.02754	21.3322	3.86195e-06	4.67711e-05
ENSSSCG00000000492	LYZ	1.2499	9.71166	51.1063	8.74969e-13	1.08735e-11		ENSSSCG00000010071	MMP11	-0.920449	1.17842	10.1116	0.00147341	0.0180439		ENSSSCG00000014800	RNF121	0.744076	5.34245	21.3273	3.87176e-06	4.68381e-05
ENSSSCG00000014316	TGFBI	1.15538	7.763	51.0975	8.78908e-13	1.091e-11		ENSSSCG00000025429	PICALM	1.10561	1.92336	10.0982	0.00148418	0.0181555		ENSSSCG00000028331	IL1R2	1.89853	4.99662	21.3133	3.90023e-06	4.71304e-05
ENSSSCG00000012201	CXorf21	1.167	3.78498	51.0218	9.1348e-13	1.13263e-11		ENSSSCG00000027828	NCKAP1L	0.874717	5.65591	10.0643	0.00151173	0.0184718		ENSSSCG00000026568	C6orf108	-0.998916	4.09342	21.3028	3.92148e-06	4.73348e-05
ENSSSCG00000025374	DVL3	0.969162	5.29754	50.9405	9.5209e-13	1.17917e-11		ENSSSCG00000011877	CD86	0.652381	4.50462	10.0581	0.00151682	0.0185098		ENSSSCG00000015753	ANGPT2	-1.07626	3.10446	21.2861	3.95591e-06	4.76977e-05
ENSSSCG00000015122	THY1	1.27945	8.72504	50.865	9.89398e-13	1.22261e-11		ENSSSCG00000007030	IKBKB	0.614445	6.72208	10.0564	0.00151823	0.0185098		ENSSSCG00000006827	CYB561D1	0.999755	4.29124	21.2792	3.97014e-06	4.78166e-05
ENSSSCG00000016479	NA	-0.844656	4.04804	50.8506	9.9671e-13	1.23025e-11		ENSSSCG00000022493	NA	0.736074	3.07099	10.052	0.00152181	0.0185329		ENSSSCG00000010451	IFIT2	1.60605	7.1623	21.2703	3.98857e-06	4.79857e-05
ENSSSCG00000021343	ZEB2	1.38056	2.06326	50.7984	1.02358e-12	1.262e-11		ENSSSCG00000012137	BMX	0.943718	4.66759	10.0456	0.00152713	0.0185625		ENSSSCG00000023512	SLC36A1	0.860953	4.76958	21.2469	4.03765e-06	4.85068e-05
ENSSSCG00000009794	MLXIP	1.1654	2.97008	50.79	1.02798e-12	1.26599e-11		ENSSSCG00000002530	CINP	-0.620177	5.28805	10.045	0.00152764	0.0185625		ENSSSCG00000002629	FBXO9	-1.32511	8.93432	21.2454	4.04075e-06	4.85068e-05
ENSSSCG00000007933	2018-09-13	1.79762	1.51367	50.6964	1.07818e-12	1.32483e-11		ENSSSCG00000004823	LRRK1	0.638972	4.05383	10.0259	0.00154353	0.0187348		ENSSSCG00000025977	SNX24	1.43106	2.76683	21.2312	4.07075e-06	4.88133e-05
ENSSSCG00000017466	CCR7	-0.88568	8.23133	50.6861	1.08386e-12	1.33032e-11		ENSSSCG00000016141	PLEKHM3	0.891776	3.4006	10.0146	0.00155301	0.0188289		ENSSSCG00000018050	GRAP	-0.940459	4.01436	21.2269	4.08001e-06	4.88708e-05
ENSSSCG00000012446	P2RY10	-0.777606	5.56836	50.6316	1.11439e-12	1.36625e-11		ENSSSCG00000013601	2018-03-03	-1.27503	10.5231	9.98603	0.00157732	0.0190966		ENSSSCG00000008574	KIF3C	1.48208	1.25357	21.2221	4.09015e-06	4.89386e-05
ENSSSCG00000023349	ZNF768	1.03593	4.13663	50.6165	1.12296e-12	1.37521e-11		ENSSSCG00000014958	FUT4	0.824788	1.72917	9.98456	0.00157858	0.0190966		ENSSSCG00000028872	PSMB8	0.958219	4.53438	21.203	4.13114e-06	4.9375e-05
ENSSSCG00000029675	MMP8	4.58127	2.75267	50.5984	1.1334e-12	1.38645e-11		ENSSSCG00000008336	ANXA4	0.768876	4.62607	9.9688	0.00159215	0.0192395		ENSSSCG00000014131	SSBP2	-1.20073	2.81036	21.1284	4.29518e-06	5.12795e-05
ENSSSCG00000014598	PPFIBP2	1.16691	3.24872	50.5408	1.16714e-12	1.42612e-11		ENSSSCG00000007617	ZNF655	0.800932	2.04473	9.96548	0.00159502	0.0192521		ENSSSCG00000004878	SOCS6	1.42863	1.86668	21.1194	4.3154e-06	5.14648e-05
ENSSSCG00000005830	KIAA1984	2.15932	1.03035	50.5264	1.17575e-12	1.43504e-11		ENSSSCG00000008939	IGJ	-0.811997	8.40974	9.96353	0.00159672	0.0192521		ENSSSCG00000014437	PPARGC1B	1.37063	1.15578	21.0447	4.48692e-06	5.3452e-05
ENSSSCG00000024666	FXYD3	-1.1665	4.48601	50.4657	1.21267e-12	1.47846e-11		ENSSSCG00000022313	AAMP	0.565592	4.66234	9.95992	0.00159985	0.0192687		ENSSSCG00000009259	PAQR3	1.14367	2.81565	21.0347	4.51038e-06	5.3673e-05
ENSSSCG00000014131	SSBP2	-1.02618	2.80272	50.39	1.26032e-12	1.53313e-11		ENSSSCG00000015261	VPS26B	0.768972	3.90607	9.94773	0.00161048	0.0193753		ENSSSCG00000024511	NA	1.18889	3.89309	21.0294	4.52287e-06	5.37632e-05
ENSSSCG00000023971	H3F3B	-0.877652	9.06674	50.3801	1.26675e-12	1.53924e-11		ENSSSCG00000001027	BMP6	-0.686552	6.83331	9.93942	0.00161777	0.0194203		ENSSSCG00000017513	NPEPPS	0.7908	4.96865	20.9508	4.71219e-06	5.59241e-05
ENSSSCG00000013553	VAV1	0.895638	8.46972	50.3635	1.27748e-12	1.55056e-11		ENSSSCG00000024263	SERF2	-0.778874	10.7965	9.9233	0.001632	0.0195273		ENSSSCG00000008553	PREB	0.802785	4.03352	20.9498	4.71489e-06	5.59241e-05
ENSSSCG00000010094	SNAP29	0.79691	5.64711	50.3407	1.29238e-12	1.56691e-11		ENSSSCG00000029464	NA	1.02641	2.025	9.92325	0.00163204	0.0195273		ENSSSCG00000027269	NA	1.48184	3.14509	20.9216	4.7848e-06	5.66919e-05
ENSSSCG00000022493	NA	0.932585	3.07744	50.3215	1.30513e-12	1.58061e-11		ENSSSCG00000008316	NAGK	1.00839	10.1822	9.91095	0.00164299	0.0196368		ENSSSCG00000006941	DDAH1	-1.43351	5.36515	20.9177	4.79455e-06	5.67459e-05
ENSSSCG00000005022	NIN	0.947586	4.44304	50.2094	1.38183e-12	1.67164e-11		ENSSSCG00000002472	IFI27L2	-0.876249	3.47287	9.90746	0.0016461	0.0196526		ENSSSCG00000015437	PIK3CG	1.24293	2.23808	20.8813	4.88639e-06	5.77079e-05
ENSSSCG00000006578	S100A4	-0.973657	8.66916	50.1891	1.39619e-12	1.68716e-11		ENSSSCG00000013905	FKBP8	-1.03647	10.1436	9.89708	0.00165541	0.0197422		ENSSSCG00000010094	SNAP29	0.8955	5.64597	20.8741	4.90476e-06	5.78625e-05
ENSSSCG00000026482	NCKAP1L	1.0115	3.9559	50.1859	1.39852e-12	1.68811e-11		ENSSSCG00000027810	AP3B1	0.587447	4.47875	9.89118	0.00166073	0.0197841		ENSSSCG00000022630	FLYWCH2	1.42388	1.15749	20.8339	5.00892e-06	5.8964e-05
ENSSSCG00000023497	CAMK4	-0.77218	5.28695	50.1791	1.40333e-12	1.69205e-11		ENSSSCG00000009924	ANKRD13A	0.839035	3.58113	9.88806	0.00166355	0.019796		ENSSSCG00000009410	KIAA0226L	-0.958682	4.05962	20.8274	5.02598e-06	5.91012e-05
ENSSSCG00000024818	RCAN3	-0.742877	5.46888	50.0229	1.51958e-12	1.8302e-11		ENSSSCG00000006382	SLAMF6	0.900034	4.16356	9.87144	0.00167864	0.0199323		ENSSSCG00000016101	CFLAR	0.884634	5.424	20.8218	5.04054e-06	5.92087e-05
ENSSSCG00000028912	TRANK1	1.5654	2.66108	49.932	1.59166e-12	1.9149e-11		ENSSSCG00000004597	AQP9	0.851487	2.88895	9.86832	0.00168149	0.0199445		ENSSSCG00000013380	NUCB2	1.3151	1.42278	20.7793	5.15358e-06	6.04068e-05
ENSSSCG00000025033	NA	1.25469	1.64173	49.8785	1.63564e-12	1.96564e-11		ENSSSCG00000002689	CMIP	0.677141	6.17788	9.8505	0.00169785	0.0200949		ENSSSCG00000022692	RINL	0.96224	3.6856	20.7662	5.18901e-06	6.07569e-05
ENSSSCG00000023948	UBTD2	0.885279	3.71488	49.8213	1.68403e-12	2.02158e-11		ENSSSCG00000016792	FAM134B	-0.581116	5.4782	9.83839	0.00170907	0.020184		ENSSSCG00000009408	LRCH1	1.02569	3.1354	20.7439	5.2499e-06	6.14042e-05
ENSSSCG00000022059	NA	-0.785627	7.08865	49.8173	1.68751e-12	2.02354e-11		ENSSSCG00000009097	ANXA5	0.734821	7.96052	9.8055	0.00173991	0.0205261		ENSSSCG00000029737	CKS1B	-0.841019	3.96101	20.733	5.27985e-06	6.16885e-05
ENSSSCG00000024495	SELPLG	1.15264	8.18341	49.7908	1.71042e-12	2.04875e-11		ENSSSCG00000026592	TLR6	0.84143	3.60269	9.8003	0.00174483	0.020562		ENSSSCG00000001572	FGD2	0.819898	6.1343	20.7139	5.33288e-06	6.22416e-05
ENSSSCG00000002776	ATP6V0D1	0.946512	8.02981	49.6957	1.79536e-12	2.14815e-11		ENSSSCG00000012583	ACSL4	0.981091	8.05721	9.79024	0.00175441	0.0206202		ENSSSCG00000007436	MMP9	1.86827	7.82675	20.683	5.41959e-06	6.31861e-05
ENSSSCG00000006777	RHOC	1.16946	8.57328	49.6373	1.84962e-12	2.20824e-11		ENSSSCG00000028333	NA	-1.06446	2.04123	9.7892	0.0017554	0.0206202		ENSSSCG00000013073	FADS3	-1.07839	6.28063	20.6378	5.54886e-06	6.46244e-05
ENSSSCG00000028327	RHOBTB1	-1.02721	3.29086	49.6181	1.86783e-12	2.22755e-11		ENSSSCG00000026482	NCKAP1L	0.912802	3.95621	9.78728	0.00175723	0.0206202		ENSSSCG00000013876	MYO9B	0.931788	8.79993	20.6069	5.6392e-06	6.55509e-05
ENSSSCG00000014339	CTNNA1	0.990634	5.3599	49.5584	1.92555e-12	2.29388e-11		ENSSSCG00000027509	VPS54	1.14893	1.89321	9.78607	0.00175839	0.0206202		ENSSSCG00000021332	PAX8	1.48853	1.18769	20.6057	5.64282e-06	6.55509e-05
ENSSSCG00000022435	NA	-0.766004	4.17174	49.4622	2.02233e-12	2.40133e-11		ENSSSCG00000013043	MACROD1	-0.895205	2.43642	9.78341	0.00176093	0.0206202		ENSSSCG00000021766	NA	1.12007	3.63166	20.5822	5.71248e-06	6.62478e-05
ENSSSCG00000017091	TNIP1	0.862274	8.07048	49.442	2.04327e-12	2.42356e-11		ENSSSCG00000015671	ARHGAP15	0.640952	6.89591	9.78325	0.00176109	0.0206202		ENSSSCG00000001093	ACOT13	-1.00447	3.66188	20.5798	5.71977e-06	6.62621e-05
ENSSSCG00000007565	TTYH3	1.66647	2.49383	49.4256	2.06039e-12	2.44121e-11		ENSSSCG00000003112	NA	-0.74745	3.23777	9.78007	0.00176413	0.0206337		ENSSSCG00000024023	HNMT	1.04362	5.61692	20.5741	5.73665e-06	6.63873e-05
ENSSSCG00000015843	NA	0.8502	7.40129	49.4191	2.06721e-12	2.44665e-11		ENSSSCG00000010044	IGLL1	-1.04517	9.39785	9.77235	0.00177156	0.0206985		ENSSSCG00000002866	CEBPA	1.12315	3.70463	20.5538	5.79791e-06	6.70253e-05
ENSSSCG00000002829	MMP2	1.3978	2.41785	49.4049	2.08226e-12	2.46179e-11		ENSSSCG00000017359	RUNDC3A	-0.729982	4.79164	9.74473	0.00179838	0.0209503		ENSSSCG00000022790	SNX2	0.844789	6.71752	20.5238	5.88941e-06	6.80111e-05
ENSSSCG00000009349	RFC3	-0.783815	3.94071	49.4015	2.08583e-12	2.46336e-11		ENSSSCG00000015724	GYPC	-1.03566	8.46421	9.74452	0.00179858	0.0209503		ENSSSCG00000017087	GM2A	0.926167	7.44769	20.5054	5.94643e-06	6.85972e-05
ENSSSCG00000011474	PXK	0.809248	6.17101	49.3843	2.10418e-12	2.47967e-11		ENSSSCG00000003047	NA	1.13758	3.2737	9.73055	0.0018123	0.0210844		ENSSSCG00000008032	NA	-1.08328	3.79156	20.4502	6.12023e-06	7.05278e-05
ENSSSCG00000008937	AMBN	0.777185	3.62433	49.3784	2.11061e-12	2.48457e-11		ENSSSCG00000006324	ALDH9A1	0.58581	7.60918	9.72022	0.00182251	0.0211807		ENSSSCG00000017583	SGCA	-1.39615	3.73567	20.4444	6.13901e-06	7.06697e-05
ENSSSCG00000027800	NA	-0.86236	3.39585	49.3233	2.17064e-12	2.55249e-11		ENSSSCG00000022396	BLZF1	0.715089	4.40875	9.71681	0.00182591	0.0211976		ENSSSCG00000015137	CRTAM	-1.26049	3.31538	20.4418	6.14721e-06	7.06897e-05
ENSSSCG00000013599	ANGPTL4	-0.836339	5.51146	49.2781	2.2213e-12	2.60925e-11		ENSSSCG00000001527	C6orf106	-0.629871	4.85801	9.69952	0.00184316	0.0213752		ENSSSCG00000003433	PLOD1	1.3544	6.02312	20.437	6.1627e-06	7.07934e-05
ENSSSCG00000025042	ICOS	-0.882642	3.53325	49.232	2.2741e-12	2.6684e-11		ENSSSCG00000000563	LRMP	0.598653	5.8357	9.6927	0.00185001	0.0214178		ENSSSCG00000010991	AQP3	-1.03308	5.78811	20.4341	6.17215e-06	7.08276e-05
ENSSSCG00000021825	RPS21	-0.761083	5.91678	49.2181	2.29027e-12	2.68451e-11		ENSSSCG00000014393	GNPDA1	0.683005	6.18536	9.69197	0.00185075	0.0214178		ENSSSCG00000014891	GAB4	1.50432	4.64279	20.4299	6.18563e-06	7.09078e-05
ENSSSCG00000011121	CELF2	0.802759	6.02356	49.18	2.33518e-12	2.73421e-11		ENSSSCG00000026582	NA	-0.568395	5.29357	9.68611	0.00185666	0.0214635		ENSSSCG00000012127	GEMIN8	0.804325	3.70205	20.3987	6.28722e-06	7.19969e-05
ENSSSCG00000022258	NA	1.9318	7.96909	49.1698	2.34734e-12	2.7455e-11		ENSSSCG00000007542	PRKAR1B	-1.05498	3.40253	9.67876	0.0018641	0.021504		ENSSSCG00000005171	PLIN2	1.06418	1.76227	20.3963	6.29502e-06	7.20108e-05
ENSSSCG00000026582	NA	-0.677771	5.29359	49.1434	2.37916e-12	2.77678e-11		ENSSSCG00000017791	NA	0.796162	3.58704	9.67363	0.00186932	0.0215415		ENSSSCG00000015844	GSR	0.981011	4.27703	20.3695	6.38389e-06	7.29511e-05
ENSSSCG00000027441	RPL22L1	-0.799497	6.04478	49.1337	2.39097e-12	2.7876e-11		ENSSSCG00000021837	NA	0.836581	6.44577	9.67125	0.00187174	0.0215467		ENSSSCG00000001667	ZNF318	-0.818945	4.21944	20.3653	6.39783e-06	7.30341e-05
ENSSSCG00000026169	MFSD12	0.750131	6.03863	49.0807	2.4564e-12	2.85779e-11		ENSSSCG00000008769	CD68	1.70671	1.62156	9.6631	0.00188007	0.0216198		ENSSSCG00000026255	PLCG2	1.11094	5.35453	20.34	6.48296e-06	7.39287e-05
ENSSSCG00000029509	KIF22	-0.761176	5.67545	49.059	2.48373e-12	2.88651e-11		ENSSSCG00000029531	SAMHD1	1.11131	1.71297	9.65531	0.00188805	0.0216661		ENSSSCG00000017614	TRIM25	1.49253	2.55919	20.3224	6.54307e-06	7.44449e-05
ENSSSCG00000009176	LAMTOR3	0.827514	5.51573	49.0547	2.48918e-12	2.88977e-11		ENSSSCG00000009322	SLC46A3	0.742336	3.84296	9.6345	0.00190956	0.0218899		ENSSSCG00000026876	ABHD12	0.854424	5.93703	20.3217	6.54545e-06	7.44449e-05
ENSSSCG00000007888	TNFRSF17	-0.747795	4.37276	48.9814	2.58402e-12	2.99669e-11		ENSSSCG00000024172	PAFAH2	0.650397	7.2605	9.63023	0.001914	0.0219178		ENSSSCG00000010026	PIK3IP1	-0.941041	6.44176	20.3178	6.55863e-06	7.44449e-05
ENSSSCG00000026139	TIFA	1.38959	4.11168	48.9514	2.62382e-12	3.03962e-11		ENSSSCG00000001418	NEU1	0.640391	5.33757	9.61877	0.00192599	0.022032		ENSSSCG00000025053	RYBP	-1.02756	4.98318	20.3175	6.55981e-06	7.44449e-05
ENSSSCG00000012857	CARS	0.762669	5.94021	48.9416	2.63703e-12	3.05171e-11		ENSSSCG00000017134	FN3KRP	-0.659227	5.2657	9.60504	0.00194044	0.0221741		ENSSSCG00000003755	MCOLN2	-0.909176	5.91935	20.3168	6.56226e-06	7.44449e-05
ENSSSCG00000017753	KSR1	0.769722	5.84692	48.9052	2.68638e-12	3.10552e-11		ENSSSCG00000030385	C3	1.00511	4.62199	9.60096	0.00194476	0.0221995		ENSSSCG00000027127	MAP2K2	0.886378	8.22303	20.3101	6.58518e-06	7.46275e-05
ENSSSCG00000026924	NA	-0.95805	4.26104	48.748	2.91054e-12	3.3611e-11		ENSSSCG00000024347	CRISP3	-1.47882	2.63686	9.59911	0.00194672	0.0221995		ENSSSCG00000003766	DNAJB4	-1.29996	2.99763	20.2963	6.63275e-06	7.50111e-05
ENSSSCG00000007030	IKBKB	0.740793	6.72239	48.7222	2.94914e-12	3.40209e-11		ENSSSCG00000007565	TTYH3	1.7749	2.50868	9.58016	0.00196692	0.0224064		ENSSSCG00000022435	NA	-0.918278	4.1773	20.2352	6.84814e-06	7.7367e-05
ENSSSCG00000006488	C1orf85	0.695146	6.28626	48.7013	2.9807e-12	3.43488e-11		ENSSSCG00000001819	MAN2A2	0.64285	4.45903	9.56174	0.00198675	0.0226089		ENSSSCG00000025033	NA	1.36871	1.6353	20.2233	6.8907e-06	7.77675e-05
ENSSSCG00000012365	MSN	0.95468	7.14223	48.6853	3.00509e-12	3.45933e-11		ENSSSCG00000006709	NA	0.842803	4.87226	9.55882	0.00198991	0.0226212		ENSSSCG00000028968	RAC1	0.856987	8.02326	20.2052	6.95624e-06	7.83455e-05
ENSSSCG00000009148	LEF1	-0.91523	6.63383	48.4638	3.36444e-12	3.86893e-11		ENSSSCG00000025813	SNRPD2	-0.740314	7.61844	9.55082	0.0019986	0.0226729		ENSSSCG00000001405	LTB	-0.892255	8.41195	20.1909	7.00864e-06	7.88544e-05
ENSSSCG00000028220	SIPA1	0.798763	6.28213	48.337	3.58909e-12	4.12293e-11		ENSSSCG00000004142	CITED2	0.816644	3.94342	9.54465	0.00200533	0.0227103		ENSSSCG00000027357	CSTB	1.07024	7.6137	20.1882	7.01831e-06	7.88821e-05
ENSSSCG00000007131	CST7	-0.964734	6.21036	48.3171	3.6257e-12	4.16062e-11		ENSSSCG00000017525	NFE2L1	0.816006	3.15157	9.54399	0.00200605	0.0227103		ENSSSCG00000003679	PPP4R1	1.07215	2.92333	20.1783	7.05492e-06	7.92121e-05
ENSSSCG00000003112	NA	-0.841517	3.24142	48.1545	3.93931e-12	4.51576e-11		ENSSSCG00000014305	SAR1B	0.559087	5.73444	9.53511	0.00201578	0.0227968		ENSSSCG00000027287	NA	1.00218	7.25713	20.1531	7.14852e-06	8.00986e-05
ENSSSCG00000007228	HM13	0.834753	6.70382	48.1338	3.98098e-12	4.55874e-11		ENSSSCG00000005595	RPL35	-0.799533	10.6294	9.5076	0.00204623	0.0231173		ENSSSCG00000016926	GAPT	1.70616	1.45531	20.1425	7.18811e-06	8.04598e-05
ENSSSCG00000013777	CLEC17A	-0.812547	4.88601	48.0966	4.05736e-12	4.64135e-11		ENSSSCG00000000705	CD27	-0.739712	8.38589	9.50018	0.00205452	0.023187		ENSSSCG00000010438	ATAD1	1.09501	4.95729	20.1321	7.22737e-06	8.08164e-05
ENSSSCG00000016934	ERCC8	-0.848345	2.98365	48.0535	4.14749e-12	4.7355e-11		ENSSSCG00000017202	NA	0.726146	9.03267	9.49537	0.00205991	0.0232239		ENSSSCG00000026582	NA	-0.768885	5.29357	20.1247	7.25547e-06	8.10478e-05
ENSSSCG00000010340	FAM213A	-0.983328	8.21967	48.0531	4.14833e-12	4.7355e-11		ENSSSCG00000001572	FGD2	0.590332	6.1343	9.49329	0.00206224	0.0232263		ENSSSCG00000028322	BTG2	-0.746111	5.876	20.1215	7.26739e-06	8.10981e-05
ENSSSCG00000017617	SCPEP1	0.857674	7.28487	47.8658	4.56414e-12	5.20474e-11		ENSSSCG00000017492	ORMDL3	-0.733083	5.62022	9.48882	0.00206728	0.0232411		ENSSSCG00000000769	BID	0.869377	6.56357	20.1192	7.27611e-06	8.11126e-05
ENSSSCG00000006382	SLAMF6	1.06215	4.16432	47.7961	4.72935e-12	5.38751e-11		ENSSSCG00000000601	PTPRO	0.696992	4.45277	9.48835	0.00206781	0.0232411		ENSSSCG00000026269	RAB7L1	-0.869365	5.61453	20.1111	7.30721e-06	8.13764e-05
ENSSSCG00000006156	TPD52	-0.693287	4.4519	47.7788	4.77121e-12	5.42955e-11		ENSSSCG00000013599	ANGPTL4	-0.726166	5.51231	9.48462	0.00207202	0.0232645		ENSSSCG00000025593	TAP2	1.39099	3.36146	20.0419	7.57625e-06	8.42011e-05
ENSSSCG00000013649	ICAM3	1.23684	9.64659	47.765	4.80487e-12	5.46217e-11		ENSSSCG00000016480	NA	-0.799849	4.04386	9.47385	0.00208421	0.0233774		ENSSSCG00000009683	KIF13B	0.855505	4.03483	20.0019	7.73634e-06	8.58059e-05
ENSSSCG00000003549	LDLRAP1	-0.822942	7.05869	47.7424	4.86057e-12	5.51975e-11		ENSSSCG00000026957	RNASE6	0.801348	7.03804	9.46002	0.00209999	0.0235151		ENSSSCG00000017283	CD79B	-1.0553	8.60518	19.9924	7.77524e-06	8.615e-05
ENSSSCG00000000746	NA	0.78814	5.61864	47.7214	4.91289e-12	5.57338e-11		ENSSSCG00000001703	NFKBIE	0.677629	7.1968	9.44605	0.00211604	0.0236616		ENSSSCG00000005311	CD72	-0.996866	5.26293	19.9777	7.83516e-06	8.66493e-05
ENSSSCG00000002329	MAP3K9	1.23253	2.55062	47.7009	4.96452e-12	5.62611e-11		ENSSSCG00000016479	NA	-0.675289	4.05048	9.43819	0.00212514	0.023739		ENSSSCG00000017837	RAP1GAP2	0.887319	5.65681	19.9774	7.83615e-06	8.66493e-05
ENSSSCG00000016174	FN1	1.0405	4.38439	47.644	5.11093e-12	5.78604e-11		ENSSSCG00000001750	PAQR8	0.987106	5.74841	9.43028	0.00213431	0.0238172		ENSSSCG00000011848	TFRC	-0.907273	3.97054	19.9646	7.88889e-06	8.71443e-05
ENSSSCG00000017502	PGAP3	0.816916	5.33501	47.6101	5.19986e-12	5.88063e-11		ENSSSCG00000023993	CD96	-1.00435	3.76226	9.42787	0.00213713	0.0238243		ENSSSCG00000001207	PGBD1	-0.934386	3.16403	19.9615	7.90177e-06	8.71986e-05
ENSSSCG00000001616	TREML2	1.49346	1.82175	47.6076	5.20666e-12	5.88224e-11		ENSSSCG00000013475	NCLN	0.747447	6.94649	9.42379	0.00214189	0.0238531		ENSSSCG00000013643	CDKN2D	0.966448	6.94311	19.9371	8.00324e-06	8.82292e-05
ENSSSCG00000010705	GMFG	1.04705	9.39956	47.585	5.26706e-12	5.94433e-11		ENSSSCG00000028983	TBC1D1	0.636914	3.34443	9.40763	0.00216084	0.0240221		ENSSSCG00000030172	CD40LG	-0.86186	3.98892	19.7898	8.6443e-06	9.50091e-05
ENSSSCG00000014119	SERINC5	-0.781705	4.31332	47.578	5.28579e-12	5.95932e-11		ENSSSCG00000024816	CEBPB	1.31413	1.43307	9.40711	0.00216146	0.0240221		ENSSSCG00000013082	SDHAF2	0.759617	6.24956	19.7842	8.6698e-06	9.51937e-05
ENSSSCG00000011916	ATP6V1A	0.842246	5.72447	47.5682	5.31246e-12	5.98322e-11		ENSSSCG00000021128	HNRNPH2	0.726684	5.53813	9.40248	0.00216692	0.0240583		ENSSSCG00000010437	PAPSS2	1.22946	1.81215	19.7749	8.71175e-06	9.55584e-05
ENSSSCG00000011942	CD47	0.956318	7.16099	47.5434	5.38005e-12	6.05311e-11		ENSSSCG00000022302	GLTSCR1	0.809523	3.1644	9.3888	0.00218315	0.0241649		ENSSSCG00000017466	CCR7	-1.03993	8.23199	19.7426	8.86019e-06	9.70892e-05
ENSSSCG00000009465	TBC1D4	-0.88848	4.09526	47.4938	5.51786e-12	6.20178e-11		ENSSSCG00000024504	NA	-1.36177	1.55985	9.38416	0.00218868	0.0242016		ENSSSCG00000029239	MZB1	-1.10358	7.28685	19.7317	8.9111e-06	9.75494e-05
ENSSSCG00000017235	NA	1.12209	1.55168	47.4793	5.55887e-12	6.24145e-11		ENSSSCG00000020864	VDR	0.760366	5.48083	9.38109	0.00219235	0.0242177		ENSSSCG00000027982	ISG15	1.6318	10.5817	19.7089	9.01792e-06	9.862e-05
ENSSSCG00000030278	MLLT11	-0.832867	3.68682	47.4612	5.61037e-12	6.29282e-11		ENSSSCG00000029217	MAD2L1BP	-0.830266	5.26459	9.36498	0.00221171	0.0244069		ENSSSCG00000010651	ABLIM1	-0.84562	4.91051	19.7053	9.03488e-06	9.87068e-05
ENSSSCG00000013050	MARK2	1.12064	5.00631	47.4273	5.70818e-12	6.39597e-11		ENSSSCG00000001711	CLIC5	-1.02617	1.81187	9.3603	0.00221736	0.0244446		ENSSSCG00000028912	TRANK1	1.56796	2.66059	19.6685	9.21083e-06	0.000100529
ENSSSCG00000017738	ADAP2	1.00385	2.5331	47.3787	5.85148e-12	6.54982e-11		ENSSSCG00000002559	CDCA4	-0.753214	2.19625	9.33386	0.00224958	0.0247749		ENSSSCG00000016646	IFRD1	0.93945	4.79281	19.6274	9.41091e-06	0.00010261
ENSSSCG00000024995	C11orf83	-0.734199	5.11236	47.3563	5.91866e-12	6.61208e-11		ENSSSCG00000005250	NA	0.978617	1.23042	9.32791	0.00225689	0.0248304		ENSSSCG00000009256	ANTXR2	1.09993	4.21746	19.6051	9.52124e-06	0.000103668
ENSSSCG00000024570	KDM4B	0.786464	4.59388	47.3562	5.91919e-12	6.61208e-11		ENSSSCG00000015288	RBBP5	1.07112	1.45933	9.31512	0.0022727	0.0249792		ENSSSCG00000021591	RBM3	-1.12302	6.2196	19.604	9.52695e-06	0.000103668
ENSSSCG00000025704	NA	-0.693313	6.78267	47.3537	5.92657e-12	6.61357e-11		ENSSSCG00000013035	PPP1R14B	-0.588177	5.53522	9.2758	0.00232202	0.025455		ENSSSCG00000017235	NA	1.40777	1.55288	19.6001	9.54654e-06	0.000103778
ENSSSCG00000005826	PHPT1	-0.731063	5.35719	47.2863	6.13405e-12	6.83812e-11		ENSSSCG00000027064	NA	1.034	2.21768	9.27504	0.00232298	0.025455		ENSSSCG00000014081	COL4A3BP	1.31997	1.32496	19.5976	9.55906e-06	0.000103811
ENSSSCG00000011296	ANO10	1.02374	6.18264	47.2471	6.25773e-12	6.96889e-11		ENSSSCG00000009839	NA	0.717445	2.95895	9.2701	0.00232925	0.0254915		ENSSSCG00000014119	SERINC5	-0.927726	4.31107	19.5867	9.61357e-06	0.0001043
ENSSSCG00000028460	S1PR5	-1.31893	6.01421	47.2342	6.29911e-12	7.00783e-11		ENSSSCG00000022070	ZNF143	0.557732	5.20075	9.26875	0.00233097	0.0254915		ENSSSCG00000029507	RASGEF1B	-0.926386	4.84674	19.5324	9.89055e-06	0.000107198
ENSSSCG00000009517	GPR183	-0.747966	6.20887	47.232	6.30639e-12	7.00881e-11		ENSSSCG00000026951	PSMB8	0.777505	6.76876	9.26559	0.00233499	0.0254976		ENSSSCG00000010388	C10orf128	-0.955275	3.89796	19.5265	9.92123e-06	0.000107424
ENSSSCG00000011740	SERPINI1	-0.787688	4.00443	47.1975	6.41826e-12	7.1259e-11		ENSSSCG00000007797	ITGAL	0.954163	8.13969	9.26354	0.00233761	0.0254976		ENSSSCG00000006536	PBXIP1	0.962462	7.90119	19.4988	1.00664e-05	0.000108889
ENSSSCG00000001418	NEU1	0.725419	5.3387	47.1389	6.61317e-12	7.33485e-11		ENSSSCG00000008794	RHOH	0.745808	4.87422	9.26237	0.0023391	0.0254976		ENSSSCG00000010069	DERL3	-0.904586	4.89394	19.4636	1.02536e-05	0.000110784
ENSSSCG00000024511	NA	1.01288	3.89236	47.1277	6.65084e-12	7.36916e-11		ENSSSCG00000012970	CTSW	-0.769204	4.77841	9.24808	0.00235743	0.0256318		ENSSSCG00000005312	SIT1	-0.890584	8.10122	19.4328	1.04202e-05	0.000112382
ENSSSCG00000013100	MS4A6E	1.07783	2.65943	47.0997	6.74657e-12	7.46766e-11		ENSSSCG00000023674	SON	-0.736649	6.772	9.2467	0.0023592	0.0256318		ENSSSCG00000016459	EPHA1	-0.820744	4.04027	19.3942	1.06328e-05	0.000114562
ENSSSCG00000013498	EBI3	0.842283	3.05407	47.0109	7.05946e-12	7.8061e-11		ENSSSCG00000013907	UBA52	-1.01279	12.8561	9.24592	0.00236021	0.0256318		ENSSSCG00000021383	MB21D1	0.986569	5.2121	19.3749	1.07411e-05	0.000115615
ENSSSCG00000008334	MXD1	1.14287	3.68083	46.9818	7.16484e-12	7.91461e-11		ENSSSCG00000021165	ADRB2	0.807834	2.04219	9.24177	0.00236556	0.0256425		ENSSSCG00000024428	CHRNA9	1.64428	1.07574	19.3226	1.1039e-05	0.000118705
ENSSSCG00000000107	CSNK1E	-0.775566	5.60571	46.821	7.77769e-12	8.58293e-11		ENSSSCG00000003742	INO80C	-0.687185	6.27846	9.24152	0.00236588	0.0256425		ENSSSCG00000004954	C15orf61	-0.988231	2.46218	19.3143	1.10875e-05	0.000119109
ENSSSCG00000009922	NA	0.918101	3.60829	46.7008	8.26941e-12	9.11635e-11		ENSSSCG00000021332	PAX8	1.07113	1.18769	9.23877	0.00236944	0.0256556		ENSSSCG00000023993	CD96	-1.31055	3.76226	19.3051	1.11408e-05	0.000119564
ENSSSCG00000017962	KDM6B	1.18784	1.13285	46.6949	8.29467e-12	9.13499e-11		ENSSSCG00000013552	GPR108	0.586985	5.14243	9.22446	0.00238803	0.0258058		ENSSSCG00000002451	RIN3	0.93747	7.70373	19.3021	1.11586e-05	0.000119637
ENSSSCG00000015024	C11orf1	0.959311	3.09882	46.6486	8.49275e-12	9.34373e-11		ENSSSCG00000029168	KIAA0430	0.718671	3.38394	9.22018	0.00239362	0.0258407		ENSSSCG00000005477	FKBP15	0.803202	6.86708	19.2642	1.13819e-05	0.000121913
ENSSSCG00000015987	NFE2L2	0.838856	5.67134	46.6458	8.50472e-12	9.3475e-11		ENSSSCG00000022536	SLC37A2	0.624163	4.44249	9.21761	0.00239699	0.0258515		ENSSSCG00000010383	WDFY4	1.15082	7.69819	19.2614	1.13988e-05	0.000121974
ENSSSCG00000013416	MED16	0.794844	4.61361	46.5613	8.87981e-12	9.74996e-11		ENSSSCG00000024208	F12	-0.946073	3.06903	9.20707	0.00241083	0.0259496		ENSSSCG00000009349	RFC3	-0.966662	3.93604	19.2556	1.14332e-05	0.000122223
ENSSSCG00000011856	RPL35A	-0.92149	8.25525	46.5075	9.12699e-12	1.00013e-10		ENSSSCG00000005240	DOCK8	0.590597	6.02179	9.20163	0.00241799	0.0259983		ENSSSCG00000001134	HIST1H2BC	1.28217	1.9115	19.245	1.14972e-05	0.000122786
ENSSSCG00000025901	LCLAT1	-0.774753	4.23835	46.4547	9.37598e-12	1.02638e-10		ENSSSCG00000012323	TSPYL2	-0.753784	3.81715	9.20004	0.0024201	0.0259983		ENSSSCG00000000522	NAP1L1	-0.812828	8.52404	19.2387	1.15353e-05	0.000123073
ENSSSCG00000029668	IL2RB	-0.959524	7.03413	46.3302	9.99124e-12	1.09264e-10		ENSSSCG00000010280	C10orf54	0.877147	9.04079	9.14082	0.0024997	0.026827		ENSSSCG00000028674	CR2	-1.23608	2.67838	19.2301	1.15871e-05	0.000123506
ENSSSCG00000023391	LONP2	0.967167	3.06509	46.3133	1.00776e-11	1.10099e-10		ENSSSCG00000011364	NCKIPSD	1.13038	1.97585	9.13859	0.00250274	0.0268333		ENSSSCG00000016709	SNX10	1.14448	4.69079	19.2212	1.16416e-05	0.000123966
ENSSSCG00000011628	DNAJC13	0.814918	4.15949	46.2899	1.01987e-11	1.1131e-10		ENSSSCG00000001503	B3GALT4	0.691806	3.36724	9.11945	0.00252907	0.027089		ENSSSCG00000023149	HIST1H2AK	1.32789	2.44418	19.2135	1.16884e-05	0.000124343
ENSSSCG00000013414	ARID3A	0.740077	6.28157	46.2852	1.02234e-11	1.11468e-10		ENSSSCG00000025704	NA	-0.590914	6.78391	9.10065	0.00255519	0.027342		ENSSSCG00000027551	NUDT15	-0.833128	4.07018	19.1965	1.17929e-05	0.000125264
ENSSSCG00000000728	PARP11	0.831323	6.59975	46.2637	1.03362e-11	1.12587e-10		ENSSSCG00000026701	PHOSPHO1	-1.41481	6.74664	9.07918	0.00258535	0.0276263		ENSSSCG00000026418	CTSD	0.805073	6.65785	19.1957	1.17979e-05	0.000125264
ENSSSCG00000026707	XCR1	1.29001	2.37863	46.2465	1.04274e-11	1.13467e-10		ENSSSCG00000012822	MPP1	0.708156	7.58421	9.07816	0.0025868	0.0276263		ENSSSCG00000007816	IL21R	0.98035	6.27055	19.1807	1.18912e-05	0.000126132
ENSSSCG00000006827	CYB561D1	0.823514	4.29441	46.2262	1.0536e-11	1.14535e-10		ENSSSCG00000003857	NA	0.751509	1.99742	9.07135	0.00259645	0.0277022		ENSSSCG00000011856	RPL35A	-0.961354	8.25541	19.1609	1.20152e-05	0.000127324
ENSSSCG00000024373	TRIP12	0.783706	7.42116	46.1862	1.07532e-11	1.16779e-10		ENSSSCG00000007423	UBE2C	-0.786398	5.06333	9.06417	0.00260667	0.0277818		ENSSSCG00000030141	NA	-0.994187	2.44636	19.1536	1.20607e-05	0.000127682
ENSSSCG00000010452	IFIT3	1.44304	9.74604	46.1841	1.07647e-11	1.16788e-10		ENSSSCG00000003395	PIK3CD	0.803045	5.34739	9.06097	0.00261123	0.0277818		ENSSSCG00000025194	ZSWIM6	1.03382	4.16172	19.0962	1.24294e-05	0.000131458
ENSSSCG00000016472	KEL	-0.892805	5.56416	46.1566	1.09168e-11	1.18321e-10		ENSSSCG00000014081	COL4A3BP	0.974951	1.32496	9.06076	0.00261153	0.0277818		ENSSSCG00000015089	AMICA1	-1.00214	7.17823	19.0564	1.26913e-05	0.000134098
ENSSSCG00000017614	TRIM25	1.32631	2.55794	46.15	1.09534e-11	1.18601e-10		ENSSSCG00000021567	PPT1	0.699175	3.08999	9.05719	0.00261664	0.0277906		ENSSSCG00000022401	AGTRAP	0.947717	7.43618	19.053	1.27138e-05	0.000134207
ENSSSCG00000028274	FAM131B	-0.936755	3.31867	46.1095	1.11824e-11	1.2096e-10		ENSSSCG00000011852	RPL7	-0.626066	4.37192	9.05663	0.00261744	0.0277906		ENSSSCG00000020935	PTPLB	1.11595	1.86226	19.0355	1.28306e-05	0.000135309
ENSSSCG00000017087	GM2A	0.852379	7.44802	46.0857	1.13191e-11	1.22318e-10		ENSSSCG00000020967	NA	1.28243	2.16903	9.04339	0.00263647	0.0279655		ENSSSCG00000021418	LSS	-0.864401	5.53221	19.032	1.28545e-05	0.000135344
ENSSSCG00000010063	DDT	-0.760638	5.94583	46.0764	1.13729e-11	1.22778e-10		ENSSSCG00000021223	CMTM6	0.66297	6.71925	9.03981	0.00264163	0.0279931		ENSSSCG00000028274	FAM131B	-1.22357	3.3274	19.0314	1.28587e-05	0.000135344
ENSSSCG00000017952	SAT2	0.990667	2.84302	46.0006	1.1822e-11	1.275e-10		ENSSSCG00000023248	RPS15	-0.800864	11.2378	9.01849	0.00267262	0.0282941		ENSSSCG00000017750	EVI2B	0.951227	7.46842	19.0107	1.29985e-05	0.000136684
ENSSSCG00000012267	PHF16	-0.916421	2.57399	45.9323	1.22409e-11	1.31889e-10		ENSSSCG00000007547	ADAP1	1.11762	2.35596	9.00364	0.00269442	0.0284709		ENSSSCG00000017355	GRN	1.05049	8.10815	19.0036	1.30471e-05	0.000137063
ENSSSCG00000013292	PRR5L	1.22392	5.8958	45.7815	1.3221e-11	1.42307e-10		ENSSSCG00000010755	PTPRE	0.527047	6.2071	9.00357	0.00269453	0.0284709		ENSSSCG00000022609	WWP2	0.882728	5.58658	18.9953	1.31041e-05	0.00013753
ENSSSCG00000012982	SIPA1	1.10426	7.32897	45.7335	1.35485e-11	1.4569e-10		ENSSSCG00000027372	SAMD9	0.89707	7.72194	8.99536	0.00270666	0.0285558		ENSSSCG00000011732	TRIM59	-1.31197	1.14067	18.9905	1.31373e-05	0.000137747
ENSSSCG00000021068	TRAF5	-0.777566	4.41652	45.7252	1.36058e-11	1.46162e-10		ENSSSCG00000009565	GAS6	-0.740477	3.80233	8.9946	0.00270779	0.0285558		ENSSSCG00000009396	PHF11	1.24182	7.67865	18.9878	1.31555e-05	0.000137806
ENSSSCG00000013460	OAZ1	-1.05712	12.9196	45.718	1.36565e-11	1.46563e-10		ENSSSCG00000017222	OTOP2	-1.24891	1.25267	8.96717	0.00274875	0.0289598		ENSSSCG00000000403	BAZ2A	0.769847	5.83997	18.9749	1.32448e-05	0.000138607
ENSSSCG00000027017	NR1D2	-0.790495	3.52135	45.6425	1.41932e-11	1.52173e-10		ENSSSCG00000014291	AFF4	0.911394	1.31559	8.9641	0.00275336	0.0289806		ENSSSCG00000004108	GINM1	1.03584	2.77327	18.972	1.32651e-05	0.000138688
ENSSSCG00000004823	LRRK1	0.770869	4.05444	45.6171	1.43783e-11	1.54006e-10		ENSSSCG00000017558	TOB1	0.919567	2.30947	8.95735	0.00276355	0.0290598		ENSSSCG00000020757	NA	-0.875516	3.32717	18.9664	1.33044e-05	0.000138965
ENSSSCG00000016101	CFLAR	0.754744	5.42598	45.6114	1.442e-11	1.54302e-10		ENSSSCG00000017156	GAA	1.00771	5.51676	8.94923	0.00277586	0.0291612		ENSSSCG00000007709	TBL2	0.812907	3.45011	18.9561	1.3376e-05	0.000139486
ENSSSCG00000007797	ITGAL	1.07909	8.13957	45.5499	1.48798e-11	1.59067e-10		ENSSSCG00000005704	EXOSC2	-0.558726	4.50896	8.94528	0.00278187	0.0291963		ENSSSCG00000006488	C1orf85	0.764917	6.28609	18.9556	1.33798e-05	0.000139486
ENSSSCG00000024927	STX12	0.761365	5.24302	45.4028	1.60403e-11	1.71306e-10		ENSSSCG00000027946	MVP	0.678631	8.18292	8.94166	0.00278739	0.0292262		ENSSSCG00000015523	NA	-1.22758	1.71798	18.9364	1.35152e-05	0.000140764
ENSSSCG00000002792	HSF4	-1.12078	3.93503	45.3552	1.64348e-11	1.75348e-10		ENSSSCG00000027766	ZNF467	0.816875	5.61099	8.91733	0.00282477	0.0295897		ENSSSCG00000005453	TXN	1.00742	8.09775	18.9344	1.35292e-05	0.000140775
ENSSSCG00000009583	NA	1.01063	3.02162	45.3237	1.67013e-11	1.78017e-10		ENSSSCG00000025840	ARHGAP22	0.873595	1.2525	8.91339	0.00283087	0.0296252		ENSSSCG00000020919	MLF1	-1.30106	2.29652	18.9136	1.36771e-05	0.000142179
ENSSSCG00000000705	CD27	-0.867229	8.38551	45.3052	1.68597e-11	1.7953e-10		ENSSSCG00000030439	FKBP15	1.00952	2.02759	8.89356	0.00286179	0.0299202		ENSSSCG00000013292	PRR5L	1.20457	5.89552	18.7996	1.452e-05	0.000150799
ENSSSCG00000027865	GALC	0.996103	2.18827	45.2804	1.70753e-11	1.81649e-10		ENSSSCG00000016101	CFLAR	0.61458	5.424	8.8857	0.00287412	0.0300204		ENSSSCG00000008486	GALM	1.13656	3.49749	18.7757	1.47027e-05	0.000152551
ENSSSCG00000014141	RFESD	-0.806206	4.67285	45.2758	1.71153e-11	1.81898e-10		ENSSSCG00000003178	IRF3	0.691545	7.75517	8.87936	0.00288412	0.0300489		ENSSSCG00000009176	LAMTOR3	0.862774	5.51375	18.7325	1.50401e-05	0.000155904
ENSSSCG00000022518	NA	0.733912	6.02796	45.2702	1.71637e-11	1.82235e-10		ENSSSCG00000000137	NCF4	0.765671	8.48093	8.87759	0.00288692	0.0300489		ENSSSCG00000006227	GGH	1.06424	3.15914	18.7191	1.51455e-05	0.000156743
ENSSSCG00000008337	AAK1	-1.07696	4.36645	45.2651	1.72092e-11	1.82541e-10		ENSSSCG00000007228	HM13	0.638362	6.70342	8.87701	0.00288783	0.0300489		ENSSSCG00000010509	PIK3AP1	0.930524	7.74858	18.7186	1.51497e-05	0.000156743
ENSSSCG00000011676	ATP1B3	0.839288	5.77539	45.1877	1.7903e-11	1.89716e-10		ENSSSCG00000014820	FCHSD2	0.801308	3.09463	8.86909	0.0029004	0.0301509		ENSSSCG00000016743	OGDH	1.12182	8.50746	18.6822	1.54419e-05	0.000159484
ENSSSCG00000013457	DOT1L	0.786683	4.48569	45.1553	1.82016e-11	1.92693e-10		ENSSSCG00000027865	GALC	0.783431	2.18211	8.85161	0.00292831	0.0304121		ENSSSCG00000013115	CD5	-0.909143	8.52565	18.6819	1.54438e-05	0.000159484
ENSSSCG00000030072	IQGAP1	0.98941	3.30034	45.0682	1.90295e-11	2.01264e-10		ENSSSCG00000004878	SOCS6	0.952573	1.86668	8.84493	0.00293904	0.0304947		ENSSSCG00000029217	MAD2L1BP	-1.10553	5.26459	18.6801	1.54586e-05	0.000159486
ENSSSCG00000009815	CAMKK2	-0.814705	7.52106	45.0017	1.96868e-11	2.07814e-10		ENSSSCG00000003199	AP2A1	0.793123	7.14414	8.817	0.00298437	0.0309063		ENSSSCG00000007151	CDC25B	-1.11923	8.37086	18.6777	1.54785e-05	0.000159541
ENSSSCG00000029042	DHRS9	0.951382	8.30289	44.9551	2.0161e-11	2.12614e-10		ENSSSCG00000023331	UBL5	-0.894889	8.2897	8.79324	0.00302348	0.0312448		ENSSSCG00000004971	TLE3	1.32983	1.28986	18.6611	1.56134e-05	0.000160756
ENSSSCG00000014357	CXXC5	-1.06145	5.02923	44.9441	2.02741e-11	2.13601e-10		ENSSSCG00000006372	ARHGAP30	0.619421	9.28948	8.77688	0.00305073	0.0314743		ENSSSCG00000008236	TGOLN2	0.93514	2.87389	18.6596	1.56257e-05	0.000160756
ENSSSCG00000004554	KIAA0101	-0.804478	4.77938	44.8914	2.08272e-11	2.19006e-10		ENSSSCG00000015104	TRAPPC4	0.646098	6.35842	8.76676	0.0030677	0.0316196		ENSSSCG00000006494	SLC25A44	0.76457	5.06951	18.6547	1.56664e-05	0.000161022
ENSSSCG00000009396	PHF11	1.13271	7.67856	44.8778	2.09721e-11	2.20318e-10		ENSSSCG00000008412	PSME4	-0.611624	6.91816	8.76311	0.00307384	0.031653		ENSSSCG00000027693	ZNF467	1.18495	4.14609	18.6281	1.58865e-05	0.000163131
ENSSSCG00000009641	SLC25A37	-0.717078	4.5133	44.8378	2.14048e-11	2.24648e-10		ENSSSCG00000009230	WDFY3	0.891412	5.48072	8.75877	0.00308117	0.0316986		ENSSSCG00000027182	NA	-0.759308	4.7275	18.6236	1.59237e-05	0.00016336
ENSSSCG00000030209	MFNG	-0.776634	7.89102	44.8324	2.1464e-11	2.25053e-10		ENSSSCG00000015009	KDELC2	0.824672	1.38406	8.75416	0.00308896	0.0317489		ENSSSCG00000030309	NDRG2	-1.01754	2.6862	18.6215	1.59414e-05	0.000163388
ENSSSCG00000017495	GRB7	-1.05543	1.70913	44.8222	2.15767e-11	2.26018e-10		ENSSSCG00000007484	ZNF217	0.667623	5.03105	8.75172	0.0030931	0.0317616		ENSSSCG00000011070	MPP7	-1.09548	2.69077	18.593	1.61813e-05	0.000165692
ENSSSCG00000029066	IDI1	-0.829117	3.81432	44.7951	2.18769e-11	2.28943e-10		ENSSSCG00000014883	C11orf67	-0.721123	3.15752	8.74645	0.00310205	0.0318237		ENSSSCG00000015114	NLRX1	0.872523	5.33183	18.5898	1.62082e-05	0.000165811
ENSSSCG00000009097	ANXA5	0.845939	7.96083	44.7675	2.21878e-11	2.31975e-10		ENSSSCG00000022957	PARP4	0.807323	1.72328	8.73959	0.00311374	0.0318773		ENSSSCG00000010621	ADD3	-0.896027	4.48679	18.5848	1.62513e-05	0.000166098
ENSSSCG00000014393	GNPDA1	0.736746	6.18696	44.7458	2.24347e-11	2.34332e-10		ENSSSCG00000012910	RPS6KB2	-1.04912	7.27689	8.72455	0.00313954	0.0320878		ENSSSCG00000017616	NA	1.22464	2.30228	18.5604	1.64609e-05	0.000168024
ENSSSCG00000021266	MAP3K11	1.15853	4.84095	44.7132	2.28119e-11	2.38045e-10		ENSSSCG00000026707	XCR1	1.16898	2.3775	8.70671	0.00317042	0.0322929		ENSSSCG00000001569	C6orf89	0.769255	4.34581	18.5592	1.64705e-05	0.000168024
ENSSSCG00000011270	EIF1B	-0.717067	6.04143	44.7002	2.2963e-11	2.39393e-10		ENSSSCG00000025681	PCTP	-1.27998	10.3624	8.70528	0.00317291	0.0322929		ENSSSCG00000027064	NA	1.39597	2.21768	18.5574	1.64861e-05	0.000168026
ENSSSCG00000011250	ACAA1	0.762954	5.29853	44.6975	2.29946e-11	2.39494e-10		ENSSSCG00000030010	RPL36	-0.713907	10.2424	8.7052	0.00317304	0.0322929		ENSSSCG00000025005	B4GALT6	-1.50262	1.3481	18.5523	1.65306e-05	0.000168241
ENSSSCG00000004123	UTRN	-0.738723	4.61881	44.6948	2.30267e-11	2.396e-10		ENSSSCG00000013037	VEGFB	-0.575661	5.4727	8.69984	0.00318238	0.0323443		ENSSSCG00000009097	ANXA5	0.947445	7.96052	18.5514	1.6538e-05	0.000168241
ENSSSCG00000015094	CD3G	-0.792474	6.77584	44.6785	2.32194e-11	2.41376e-10		ENSSSCG00000010953	ISCA1	-1.04819	9.40553	8.69769	0.00318614	0.0323525		ENSSSCG00000020856	PPME1	0.730767	5.27653	18.5448	1.65961e-05	0.000168675
ENSSSCG00000000639	NA	-1.49947	2.26209	44.6333	2.37612e-11	2.46774e-10		ENSSSCG00000014170	CAST	0.707551	7.05216	8.69014	0.00319936	0.0324438		ENSSSCG00000026760	GZMM	-1.34108	5.19751	18.4547	1.73995e-05	0.000176676
ENSSSCG00000027701	RP2	1.05515	3.78998	44.5414	2.49034e-11	2.5839e-10		ENSSSCG00000004222	NCOA7	-0.749729	6.15459	8.68917	0.00320106	0.0324438		ENSSSCG00000027372	SAMD9	1.20135	7.72194	18.4385	1.75479e-05	0.000178019
ENSSSCG00000012076	MX2	1.43646	3.94051	44.4911	2.55513e-11	2.64862e-10		ENSSSCG00000005830	KIAA1984	1.63093	1.02754	8.68091	0.00321561	0.032561		ENSSSCG00000010822	BPNT1	-0.711792	4.56716	18.4328	1.75999e-05	0.000178365
ENSSSCG00000009889	ALDH2	1.06358	7.54351	44.4214	2.64776e-11	2.73686e-10		ENSSSCG00000022600	NA	-0.599597	6.25286	8.66359	0.00324631	0.0328415		ENSSSCG00000017527	SKAP1	-0.885519	7.65976	18.4312	1.76147e-05	0.000178365
ENSSSCG00000028045	MUL1	0.783283	5.79576	44.3625	2.72861e-11	2.81776e-10		ENSSSCG00000007334	SRC	0.97459	2.90082	8.65539	0.00326096	0.0329298		ENSSSCG00000021386	PTGR1	0.929025	3.16068	18.4149	1.77659e-05	0.00017973
ENSSSCG00000024528	ZDHHC14	-0.795779	3.92912	44.3237	2.78333e-11	2.87155e-10		ENSSSCG00000013050	MARK2	1.09228	5.00856	8.65533	0.00326106	0.0329298		ENSSSCG00000003204	VRK3	0.879877	4.98903	18.406	1.785e-05	0.000180413
ENSSSCG00000021176	LPXN	-0.793361	6.08665	44.3056	2.80912e-11	2.89543e-10		ENSSSCG00000012517	TMSB15A	-0.69629	4.41125	8.64505	0.00327951	0.0330856		ENSSSCG00000016480	NA	-1.04454	4.04386	18.3537	1.83461e-05	0.000185257
ENSSSCG00000017239	RPL38	-0.888921	9.89174	44.214	2.94376e-11	3.03135e-10		ENSSSCG00000001022	SSR1	0.670231	7.64072	8.64148	0.00328594	0.0331198		ENSSSCG00000008056	ATP6V0C	0.922168	8.76422	18.3171	1.87016e-05	0.000188607
ENSSSCG00000004674	SHF	-1.01375	2.09177	44.2069	2.95441e-11	3.03946e-10		ENSSSCG00000013498	EBI3	0.661691	3.05126	8.63399	0.00329948	0.0331951		ENSSSCG00000026414	ATOX1	-1.52551	9.33823	18.3161	1.87123e-05	0.000188607
ENSSSCG00000005001	RPL10L	-0.729478	4.7627	44.1838	2.98951e-11	3.07268e-10		ENSSSCG00000001137	HIST1H1D	0.88646	4.18396	8.63101	0.00330489	0.033219		ENSSSCG00000001418	NEU1	0.829226	5.33757	18.2862	1.90075e-05	0.000191405
ENSSSCG00000007334	SRC	1.15998	2.89865	44.1772	2.99952e-11	3.08007e-10		ENSSSCG00000024927	STX12	0.558668	5.24202	8.61862	0.00332744	0.0333937		ENSSSCG00000015603	LPGAT1	1.5345	1.88979	18.2582	1.92895e-05	0.000194066
ENSSSCG00000009114	PRSS12	-0.691918	4.14001	44.1409	3.05566e-11	3.13477e-10		ENSSSCG00000027237	GATA1	-0.968826	5.97709	8.6181	0.00332838	0.0333937		ENSSSCG00000022396	BLZF1	0.913571	4.40875	18.2385	1.94896e-05	0.000195899
ENSSSCG00000027814	NA	-0.828238	4.11695	44.0701	3.16818e-11	3.24716e-10		ENSSSCG00000027353	RPS7	-0.748501	11.4898	8.61266	0.00333835	0.0334564		ENSSSCG00000002381	NEK9	-0.821416	5.83303	18.2354	1.95212e-05	0.000196036
ENSSSCG00000023053	LRP10	0.839606	8.47378	44.0656	3.17551e-11	3.25163e-10		ENSSSCG00000005386	STX17	0.66119	3.04502	8.61135	0.00334075	0.0334564		ENSSSCG00000011437	ALAS1	0.702033	5.25568	18.2004	1.98835e-05	0.000199309
ENSSSCG00000026182	NA	1.04245	6.49554	44.0347	3.22604e-11	3.30028e-10		ENSSSCG00000006816	AHCYL1	0.502347	5.99146	8.60749	0.00334783	0.0334811		ENSSSCG00000014393	GNPDA1	0.876231	6.18536	18.1922	1.99693e-05	0.000199985
ENSSSCG00000010071	MMP11	-1.22268	1.17674	44.0311	3.23205e-11	3.30333e-10		ENSSSCG00000015016	POU2AF1	-0.72504	7.13813	8.59611	0.00336883	0.0336452		ENSSSCG00000016553	NA	0.68681	6.46381	18.1872	2.00215e-05	0.000200325
ENSSSCG00000015093	CD3D	-0.776239	6.00298	43.9858	3.30763e-11	3.37743e-10		ENSSSCG00000027814	NA	-0.683274	4.1187	8.5877	0.0033844	0.0337699		ENSSSCG00000026139	TIFA	1.3353	4.10936	18.1793	2.0105e-05	0.000200977
ENSSSCG00000009997	OSM	1.33623	1.94449	43.9823	3.31364e-11	3.3804e-10		ENSSSCG00000013775	CD97	0.812955	8.8614	8.58528	0.00338891	0.0337803		ENSSSCG00000017075	MFAP3	1.25188	1.64529	18.1719	2.01833e-05	0.000201575
ENSSSCG00000024996	MAPKAPK2	1.13325	2.6225	43.9782	3.32045e-11	3.3842e-10		ENSSSCG00000022659	CLTC	1.03717	2.9712	8.58039	0.00339802	0.0337803		ENSSSCG00000001022	SSR1	0.912303	7.64072	18.1384	2.05414e-05	0.000204964
ENSSSCG00000003742	INO80C	-0.788712	6.27741	43.9475	3.37296e-11	3.43452e-10		ENSSSCG00000013876	MYO9B	0.639708	8.79993	8.57954	0.00339961	0.0337803		ENSSSCG00000000130	CYTH4	0.972367	8.18096	18.1327	2.06038e-05	0.000205399
ENSSSCG00000001405	LTB	-0.809095	8.41183	43.864	3.51996e-11	3.57754e-10		ENSSSCG00000002925	POLR2I	-0.565266	6.30292	8.57753	0.00340336	0.0337803		ENSSSCG00000021439	CCDC66	-0.930899	3.859	18.1219	2.07209e-05	0.000206379
ENSSSCG00000029813	TSPAN5	-0.665076	5.88998	43.8583	3.53032e-11	3.5841e-10		ENSSSCG00000016113	BMPR2	0.887439	1.27746	8.5772	0.00340398	0.0337803		ENSSSCG00000007465	B4GALT5	1.14095	3.01174	18.1039	2.09168e-05	0.000208141
ENSSSCG00000005212	PLGRKT	0.850631	4.97313	43.8568	3.53297e-11	3.5841e-10		ENSSSCG00000011822	OPA1	0.541212	5.00236	8.56742	0.00342232	0.0339235		ENSSSCG00000008857	MSMO1	-0.862771	4.19027	18.0881	2.10919e-05	0.000209692
ENSSSCG00000014367	SLC35A4	0.690767	5.27296	43.7809	3.67263e-11	3.72233e-10		ENSSSCG00000012806	TMLHE	0.855981	1.41663	8.5662	0.00342461	0.0339235		ENSSSCG00000003247	NA	0.952477	2.97922	18.0689	2.13057e-05	0.000211625
ENSSSCG00000023996	CASC4	-0.818491	4.17294	43.7611	3.71002e-11	3.75674e-10		ENSSSCG00000004494	EPG5	0.573372	4.95855	8.55967	0.00343691	0.0340145		ENSSSCG00000011852	RPL7	-0.826923	4.37192	18.0459	2.1564e-05	0.000213996
ENSSSCG00000009259	PAQR3	1.02161	2.81914	43.7377	3.75473e-11	3.7985e-10		ENSSSCG00000021106	NA	0.679088	5.62489	8.55444	0.0034468	0.0340815		ENSSSCG00000006382	SLAMF6	1.15712	4.16356	18.0308	2.17365e-05	0.000215448
ENSSSCG00000017525	NFE2L1	0.937668	3.15185	43.6849	3.85738e-11	3.89874e-10		ENSSSCG00000011391	CDHR4	0.662705	3.87678	8.55177	0.00345187	0.0341008		ENSSSCG00000022875	MEAF6	-0.772148	5.62839	18.0296	2.17497e-05	0.000215448
ENSSSCG00000025049	CYBRD1	0.800057	6.12163	43.6336	3.95974e-11	3.9985e-10		ENSSSCG00000024561	NA	0.717693	2.43867	8.54398	0.00346667	0.0342161		ENSSSCG00000013904	NA	1.40278	1.2195	18.023	2.1825e-05	0.000215998
ENSSSCG00000022790	SNX2	0.747677	6.71813	43.6318	3.96349e-11	3.99859e-10		ENSSSCG00000010026	PIK3IP1	-0.648413	6.44176	8.53533	0.00348317	0.0343373		ENSSSCG00000012076	MX2	1.59381	3.9389	18.0038	2.20466e-05	0.000217798
ENSSSCG00000013908	C19orf60	-0.667334	6.17168	43.5882	4.05271e-11	4.08484e-10		ENSSSCG00000010806	RGS2	0.795144	6.96983	8.53426	0.00348522	0.0343373		ENSSSCG00000011916	ATP6V1A	0.832394	5.72317	18.0016	2.2072e-05	0.000217852
ENSSSCG00000015235	ETS1	-0.728162	6.76378	43.5411	4.15154e-11	4.18059e-10		ENSSSCG00000029414	FCN2	0.808175	10.0481	8.52745	0.0034983	0.0344351		ENSSSCG00000026697	UHRF1BP1L	0.818181	4.05716	17.9867	2.22459e-05	0.000219369
ENSSSCG00000003267	MBOAT7	0.97641	9.13165	43.52	4.19643e-11	4.22191e-10		ENSSSCG00000021407	NA	1.19729	1.87748	8.51483	0.00352264	0.0346435		ENSSSCG00000011361	SLC26A6	0.884118	6.48687	17.978	2.23469e-05	0.000220167
ENSSSCG00000030623	XKR8	0.910592	2.47741	43.4932	4.25438e-11	4.27628e-10		ENSSSCG00000023336	METTL21A	-0.61886	3.0938	8.51156	0.00352898	0.0346746		ENSSSCG00000012695	DDX26B	0.968649	4.47811	17.975	2.23824e-05	0.000220319
ENSSSCG00000015232	ST3GAL4	0.786654	6.65607	43.4728	4.29883e-11	4.31699e-10		ENSSSCG00000023053	LRP10	0.688447	8.47374	8.50735	0.00353714	0.0347237		ENSSSCG00000000652	CLEC12A	-0.945959	2.53077	17.9617	2.25389e-05	0.00022166
ENSSSCG00000007395	SYS1	0.708751	6.07551	43.4303	4.39337e-11	4.40788e-10		ENSSSCG00000027826	GIMAP4	1.25683	7.3742	8.50502	0.00354169	0.0347371		ENSSSCG00000010292	P4HA1	0.894927	5.16084	17.9498	2.26802e-05	0.000222849
ENSSSCG00000016104	TRAK2	-0.78247	6.35621	43.4251	4.40494e-11	4.41544e-10		ENSSSCG00000003850	C1orf123	-0.597783	5.36213	8.50267	0.00354625	0.0347507		ENSSSCG00000009534	BIVM	-0.869388	4.04064	17.8757	2.35816e-05	0.000231497
ENSSSCG00000030439	FKBP15	1.15868	2.02772	43.4211	4.41396e-11	4.42042e-10		ENSSSCG00000021552	PLEKHM3	1.05269	1.46721	8.49495	0.00356134	0.0348674		ENSSSCG00000009555	LAMP1	0.93027	8.87266	17.8625	2.37448e-05	0.000232891
ENSSSCG00000029737	CKS1B	-0.685609	3.96459	43.4174	4.42231e-11	4.42356e-10		ENSSSCG00000013384	SOX6	-1.15085	1.44337	8.48046	0.00358982	0.0350834		ENSSSCG00000027814	NA	-0.922765	4.1187	17.8494	2.39089e-05	0.00023429
ENSSSCG00000013664	C19orf66	0.669901	5.71192	43.2853	4.73115e-11	4.72511e-10		ENSSSCG00000023728	TBCEL	-0.921061	4.37285	8.47762	0.00359542	0.0351067		ENSSSCG00000011930	ATG3	0.697476	5.95245	17.8012	2.45226e-05	0.000240088
ENSSSCG00000008192	TMEM131	0.653652	6.18541	43.2613	4.78955e-11	4.77906e-10		ENSSSCG00000023065	NA	-1.31753	1.25898	8.47457	0.00360146	0.0351343		ENSSSCG00000002446	ATXN3	0.782866	4.86107	17.7978	2.4567e-05	0.000240309
ENSSSCG00000021208	SEPP1	-0.838964	3.45661	43.2529	4.81035e-11	4.79216e-10		ENSSSCG00000015567	FAM129A	0.866308	4.19824	8.47073	0.00360906	0.0351623		ENSSSCG00000021820	ALG9	-0.809811	3.63713	17.7815	2.47777e-05	0.000242153
ENSSSCG00000016476	NA	-0.782562	3.48835	43.2524	4.81144e-11	4.79216e-10		ENSSSCG00000015524	FAM20B	0.669359	3.39884	8.46988	0.00361076	0.0351623		ENSSSCG00000001912	PML	1.96962	6.01745	17.7454	2.5253e-05	0.000246418
ENSSSCG00000015114	NLRX1	0.689077	5.33119	43.249	4.81985e-11	4.79617e-10		ENSSSCG00000025528	LAGE3	-0.58032	5.42392	8.45739	0.00363563	0.0353416		ENSSSCG00000003234	NA	1.10908	1.28421	17.7449	2.52592e-05	0.000246418
ENSSSCG00000005267	ANXA1	1.0628	9.29729	43.2378	4.84746e-11	4.81926e-10		ENSSSCG00000000374	NA	-0.644504	9.32343	8.44894	0.00365256	0.0354746		ENSSSCG00000009815	CAMKK2	-0.983709	7.52098	17.7053	2.57913e-05	0.000251385
ENSSSCG00000008291	BOLA3	-0.6888	5.2861	43.1987	4.94525e-11	4.90755e-10		ENSSSCG00000005602	GAPVD1	0.496817	5.42158	8.44496	0.00366057	0.0355209		ENSSSCG00000014275	SLC22A4	-1.68689	1.28502	17.6985	2.58831e-05	0.000251897
ENSSSCG00000021450	SDR42E1	1.2134	3.23404	43.1938	4.95776e-11	4.91551e-10		ENSSSCG00000006175	LY96	0.742464	5.85886	8.43965	0.00367127	0.0355844		ENSSSCG00000011970	C3orf26	-0.743567	3.67077	17.698	2.58899e-05	0.000251897
ENSSSCG00000016114	FAM117B	-0.860765	4.12964	43.1161	5.1586e-11	5.11001e-10		ENSSSCG00000002918	HCST	-0.743618	5.97034	8.43848	0.00367363	0.0355844		ENSSSCG00000005612	NA	-0.878207	9.54406	17.692	2.59721e-05	0.000252472
ENSSSCG00000013262	AMBRA1	0.641206	5.78907	43.0856	5.23969e-11	5.18564e-10		ENSSSCG00000023996	CASC4	-0.739212	4.169	8.42962	0.00369158	0.0357267		ENSSSCG00000024373	TRIP12	0.791584	7.42082	17.6852	2.60649e-05	0.000253149
ENSSSCG00000030408	DDX58	1.22765	7.18798	43.0816	5.25025e-11	5.19139e-10		ENSSSCG00000013569	PEX11G	0.812409	2.0641	8.4217	0.00370769	0.0358115		ENSSSCG00000013322	IMMP1L	-1.03427	2.18203	17.6768	2.61798e-05	0.00025404
ENSSSCG00000027147	CENPH	-0.703844	4.01179	43.0511	5.33289e-11	5.26834e-10		ENSSSCG00000024457	NA	1.21465	1.7237	8.42048	0.00371017	0.0358115		ENSSSCG00000011610	NUP210	-0.768436	6.96703	17.662	2.63848e-05	0.000255785
ENSSSCG00000000130	CYTH4	0.800202	8.18103	43.0101	5.44571e-11	5.37244e-10		ENSSSCG00000011250	ACAA1	0.616494	5.2975	8.40827	0.00373518	0.0360211		ENSSSCG00000007700	HIP1	1.25039	4.53421	17.6604	2.64065e-05	0.000255785
ENSSSCG00000028144	EPHX3	1.43194	1.13003	43.0093	5.4481e-11	5.37244e-10		ENSSSCG00000025374	DVL3	0.688576	5.29761	8.40136	0.00374941	0.0361265		ENSSSCG00000007005	CSGALNACT1	-1.11595	3.74262	17.6568	2.64564e-05	0.000256042
ENSSSCG00000006431	SPTA1	-1.05912	2.50209	43.0057	5.45799e-11	5.37735e-10		ENSSSCG00000029042	DHRS9	0.963245	8.30264	8.39482	0.00376292	0.0362247		ENSSSCG00000007272	CHMP4B	0.801744	6.98724	17.6529	2.6511e-05	0.000256343
ENSSSCG00000013180	YPEL4	-0.826986	4.12996	42.98	5.53011e-11	5.4435e-10		ENSSSCG00000027831	NOP10	-0.628049	7.79625	8.39306	0.00376656	0.0362279		ENSSSCG00000024721	LSM11	-0.772493	3.30108	17.6446	2.66268e-05	0.000257236
ENSSSCG00000017791	NA	0.869698	3.59083	42.9461	5.627e-11	5.52892e-10		ENSSSCG00000011942	CD47	0.742263	7.16042	8.39102	0.0037708	0.0362368		ENSSSCG00000021606	FLVCR2	1.1111	2.91918	17.6346	2.67678e-05	0.00025837
ENSSSCG00000006457	FCRL3	-0.725342	3.72732	42.9099	5.73205e-11	5.62708e-10		ENSSSCG00000017583	SGCA	-0.94376	3.73567	8.36983	0.00381502	0.0366295		ENSSSCG00000027272	NA	0.794478	6.47453	17.6241	2.69159e-05	0.00025957
ENSSSCG00000024752	ALDH4A1	0.66017	6.47575	42.8713	5.84626e-11	5.73405e-10		ENSSSCG00000008029	BAIAP3	-0.923734	1.71124	8.36582	0.00382344	0.0366704		ENSSSCG00000025704	NA	-0.771217	6.78391	17.6174	2.70102e-05	0.00026025
ENSSSCG00000001605	TSPO2	-0.865016	4.20412	42.867	5.85912e-11	5.74152e-10		ENSSSCG00000027660	IFI44L	0.740061	8.80086	8.36462	0.00382598	0.0366704		ENSSSCG00000006156	TPD52	-0.78872	4.45094	17.6045	2.71944e-05	0.000261794
ENSSSCG00000004639	USP8	0.86474	4.37857	42.8556	5.89334e-11	5.76988e-10		ENSSSCG00000009779	MPHOSPH9	-0.574448	4.01734	8.35864	0.00383858	0.0367589		ENSSSCG00000016982	BOD1	-0.833203	2.74336	17.5962	2.73128e-05	0.000262702
ENSSSCG00000008363	AFTPH	0.750049	6.60662	42.8252	5.98573e-11	5.85509e-10		ENSSSCG00000013073	FADS3	-0.734979	6.28063	8.35292	0.00385068	0.0368425		ENSSSCG00000026857	NA	0.734435	5.54111	17.5909	2.739e-05	0.000263214
ENSSSCG00000024428	CHRNA9	1.41516	1.08421	42.7787	6.12963e-11	5.98515e-10		ENSSSCG00000011896	ADPRH	-1.10232	1.19995	8.34705	0.00386315	0.0369295		ENSSSCG00000003350	MIB2	0.828035	6.75861	17.5859	2.74622e-05	0.000263676
ENSSSCG00000001672	CRIP3	-1.03529	2.92448	42.7469	6.2299e-11	6.07763e-10		ENSSSCG00000010438	ATAD1	0.753089	4.95729	8.34155	0.00387485	0.0369975		ENSSSCG00000024995	C11orf83	-0.743395	5.11305	17.5663	2.77467e-05	0.000265998
ENSSSCG00000010438	ATAD1	0.978874	4.95919	42.7331	6.2742e-11	6.11539e-10		ENSSSCG00000008772	RELL1	-0.92045	3.16906	8.34053	0.00387703	0.0369975		ENSSSCG00000014958	FUT4	1.02345	1.72917	17.5659	2.77527e-05	0.000265998
ENSSSCG00000023776	CCSAP	-0.812561	3.753	42.707	6.35852e-11	6.19206e-10		ENSSSCG00000002707	GABARAPL2	-1.07991	10.4516	8.33576	0.00388723	0.0370625		ENSSSCG00000014043	RAB24	0.741574	6.4208	17.5632	2.77914e-05	0.000266135
ENSSSCG00000026255	PLCG2	0.825039	5.35671	42.6879	6.42077e-11	6.24711e-10		ENSSSCG00000017091	TNIP1	0.749898	8.07053	8.32704	0.00390591	0.0372083		ENSSSCG00000023890	ATG2A	0.825513	6.53336	17.5489	2.80014e-05	0.000267912
ENSSSCG00000015603	LPGAT1	1.33866	1.89904	42.6815	6.44186e-11	6.26206e-10		ENSSSCG00000014119	SERINC5	-0.642266	4.31107	8.32178	0.00391725	0.0372838		ENSSSCG00000012267	PHF16	-1.12537	2.57167	17.5243	2.83658e-05	0.000270924
ENSSSCG00000014146	RASA1	-0.713228	4.17771	42.5517	6.88402e-11	6.67408e-10		ENSSSCG00000026857	NA	0.541772	5.54111	8.31198	0.00393844	0.0374528		ENSSSCG00000007115	THBD	1.87307	2.26397	17.5074	2.86197e-05	0.00027311
ENSSSCG00000021552	PLEKHM3	1.57533	1.46736	42.5196	6.99782e-11	6.77841e-10		ENSSSCG00000028216	NKX3-1	-0.792824	2.97295	8.30884	0.00394526	0.0374689		ENSSSCG00000015718	C2orf76	-1.04785	2.55589	17.4973	2.87711e-05	0.000274316
ENSSSCG00000014810	NA	1.05804	3.27548	42.465	7.19568e-11	6.96389e-10		ENSSSCG00000001698	CAPN11	-1.33976	1.91191	8.30805	0.00394698	0.0374689		ENSSSCG00000023374	SRGN	1.30923	11.1812	17.4666	2.92404e-05	0.000278548
ENSSSCG00000013073	FADS3	-0.868708	6.27884	42.4373	7.29866e-11	7.0573e-10		ENSSSCG00000006081	RPL30	-0.705815	10.6838	8.2993	0.00396604	0.0376172		ENSSSCG00000004610	CCPG1	1.50509	2.9255	17.4625	2.93029e-05	0.000278901
ENSSSCG00000023336	METTL21A	-0.789003	3.0936	42.381	7.51143e-11	7.25663e-10		ENSSSCG00000002829	MMP2	1.12927	2.41312	8.29076	0.00398473	0.0377618		ENSSSCG00000024933	SLC36A4	1.04827	3.12466	17.4445	2.95812e-05	0.00028106
ENSSSCG00000027450	NA	-0.775247	4.24108	42.357	7.60417e-11	7.33974e-10		ENSSSCG00000020798	NA	1.04137	1.63428	8.28853	0.00398963	0.0377701		ENSSSCG00000013599	ANGPTL4	-0.929623	5.51231	17.4367	2.97042e-05	0.000281739
ENSSSCG00000022884	ESPN	-0.856689	2.81999	42.2918	7.86222e-11	7.58212e-10		ENSSSCG00000014171	ERAP1	0.605061	5.83518	8.28721	0.00399253	0.0377701		ENSSSCG00000017239	RPL38	-0.930895	9.89178	17.3527	3.1046e-05	0.000294119
ENSSSCG00000025644	CD1A	-0.738811	5.92196	42.2573	8.00199e-11	7.71011e-10		ENSSSCG00000011620	RUVBL1	0.571047	3.45099	8.27787	0.00401311	0.0379321		ENSSSCG00000000864	CHPT1	0.979932	5.05227	17.3516	3.10633e-05	0.000294119
ENSSSCG00000017517	TBX21	-1.05714	7.168	42.2054	8.21749e-11	7.91078e-10		ENSSSCG00000001569	C6orf89	0.547122	4.34581	8.26384	0.00404426	0.0381934		ENSSSCG00000002829	MMP2	1.58078	2.41312	17.3404	3.12475e-05	0.000295538
ENSSSCG00000016567	FAM40B	-0.841674	3.82104	42.183	8.31209e-11	7.99482e-10		ENSSSCG00000017466	CCR7	-0.716885	8.23199	8.25877	0.00405557	0.0382672		ENSSSCG00000005166	MLLT3	-0.872959	3.20252	17.3392	3.12671e-05	0.000295538
ENSSSCG00000004699	ELL3	-0.750057	4.26804	42.1724	8.35724e-11	8.03118e-10		ENSSSCG00000015616	HSD11B1	-0.821102	2.10376	8.23945	0.00409896	0.0386433		ENSSSCG00000002472	IFI27L2	-1.07541	3.47287	17.3289	3.14374e-05	0.00029689
ENSSSCG00000006346	ATF6	0.968952	1.93335	42.1669	8.38057e-11	8.04653e-10		ENSSSCG00000023600	MRPS25	-0.628087	5.75083	8.22637	0.0041286	0.038873		ENSSSCG00000001073	TPMT	1.06019	2.00721	17.3158	3.16546e-05	0.000298684
ENSSSCG00000012102	TBL1X	0.701807	7.13766	42.0422	8.93247e-11	8.5689e-10		ENSSSCG00000027357	CSTB	0.726713	7.6137	8.22557	0.00413043	0.038873		ENSSSCG00000030418	SOX6	-1.75131	2.04902	17.2995	3.19272e-05	0.000300689
ENSSSCG00000001027	BMP6	-0.729853	6.83322	42.0367	8.95743e-11	8.58531e-10		ENSSSCG00000002963	EIF3K	-0.730523	10.2591	8.21255	0.00416017	0.0390888		ENSSSCG00000007334	SRC	1.31515	2.90082	17.2984	3.19461e-05	0.000300689
ENSSSCG00000024895	GGA1	0.839655	4.93831	42.0034	9.1117e-11	8.72553e-10		ENSSSCG00000010340	FAM213A	-0.883708	8.22013	8.2124	0.00416051	0.0390888		ENSSSCG00000016183	CXCR2	1.40363	8.20231	17.2977	3.19579e-05	0.000300689
ENSSSCG00000012970	CTSW	-0.900837	4.77688	41.8198	1.00086e-10	9.57607e-10		ENSSSCG00000015907	GALNT3	-0.818117	1.80826	8.2044	0.00417889	0.0392245		ENSSSCG00000020898	ELP2	-0.709208	5.14598	17.2965	3.19771e-05	0.000300689
ENSSSCG00000013775	CD97	0.875098	8.86155	41.7231	1.05159e-10	1.00526e-09		ENSSSCG00000023391	LONP2	0.731579	3.06542	8.203	0.00418213	0.0392245		ENSSSCG00000017091	TNIP1	1.01741	8.07053	17.276	3.23243e-05	0.000303432
ENSSSCG00000025741	SNX20	0.688321	4.79394	41.6404	1.09703e-10	1.04778e-09		ENSSSCG00000006331	PBX1	-0.905045	2.32922	8.19575	0.00419886	0.0393215		ENSSSCG00000023963	NA	1.15751	1.93442	17.2315	3.30902e-05	0.000310356
ENSSSCG00000021793	C4orf34	-0.687844	4.55325	41.6173	1.11005e-10	1.05929e-09		ENSSSCG00000009910	RNF10	-1.07189	10.9987	8.1954	0.00419966	0.0393215		ENSSSCG00000022313	AAMP	0.696971	4.66234	17.1991	3.36587e-05	0.000315417
ENSSSCG00000005970	SQLE	-0.91454	3.90857	41.5842	1.12903e-10	1.07647e-09		ENSSSCG00000001005	PSMG4	-0.589577	5.98983	8.19282	0.00420566	0.0393439		ENSSSCG00000002506	VRK1	-0.735243	4.59981	17.1848	3.39142e-05	0.000317539
ENSSSCG00000029710	GCNT4	-0.990058	2.84124	41.5443	1.1523e-10	1.09769e-09		ENSSSCG00000010705	GMFG	0.705192	9.39954	8.18964	0.00421303	0.0393593		ENSSSCG00000028879	PLOD3	0.809107	5.37335	17.1748	3.40923e-05	0.000318934
ENSSSCG00000013017	EHD1	0.662689	6.32041	41.4275	1.22327e-10	1.16375e-09		ENSSSCG00000022976	GTPBP2	0.93849	3.07402	8.18901	0.0042145	0.0393593		ENSSSCG00000022773	NA	1.11797	1.74591	17.1442	3.46467e-05	0.000323843
ENSSSCG00000001207	PGBD1	-0.750819	3.15596	41.4267	1.22377e-10	1.16375e-09		ENSSSCG00000017227	FDXR	-0.634467	3.65355	8.18474	0.00422441	0.0394183		ENSSSCG00000004889	SERPINB10	0.796115	6.56195	17.141	3.47042e-05	0.00032405
ENSSSCG00000017750	EVI2B	0.797099	7.46885	41.3819	1.25213e-10	1.18968e-09		ENSSSCG00000008216	RMND5A	-0.663594	6.43254	8.18299	0.00422851	0.0394228		ENSSSCG00000013654	ICAM4	-1.28961	6.87576	17.1397	3.47281e-05	0.00032405
ENSSSCG00000026018	MFSD1	0.82143	4.40774	41.3637	1.26382e-10	1.19976e-09		ENSSSCG00000006370	TSTD1	-0.695017	3.36261	8.16821	0.0042631	0.0397115		ENSSSCG00000015446	NA	1.36849	2.04942	17.1222	3.5051e-05	0.000326784
ENSSSCG00000022845	NA	0.852279	5.69642	41.2889	1.31311e-10	1.24546e-09		ENSSSCG00000024495	SELPLG	1.01266	8.18353	8.15936	0.00428395	0.0398378		ENSSSCG00000013581	PET100	0.915332	6.22213	17.1142	3.51974e-05	0.000327869
ENSSSCG00000011434	PPM1M	0.765395	6.63193	41.2497	1.33973e-10	1.26961e-09		ENSSSCG00000016452	GIMAP8	0.675972	5.41623	8.15594	0.00429203	0.0398791		ENSSSCG00000027487	LAT2	0.963404	9.21851	17.1046	3.5376e-05	0.000329253
ENSSSCG00000000769	BID	0.707908	6.56423	41.241	1.34569e-10	1.27415e-09		ENSSSCG00000014623	FXC1	-0.617734	3.34328	8.14648	0.00431448	0.0400536		ENSSSCG00000007472	BCAS4	-0.982936	5.77109	17.074	3.59512e-05	0.000334322
ENSSSCG00000015897	NA	0.954637	6.18405	41.2253	1.35654e-10	1.28331e-09		ENSSSCG00000022435	NA	-0.617125	4.1773	8.12912	0.00435598	0.0404046		ENSSSCG00000010476	NA	0.877582	4.23586	17.0532	3.63466e-05	0.000337711
ENSSSCG00000004746	ITPKA	-0.881838	2.76941	41.208	1.3686e-10	1.2936e-09		ENSSSCG00000024570	KDM4B	0.539868	4.59288	8.12109	0.00437532	0.0405496		ENSSSCG00000006736	CD2	-0.902141	8.79532	17.0507	3.63941e-05	0.000337866
ENSSSCG00000020879	FBXW7	-1.00267	3.65961	41.206	1.37002e-10	1.29383e-09		ENSSSCG00000029561	MCM10	-0.79389	4.44892	8.10196	0.00442174	0.0409451		ENSSSCG00000011501	SUCLG2	-0.782596	6.4015	17.037	3.66581e-05	0.000340028
ENSSSCG00000010192	SPHAR	-0.680232	4.1836	41.1872	1.38324e-10	1.30519e-09		ENSSSCG00000021606	FLVCR2	0.786937	2.91918	8.09865	0.00442981	0.0409852		ENSSSCG00000029343	MFSD11	0.670596	5.05744	17.0307	3.67803e-05	0.000340872
ENSSSCG00000006955	GSDMD	0.740722	6.92348	41.14	1.41706e-10	1.33365e-09		ENSSSCG00000017754	LGALS9	1.27257	7.90481	8.09041	0.00445	0.0411371		ENSSSCG00000000563	LRMP	0.744734	5.8357	17.0179	3.70289e-05	0.000342886
ENSSSCG00000022725	FLOT1	0.826493	8.24555	41.1281	1.42569e-10	1.34038e-09		ENSSSCG00000002776	ATP6V0D1	0.679007	8.02975	8.0814	0.00447218	0.0413072		ENSSSCG00000013576	STXBP2	0.930514	9.65971	17.0162	3.70617e-05	0.000342899
ENSSSCG00000029879	LTF	2.84713	8.15243	41.1268	1.42666e-10	1.34038e-09		ENSSSCG00000025928	NA	-0.619216	9.32413	8.06832	0.00450459	0.0415408		ENSSSCG00000011369	WDR6	-0.887049	4.65358	17.0135	3.71153e-05	0.000343105
ENSSSCG00000007542	PRKAR1B	-1.16061	3.39992	41.1101	1.43892e-10	1.35073e-09		ENSSSCG00000015843	NA	0.641337	7.40084	8.06813	0.00450506	0.0415408		ENSSSCG00000023728	TBCEL	-1.23514	4.37285	17.0004	3.7372e-05	0.000345186
ENSSSCG00000009356	RFXAP	-0.770191	3.71659	41.1011	1.44556e-10	1.35464e-09		ENSSSCG00000013232	MTCH2	0.54573	6.18395	8.06657	0.00450893	0.0415414		ENSSSCG00000007659	ZCWPW1	1.20824	3.42666	16.9883	3.76102e-05	0.000347093
ENSSSCG00000013630	DNM2	1.03021	7.58601	41.0789	1.46207e-10	1.36894e-09		ENSSSCG00000002005	EMC9	-0.538847	5.01678	8.06416	0.00451493	0.0415617		ENSSSCG00000024528	ZDHHC14	-0.93585	3.93505	16.9663	3.80495e-05	0.000350684
ENSSSCG00000011848	TFRC	-0.745632	3.96993	41.0591	1.47693e-10	1.38167e-09		ENSSSCG00000000272	SP1	0.549771	3.71452	8.05524	0.00453723	0.0416979		ENSSSCG00000009430	AKAP11	-0.714518	4.51987	16.9656	3.80635e-05	0.000350684
ENSSSCG00000004878	SOCS6	1.18523	1.87145	41.0519	1.48243e-10	1.38563e-09		ENSSSCG00000013612	ACP5	-0.663461	7.16421	8.05519	0.00453735	0.0416979		ENSSSCG00000015094	CD3G	-0.983633	6.77558	16.9557	3.82631e-05	0.000352226
ENSSSCG00000013612	ACP5	-0.797816	7.16423	41.0415	1.49027e-10	1.39177e-09		ENSSSCG00000003278	NA	1.31102	8.33349	8.0508	0.00454836	0.0417576		ENSSSCG00000017202	NA	0.910732	9.03267	16.9412	3.85558e-05	0.000354623
ENSSSCG00000011459	SELK	-0.598263	5.6218	41.0099	1.51463e-10	1.41331e-09		ENSSSCG00000022773	NA	0.825376	1.74591	8.04774	0.00455605	0.0417576		ENSSSCG00000011272	RPL14	-0.757116	7.98025	16.9375	3.86317e-05	0.000355022
ENSSSCG00000023512	SLC36A1	0.739532	4.77174	40.9705	1.54543e-10	1.44008e-09		ENSSSCG00000003114	DHX34	1.07311	4.77001	8.04772	0.0045561	0.0417576		ENSSSCG00000007395	SYS1	0.81192	6.07411	16.9072	3.92522e-05	0.000360422
ENSSSCG00000011330	NBEAL2	1.73383	4.74298	40.9699	1.54596e-10	1.44008e-09		ENSSSCG00000017971	LSMD1	-0.61075	4.16693	8.04652	0.00455912	0.0417576		ENSSSCG00000012836	AP2A2	0.863875	7.42241	16.8944	3.95184e-05	0.000362229
ENSSSCG00000001022	SSR1	0.802979	7.64116	40.9509	1.56104e-10	1.4529e-09		ENSSSCG00000010991	AQP3	-0.687344	5.78811	8.03306	0.00459312	0.0420338		ENSSSCG00000003278	NA	1.79716	8.33349	16.8929	3.95484e-05	0.000362229
ENSSSCG00000000295	NCKAP1L	0.752698	7.48454	40.8251	1.66477e-10	1.54681e-09		ENSSSCG00000008198	ANKRD39	-0.597007	4.01647	8.03068	0.00459915	0.0420509		ENSSSCG00000010063	DDT	-0.804233	5.94598	16.8873	3.96652e-05	0.000362995
ENSSSCG00000022302	GLTSCR1	0.867806	3.16151	40.6768	1.79606e-10	1.66738e-09		ENSSSCG00000027933	SBK1	-0.567103	6.19967	8.02929	0.00460268	0.0420509		ENSSSCG00000017495	GRB7	-1.14027	1.71961	16.8842	3.97312e-05	0.000363295
ENSSSCG00000007151	CDC25B	-0.86831	8.37085	40.6716	1.80089e-10	1.67044e-09		ENSSSCG00000025133	ITGB2	0.670788	10.1974	8.02535	0.00461272	0.0420874		ENSSSCG00000025911	TMEM151B	-0.837797	4.23388	16.8724	3.99778e-05	0.000365245
ENSSSCG00000012396	MED12	0.911918	6.34782	40.6484	1.82236e-10	1.68892e-09		ENSSSCG00000005312	SIT1	-0.612277	8.10122	8.0247	0.00461438	0.0420874		ENSSSCG00000030273	THUMPD3	-0.827325	5.33905	16.8618	4.02026e-05	0.000366991
ENSSSCG00000024900	NA	-0.864381	2.64632	40.5284	1.93779e-10	1.79438e-09		ENSSSCG00000000843	TXNRD1	0.519633	6.44488	8.01944	0.00462778	0.0421437		ENSSSCG00000005648	SLC27A4	0.769975	5.41666	16.8346	4.07825e-05	0.000371975
ENSSSCG00000017092	NA	-1.25448	7.30397	40.5101	1.95602e-10	1.80973e-09		ENSSSCG00000020879	FBXW7	-0.917824	3.65669	8.01926	0.00462825	0.0421437		ENSSSCG00000015107	NA	0.816014	7.10334	16.8327	4.08238e-05	0.000372041
ENSSSCG00000022692	RINL	0.819314	3.68536	40.3749	2.09614e-10	1.93774e-09		ENSSSCG00000006457	FCRL3	-0.558127	3.72854	8.00909	0.00465431	0.0423457		ENSSSCG00000008792	N4BP2	-0.961904	3.2563	16.8059	4.14037e-05	0.000377012
ENSSSCG00000012574	AMMECR1	-0.819683	4.51486	40.3699	2.10158e-10	1.94112e-09		ENSSSCG00000024161	NA	0.718874	6.1802	8.00485	0.00466522	0.0424096		ENSSSCG00000021450	SDR42E1	1.23508	3.23015	16.7891	4.17722e-05	0.000379734
ENSSSCG00000006717	PHGDH	-0.71447	4.93608	40.3674	2.10422e-10	1.94192e-09		ENSSSCG00000007548	NA	1.07869	3.55895	8.00207	0.0046724	0.0424397		ENSSSCG00000027857	DMXL1	-0.903743	3.34076	16.7709	4.21753e-05	0.000382763
ENSSSCG00000011677	GK5	1.13369	1.95207	40.3567	2.11581e-10	1.95097e-09		ENSSSCG00000002329	MAP3K9	0.947322	2.5515	8.00001	0.0046777	0.0424526		ENSSSCG00000000958	DYRK2	-0.923317	4.14212	16.7669	4.22639e-05	0.000383155
ENSSSCG00000007181	SIRPB1	1.06982	4.74693	40.2916	2.18749e-10	2.01536e-09		ENSSSCG00000013904	NA	0.957051	1.2195	7.99314	0.00469549	0.0425521		ENSSSCG00000016501	JHDM1D	1.13004	1.97837	16.7646	4.2315e-05	0.000383155
ENSSSCG00000017527	SKAP1	-0.778478	7.65947	40.2793	2.20124e-10	2.02632e-09		ENSSSCG00000010341	TSPAN14	0.700628	4.78059	7.99068	0.00470187	0.0425521		ENSSSCG00000007239	NA	1.38267	7.02123	16.7614	4.23874e-05	0.000383155
ENSSSCG00000005047	CDKN3	-0.927589	2.20878	40.1804	2.31561e-10	2.12981e-09		ENSSSCG00000022692	RINL	0.637469	3.6856	7.99065	0.00470196	0.0425521		ENSSSCG00000011444	NT5DC2	0.944048	4.2486	16.761	4.23955e-05	0.000383155
ENSSSCG00000005164	PTPLAD2	0.968919	2.99697	40.1507	2.35112e-10	2.15885e-09		ENSSSCG00000016223	ACSL3	1.10474	3.75084	7.98977	0.00470423	0.0425521		ENSSSCG00000001974	G2E3	-0.924547	3.46479	16.7598	4.24235e-05	0.000383155
ENSSSCG00000009852	VSIG10	-1.12474	2.21578	40.1066	2.4047e-10	2.20619e-09		ENSSSCG00000006556	NA	0.613911	8.87451	7.98394	0.00471941	0.0426541		ENSSSCG00000000705	CD27	-0.918657	8.38589	16.7537	4.25587e-05	0.000384011
ENSSSCG00000011884	HCLS1	0.864907	9.89114	40.1034	2.40875e-10	2.20805e-09		ENSSSCG00000001009	RIPK1	0.567819	7.38535	7.97402	0.00474533	0.042848		ENSSSCG00000026924	NA	-0.989255	4.26856	16.7422	4.28169e-05	0.000386023
ENSSSCG00000016553	NA	0.63265	6.46418	40.0781	2.4401e-10	2.23492e-09		ENSSSCG00000029203	TOX4	0.452967	5.87589	7.97236	0.00474971	0.042848		ENSSSCG00000008432	C2orf61	-1.3713	1.16597	16.7336	4.30121e-05	0.000387463
ENSSSCG00000027417	C18orf1	-0.723179	4.7393	40.0452	2.48153e-10	2.27029e-09		ENSSSCG00000023512	SLC36A1	0.561909	4.76958	7.96988	0.0047562	0.042848		ENSSSCG00000009938	UNG	-0.770786	4.95092	16.7217	4.32832e-05	0.000389585
ENSSSCG00000027357	CSTB	0.848446	7.61403	40.0441	2.48287e-10	2.27029e-09		ENSSSCG00000010566	FBXW4	-0.783256	5.51275	7.96975	0.00475654	0.042848		ENSSSCG00000005082	PCNXL4	-0.895115	2.97318	16.7153	4.34292e-05	0.000390577
ENSSSCG00000015016	POU2AF1	-0.729301	7.13798	39.9948	2.54645e-10	2.32648e-09		ENSSSCG00000012396	MED12	0.847967	6.34856	7.9667	0.00476456	0.042885		ENSSSCG00000010035	YWHAH	-0.755589	6.9707	16.6988	4.38079e-05	0.000393659
ENSSSCG00000021606	FLVCR2	0.96536	2.92141	39.979	2.56705e-10	2.34335e-09		ENSSSCG00000016539	AKR1B1	-0.559487	6.24151	7.96068	0.00478046	0.0429927		ENSSSCG00000003205	ZNF473	0.993271	1.93449	16.6888	4.404e-05	0.000394787
ENSSSCG00000026183	NA	-0.784095	4.45066	39.9204	2.64526e-10	2.41272e-09		ENSSSCG00000029813	TSPAN5	-0.507036	5.89018	7.95046	0.00480752	0.0432005		ENSSSCG00000012102	TBL1X	0.900939	7.13785	16.6887	4.40417e-05	0.000394787
ENSSSCG00000015137	CRTAM	-0.955835	3.31236	39.8898	2.68705e-10	2.44756e-09		ENSSSCG00000024527	NDEL1	0.57872	5.32512	7.94676	0.00481735	0.0432284		ENSSSCG00000013551	C3	1.43759	2.89323	16.6635	4.46327e-05	0.000399757
ENSSSCG00000003608	LCK	-0.897943	8.88561	39.8891	2.68793e-10	2.44756e-09		ENSSSCG00000007386	STK4	0.744239	2.17046	7.94632	0.00481852	0.0432284		ENSSSCG00000001800	TM6SF1	0.884485	5.30292	16.6573	4.47784e-05	0.000400733
ENSSSCG00000029168	KIAA0430	0.788114	3.38117	39.8873	2.69042e-10	2.44779e-09		ENSSSCG00000022262	TBC1D1	0.53856	3.79787	7.94275	0.00482805	0.0432783		ENSSSCG00000010081	MAPK1	0.823327	5.26573	16.6287	4.54589e-05	0.000406491
ENSSSCG00000001509	DAXX	0.764999	7.54889	39.8814	2.69859e-10	2.45318e-09		ENSSSCG00000024511	NA	0.787825	3.89309	7.93089	0.0048598	0.0435272		ENSSSCG00000025181	EIF2AK2	1.20307	1.7343	16.6125	4.58477e-05	0.000409633
ENSSSCG00000021407	NA	1.42714	1.88512	39.8301	2.77041e-10	2.51638e-09		ENSSSCG00000001024	RIOK1	0.590587	3.75381	7.92769	0.00486839	0.043536		ENSSSCG00000003013	B9D2	0.984724	5.91643	16.5994	4.61659e-05	0.000411976
ENSSSCG00000022128	MXI1	-0.795427	7.78938	39.8065	2.80407e-10	2.54484e-09		ENSSSCG00000012203	TAB3	0.622814	3.83618	7.92756	0.00486874	0.043536		ENSSSCG00000030209	MFNG	-0.793733	7.89115	16.5986	4.61854e-05	0.000411976
ENSSSCG00000024161	NA	0.73433	6.18088	39.7881	2.83057e-10	2.56676e-09		ENSSSCG00000016184	CXCR2	0.993054	6.70212	7.92608	0.00487274	0.0435361		ENSSSCG00000008789	WDR19	-0.736291	4.6476	16.5808	4.6621e-05	0.000415523
ENSSSCG00000002529	RPS21	-0.822096	8.50873	39.7725	2.85332e-10	2.58496e-09		ENSSSCG00000027487	LAT2	0.697973	9.21851	7.9201	0.00488885	0.0436445		ENSSSCG00000025429	PICALM	1.27617	1.92336	16.5693	4.69048e-05	0.000417713
ENSSSCG00000015958	PDK1	-0.702782	4.36125	39.7711	2.85536e-10	2.58496e-09		ENSSSCG00000006740	ATP1A1	0.548323	5.98738	7.91845	0.00489331	0.0436487		ENSSSCG00000004238	HSF2	-1.03527	2.53549	16.5631	4.70569e-05	0.000418726
ENSSSCG00000005308	RUSC2	1.20592	2.19447	39.7679	2.86011e-10	2.58711e-09		ENSSSCG00000024274	PPP3CC	-0.879717	2.03119	7.91365	0.00490633	0.0437291		ENSSSCG00000011628	DNAJC13	0.803573	4.15579	16.5502	4.7379e-05	0.000421249
ENSSSCG00000023584	TARP	-0.833628	7.28321	39.7537	2.88097e-10	2.60382e-09		ENSSSCG00000006898	MTF2	-0.645755	5.02163	7.91044	0.00491503	0.043771		ENSSSCG00000008701	LRPAP1	0.857816	7.14686	16.5445	4.75226e-05	0.000422183
ENSSSCG00000013886	B3GNT3	0.717019	6.8261	39.7164	2.93646e-10	2.65178e-09		ENSSSCG00000009142	SEC24B	0.820735	3.36544	7.90593	0.00492729	0.0438445		ENSSSCG00000004392	AMD1	-0.748331	4.61967	16.5386	4.76704e-05	0.000423152
ENSSSCG00000027503	NA	-0.638767	5.18414	39.7098	2.9465e-10	2.65866e-09		ENSSSCG00000029310	STK40	0.806585	4.77363	7.89735	0.00495072	0.0440171		ENSSSCG00000007590	PMS2	0.799732	6.18651	16.5307	4.7869e-05	0.00042457
ENSSSCG00000000018	NA	0.698249	5.93107	39.7073	2.95023e-10	2.65983e-09		ENSSSCG00000011884	HCLS1	0.626757	9.89112	7.89381	0.00496042	0.0440676		ENSSSCG00000015897	NA	0.951488	6.18341	16.51	4.83947e-05	0.000428885
ENSSSCG00000013037	VEGFB	-0.667607	5.47141	39.6522	3.03467e-10	2.73145e-09		ENSSSCG00000001433	PPT2	-0.506382	4.38374	7.87529	0.00501147	0.044485		ENSSSCG00000003608	LCK	-1.03521	8.8856	16.5063	4.84891e-05	0.000429374
ENSSSCG00000026951	PSMB8	0.835036	6.76957	39.6142	3.09432e-10	2.78285e-09		ENSSSCG00000022398	NUCKS1	-0.482174	6.49147	7.8656	0.0050384	0.0446877		ENSSSCG00000007350	PPP1R16B	-0.898007	6.0629	16.4838	4.90669e-05	0.000434139
ENSSSCG00000011852	RPL7	-0.722007	4.37149	39.5972	3.12135e-10	2.80486e-09		ENSSSCG00000012347	ALAS2	-1.11231	15.8272	7.85006	0.00508191	0.0450006		ENSSSCG00000005386	STX17	0.853258	3.04502	16.4716	4.93839e-05	0.00043659
ENSSSCG00000026022	TUBB6	-0.949509	3.33546	39.5949	3.12502e-10	2.80585e-09		ENSSSCG00000007472	BCAS4	-0.704585	5.77109	7.8239	0.00515599	0.0456197		ENSSSCG00000002669	CRISPLD2	1.8144	2.94913	16.4628	4.96138e-05	0.000438268
ENSSSCG00000028872	PSMB8	0.818708	4.53612	39.5599	3.18142e-10	2.85414e-09		ENSSSCG00000000492	LYZ	0.973668	9.71156	7.81084	0.00519338	0.0459133		ENSSSCG00000003982	ZNF643	-0.97429	1.37929	16.4303	5.04731e-05	0.000445499
ENSSSCG00000015724	GYPC	-0.829888	8.46326	39.5108	3.26254e-10	2.92452e-09		ENSSSCG00000015106	HYOU1	0.508475	5.49765	7.80653	0.00520579	0.0459859		ENSSSCG00000003112	NA	-0.912816	3.23777	16.4168	5.0834e-05	0.000447962
ENSSSCG00000009904	DYNLL1	-0.795293	9.19609	39.5049	3.27231e-10	2.93087e-09		ENSSSCG00000003707	NPC1	0.682245	3.02206	7.78919	0.00525597	0.0463543		ENSSSCG00000005001	RPL10L	-0.762274	4.76597	16.4121	5.09584e-05	0.000448697
ENSSSCG00000021766	NA	1.01249	3.63338	39.4947	3.28945e-10	2.94381e-09		ENSSSCG00000010737	FAM175B	0.494863	5.74108	7.78468	0.00526912	0.0464328		ENSSSCG00000023796	IL18BP	0.726789	6.08773	16.4003	5.12781e-05	0.000451148
ENSSSCG00000023496	NA	0.888503	5.91294	39.3956	3.46082e-10	3.09212e-09		ENSSSCG00000021591	RBM3	-0.753691	6.2196	7.7787	0.00528657	0.0465491		ENSSSCG00000011435	NA	0.711447	7.06023	16.3941	5.14443e-05	0.000452247
ENSSSCG00000013595	CERS4	0.928071	8.89739	39.3823	3.48444e-10	3.11068e-09		ENSSSCG00000011121	CELF2	0.587696	6.02265	7.77369	0.00530126	0.0466409		ENSSSCG00000001817	FURIN	1.73562	4.9786	16.3791	5.18527e-05	0.00045547
ENSSSCG00000013012	SNX15	-0.679613	4.97476	39.3689	3.50833e-10	3.12945e-09		ENSSSCG00000009112	SEC24D	0.61291	3.60499	7.77036	0.00531104	0.0466519		ENSSSCG00000004845	FAN1	-0.686195	3.83794	16.3717	5.20561e-05	0.00045689
ENSSSCG00000010621	ADD3	-0.713869	4.48716	39.3456	3.55061e-10	3.16458e-09		ENSSSCG00000012267	PHF16	-0.802662	2.57167	7.77036	0.00531105	0.0466519		ENSSSCG00000009624	PPP3CC	-1.13553	2.79634	16.365	5.22417e-05	0.000458152
ENSSSCG00000023903	ATP5I	-0.709104	6.82854	39.3252	3.58782e-10	3.19515e-09		ENSSSCG00000010452	IFIT3	0.895316	9.74602	7.76565	0.00532493	0.0467278		ENSSSCG00000006304	MPC2	0.666564	6.14911	16.3512	5.26233e-05	0.000461129
ENSSSCG00000023803	ELK3	-0.731497	4.23015	39.2989	3.6365e-10	3.23587e-09		ENSSSCG00000008015	SPSB3	-0.530231	4.62583	7.75673	0.00535127	0.0468922		ENSSSCG00000030696	SLC19A1	-1.09158	5.02117	16.3479	5.27151e-05	0.000461563
ENSSSCG00000025134	FAM171B	-0.916219	3.17908	39.2566	3.71617e-10	3.30407e-09		ENSSSCG00000010908	PTPRC	0.659562	9.99091	7.7542	0.00535879	0.0469131		ENSSSCG00000005441	IKBKAP	-0.775791	3.88982	16.3399	5.29389e-05	0.000463152
ENSSSCG00000008528	LBH	-0.745312	4.06411	39.2376	3.7525e-10	3.33366e-09		ENSSSCG00000001242	GABBR1	-0.703883	7.00822	7.74875	0.00537497	0.046987		ENSSSCG00000005738	RALGDS	0.875999	6.3701	16.3308	5.31924e-05	0.000464998
ENSSSCG00000005312	SIT1	-0.771612	8.10108	39.1918	3.84151e-10	3.40997e-09		ENSSSCG00000008659	ACP1	-0.490772	5.38621	7.74399	0.00538917	0.0470735		ENSSSCG00000013572	PNPLA6	0.889432	8.28979	16.3278	5.32761e-05	0.000465358
ENSSSCG00000005612	NA	-0.79664	9.54399	39.1362	3.95243e-10	3.50558e-09		ENSSSCG00000016498	MKRN1	-0.80835	9.73275	7.74003	0.00540098	0.047139		ENSSSCG00000016990	ATP6V0E1	0.824278	8.16134	16.3141	5.36633e-05	0.000468365
ENSSSCG00000023779	PLEKHM3	1.06501	2.47774	39.1257	3.97374e-10	3.52162e-09		ENSSSCG00000026457	WBSCR17	1.38046	2.7013	7.73492	0.0054163	0.047235		ENSSSCG00000004699	ELL3	-0.896743	4.2715	16.3023	5.39988e-05	0.000470918
ENSSSCG00000013876	MYO9B	0.770898	8.79997	39.1086	4.0087e-10	3.54973e-09		ENSSSCG00000026449	KDM4A	0.639414	4.05031	7.72026	0.00546044	0.047582		ENSSSCG00000025901	LCLAT1	-0.84815	4.23653	16.2381	5.58595e-05	0.000486745
ENSSSCG00000029386	NA	-0.725936	4.98094	39.0937	4.03936e-10	3.57398e-09		ENSSSCG00000013664	C19orf66	0.513944	5.71078	7.70507	0.00550659	0.0479078		ENSSSCG00000026482	NCKAP1L	1.10627	3.95621	16.2366	5.59027e-05	0.000486745
ENSSSCG00000005311	CD72	-0.747676	5.26383	39.0836	4.06031e-10	3.58962e-09		ENSSSCG00000011795	IGF2BP2	-0.716134	4.13447	7.69766	0.00552925	0.0480504		ENSSSCG00000027700	RPRD1A	-0.741277	3.78768	16.229	5.61281e-05	0.000488267
ENSSSCG00000015036	DIXDC1	0.857293	4.37637	39.0766	4.07493e-10	3.59728e-09		ENSSSCG00000008157	IL18RAP	0.780925	5.44341	7.69684	0.00553177	0.0480504		ENSSSCG00000011366	SLC25A20	0.750081	4.53085	16.2275	5.6174e-05	0.000488267
ENSSSCG00000013904	NA	1.20239	1.22022	39.0763	4.07556e-10	3.59728e-09		ENSSSCG00000014056	RNF44	0.72228	4.9766	7.69312	0.00554317	0.048073		ENSSSCG00000008941	MOB1B	-1.17811	4.76204	16.2262	5.62114e-05	0.000488267
ENSSSCG00000000403	BAZ2A	0.696834	5.84045	39.0605	4.10874e-10	3.62364e-09		ENSSSCG00000017783	MYO18A	0.755668	5.20857	7.69156	0.00554797	0.0480765		ENSSSCG00000025470	TSSK4	0.81856	3.56105	16.2221	5.63333e-05	0.000488937
ENSSSCG00000026261	NA	0.821547	2.70906	39.0561	4.11802e-10	3.6289e-09		ENSSSCG00000023599	TIMM8B	0.634639	5.78793	7.67042	0.00561335	0.0486046		ENSSSCG00000024187	NA	-0.905074	3.03358	16.1952	5.71378e-05	0.000495396
ENSSSCG00000023357	REST	-0.809066	3.78165	39.0456	4.14012e-10	3.64544e-09		ENSSSCG00000009816	P2RX4	0.599633	3.32196	7.66807	0.00562067	0.0486294		ENSSSCG00000014182	SLCO4C1	1.56202	1.7849	16.1935	5.71906e-05	0.000495396
ENSSSCG00000009910	RNF10	-0.949376	10.9985	39.043	4.14571e-10	3.64743e-09		ENSSSCG00000001696	MRPL14	-0.553695	6.22976	7.66446	0.0056319	0.048642		ENSSSCG00000005582	STRBP	-0.889851	4.00233	16.1927	5.72134e-05	0.000495396
ENSSSCG00000003950	TIE1	0.976238	4.62541	39.0183	4.19847e-10	3.69087e-09		ENSSSCG00000010388	C10orf128	-0.643277	3.89796	7.66341	0.0056352	0.048642		ENSSSCG00000029349	RALGAPA1	-1.01839	1.82763	16.161	5.81782e-05	0.000503167
ENSSSCG00000021812	MS4A1	-0.734674	7.37818	38.9958	4.24724e-10	3.73074e-09		ENSSSCG00000026765	BIN2	0.63105	3.35365	7.66332	0.00563546	0.048642		ENSSSCG00000016050	INPP1	0.680377	5.74119	16.1602	5.82028e-05	0.000503167
ENSSSCG00000030682	TMEM57	-0.61257	3.92572	38.9552	4.33637e-10	3.80598e-09		ENSSSCG00000004764	GCHFR	-0.554945	6.20502	7.66139	0.00564149	0.0486556		ENSSSCG00000023996	CASC4	-0.953554	4.169	16.1443	5.86935e-05	0.000507008
ENSSSCG00000001569	C6orf89	0.661464	4.34826	38.8036	4.68675e-10	4.11021e-09		ENSSSCG00000028664	CAMP	-2.0586	1.1885	7.65558	0.00565971	0.0487743		ENSSSCG00000017378	DHX8	0.712586	7.19375	16.1415	5.8782e-05	0.000507371
ENSSSCG00000005015	SOS2	1.21718	1.62742	38.7809	4.7415e-10	4.15489e-09		ENSSSCG00000006678	FCGR1A	1.06684	3.5212	7.64473	0.00569385	0.0490298		ENSSSCG00000008491	QPCT	0.996527	3.63783	16.1344	5.90023e-05	0.000508871
ENSSSCG00000024899	FAM101B	-0.730634	6.2735	38.7753	4.75514e-10	4.1635e-09		ENSSSCG00000020906	TNFSF10	0.749464	5.95553	7.64024	0.00570804	0.0491134		ENSSSCG00000001820	HDDC3	-0.735183	4.48359	16.1202	5.94479e-05	0.00051231
ENSSSCG00000014670	TRIM5	0.916922	7.83215	38.7721	4.76281e-10	4.16688e-09		ENSSSCG00000013178	ZDHHC5	0.489109	5.41241	7.63613	0.00572107	0.0491643		ENSSSCG00000025049	CYBRD1	0.844009	6.12029	16.1112	5.97308e-05	0.000514344
ENSSSCG00000003395	PIK3CD	0.831817	5.34637	38.7382	4.84636e-10	4.23657e-09		ENSSSCG00000025108	G6PD	0.989806	8.41786	7.63553	0.00572295	0.0491643		ENSSSCG00000010497	ENTPD1	1.43265	5.63324	16.1038	5.99626e-05	0.000515933
ENSSSCG00000022448	CLNK	1.52997	1.33176	38.7359	4.85197e-10	4.23657e-09		ENSSSCG00000028679	PLEKHB2	-0.564666	7.69393	7.63182	0.00573475	0.049227		ENSSSCG00000017738	ADAP2	1.01485	2.52795	16.0968	6.01849e-05	0.000517438
ENSSSCG00000007590	PMS2	0.677442	6.18733	38.7351	4.85408e-10	4.23657e-09		ENSSSCG00000009114	PRSS12	-0.530095	4.13838	7.62173	0.00576692	0.0494261		ENSSSCG00000005273	OSTF1	0.843603	7.55149	16.0884	6.04527e-05	0.000519333
ENSSSCG00000000759	NA	0.970511	4.3088	38.7013	4.93871e-10	4.30699e-09		ENSSSCG00000026695	TNFSF14	-0.752265	6.37423	7.62171	0.00576699	0.0494261		ENSSSCG00000017518	OSBPL7	1.07476	5.51058	16.0858	6.05354e-05	0.000519635
ENSSSCG00000024785	ANKLE1	-0.938937	2.58406	38.6795	4.99439e-10	4.35209e-09		ENSSSCG00000004558	CSNK1G1	0.862085	1.26183	7.61806	0.00577867	0.0494525		ENSSSCG00000008545	ZNF512	-0.716519	5.07036	16.0819	6.06612e-05	0.000520307
ENSSSCG00000004576	RORA	-1.00306	2.58874	38.6364	5.10569e-10	4.44553e-09		ENSSSCG00000027701	RP2	0.744834	3.78646	7.61792	0.00577911	0.0494525		ENSSSCG00000004281	KCNQ5	-0.812674	2.71387	16.0791	6.07507e-05	0.000520666
ENSSSCG00000027487	LAT2	0.825458	9.21863	38.6335	5.11345e-10	4.44875e-09		ENSSSCG00000005738	RALGDS	0.633666	6.3701	7.61206	0.00579791	0.0495474		ENSSSCG00000021812	MS4A1	-0.904617	7.37789	16.0538	6.1568e-05	0.000527258
ENSSSCG00000014437	PPARGC1B	1.13006	1.15934	38.6243	5.1376e-10	4.4662e-09		ENSSSCG00000016183	CXCR2	0.983144	8.20231	7.61164	0.00579926	0.0495474		ENSSSCG00000004952	SMAD3	-0.747139	4.71061	16.0441	6.1883e-05	0.00052922
ENSSSCG00000012318	MAGED1	-0.762691	4.26485	38.5758	5.26681e-10	4.57489e-09		ENSSSCG00000015024	C11orf1	0.719071	3.09472	7.60744	0.00581281	0.0496244		ENSSSCG00000002523	CDC42BPB	1.13764	3.10144	16.0438	6.18939e-05	0.00052922
ENSSSCG00000026269	RAB7L1	-0.685803	5.61451	38.5375	5.37105e-10	4.66173e-09		ENSSSCG00000007281	MAP1LC3A	-0.644858	5.85822	7.60431	0.00582288	0.0496716		ENSSSCG00000001242	GABBR1	-0.945656	7.00822	16.0302	6.23392e-05	0.000532611
ENSSSCG00000012323	TSPYL2	-0.679783	3.80287	38.5133	5.43825e-10	4.71632e-09		ENSSSCG00000017527	SKAP1	-0.606007	7.65976	7.59663	0.00584775	0.0498449		ENSSSCG00000013976	NA	2.04996	1.03452	16.0164	6.27964e-05	0.00053568
ENSSSCG00000006709	NA	0.81745	4.87464	38.5083	5.45208e-10	4.72456e-09		ENSSSCG00000003405	PEX14	0.635201	4.27634	7.59392	0.00585656	0.0498811		ENSSSCG00000009926	TCHP	-0.878863	3.48868	16.0144	6.28628e-05	0.000535828
ENSSSCG00000015649	DYRK3	-0.732529	3.72337	38.4671	5.56836e-10	4.82041e-09		ENSSSCG00000014369	CD14	1.09845	9.83266	7.58737	0.00587788	0.0500237		ENSSSCG00000006346	ATF6	1.02412	1.93191	16.0027	6.32515e-05	0.000538722
ENSSSCG00000006736	CD2	-0.789206	8.79522	38.466	5.57151e-10	4.82041e-09		ENSSSCG00000018034	CENPV	-0.759451	2.98846	7.5842	0.00588821	0.0500579		ENSSSCG00000013870	NA	1.24185	4.43052	15.9803	6.40062e-05	0.000544725
ENSSSCG00000024596	CCRN4L	1.13036	2.82135	38.3844	5.8095e-10	5.02235e-09		ENSSSCG00000008768	ARAP2	-0.665809	4.75394	7.58333	0.00589105	0.0500579		ENSSSCG00000015120	USP2	-1.34036	1.19972	15.9782	6.40758e-05	0.000544894
ENSSSCG00000012408	NHSL2	1.23339	3.05733	38.3799	5.8228e-10	5.02881e-09		ENSSSCG00000017499	STARD3	0.566845	6.17606	7.57872	0.00590613	0.0501347		ENSSSCG00000001672	CRIP3	-1.24343	2.92659	15.9588	6.47358e-05	0.000550078
ENSSSCG00000017616	NA	1.00303	2.30435	38.3785	5.82713e-10	5.02881e-09		ENSSSCG00000002002	IRF9	0.60873	7.77196	7.57777	0.00590926	0.0501347		ENSSSCG00000016402	AGXT	-1.33668	2.07481	15.9148	6.62596e-05	0.000562576
ENSSSCG00000023600	MRPS25	-0.678731	5.75081	38.3773	5.83077e-10	5.02881e-09		ENSSSCG00000024485	RUNDC3B	-0.652683	2.17233	7.5534	0.00598969	0.0507572		ENSSSCG00000016476	NA	-0.875984	3.49722	15.9133	6.63095e-05	0.000562576
ENSSSCG00000008228	GNLY	-1.45038	10.7284	38.3494	5.91451e-10	5.09701e-09		ENSSSCG00000016430	GALNT11	0.558326	4.43548	7.55273	0.00599191	0.0507572		ENSSSCG00000022059	NA	-0.778858	7.0886	15.9037	6.66483e-05	0.000565012
ENSSSCG00000005738	RALGDS	0.723932	6.37008	38.3201	6.0042e-10	5.17023e-09		ENSSSCG00000002919	TYROBP	0.862786	10.3246	7.5433	0.00602336	0.0509622		ENSSSCG00000006318	TADA1	-0.809423	3.37457	15.8963	6.69106e-05	0.000566797
ENSSSCG00000030309	NDRG2	-0.805784	2.67825	38.3117	6.03015e-10	5.18849e-09		ENSSSCG00000013085	TMEM138	0.719054	2.92979	7.54268	0.00602543	0.0509622		ENSSSCG00000009140	CASP6	-0.73843	4.70574	15.8742	6.76944e-05	0.000572992
ENSSSCG00000022976	GTPBP2	0.849605	3.07168	38.2707	6.15804e-10	5.2902e-09		ENSSSCG00000016340	ASB1	-0.771022	2.73343	7.53922	0.00603702	0.0510207		ENSSSCG00000026689	CCDC114	-1.18926	5.27657	15.8598	6.82125e-05	0.000576931
ENSSSCG00000017698	NA	-1.02236	4.52859	38.2465	6.23478e-10	5.35192e-09		ENSSSCG00000021627	C17orf109	-1.00656	2.74255	7.53476	0.00605198	0.0510709		ENSSSCG00000026951	PSMB8	0.951702	6.76876	15.8452	6.87394e-05	0.000580938
ENSSSCG00000011822	OPA1	0.699374	5.00322	38.2225	6.31192e-10	5.4139e-09		ENSSSCG00000030182	DEDD2	0.617356	7.68385	7.53467	0.00605229	0.0510709		ENSSSCG00000014195	MAN2A1	-0.749064	4.80329	15.8294	6.93161e-05	0.00058536
ENSSSCG00000015311	CYP51A1	-0.793244	4.86612	38.2074	6.36106e-10	5.4475e-09		ENSSSCG00000007371	HNF4A	-1.47855	1.21691	7.53247	0.00605968	0.0510938		ENSSSCG00000030294	ZNF398	-0.777978	3.59716	15.8229	6.95552e-05	0.000586926
ENSSSCG00000016872	HMGCS1	-0.729832	5.21597	38.2057	6.36665e-10	5.44802e-09		ENSSSCG00000007541	PDGFA	-0.828009	1.16963	7.52964	0.00606922	0.0511348		ENSSSCG00000004216	ECHDC1	-0.837052	4.38351	15.813	6.99203e-05	0.000589551
ENSSSCG00000001930	PKM	0.855516	10.1602	38.0988	6.72525e-10	5.75038e-09		ENSSSCG00000004880	CD226	-0.807638	2.13401	7.52476	0.00608565	0.0512271		ENSSSCG00000009583	NA	1.03031	3.01963	15.8064	7.01634e-05	0.000591146
ENSSSCG00000021738	PTPN2	0.648119	5.19657	38.0783	6.79606e-10	5.80639e-09		ENSSSCG00000007590	PMS2	0.575669	6.18651	7.52226	0.0060941	0.0512271		ENSSSCG00000017525	NFE2L1	0.981226	3.15157	15.8001	7.03972e-05	0.00059254
ENSSSCG00000004216	ECHDC1	-0.657804	4.38185	38.0184	7.00816e-10	5.98292e-09		ENSSSCG00000030396	SETD7	0.813698	1.76653	7.52223	0.00609423	0.0512271		ENSSSCG00000011535	ARL8B	0.699111	4.00958	15.7991	7.04373e-05	0.00059254
ENSSSCG00000005006	MGAT2	-0.835663	6.46485	38.0037	7.06092e-10	6.02326e-09		ENSSSCG00000010104	MIR4784	-0.537952	5.78119	7.51921	0.00610445	0.0512736		ENSSSCG00000026707	XCR1	1.51658	2.3775	15.7914	7.07237e-05	0.000594492
ENSSSCG00000005648	SLC27A4	0.603654	5.41726	37.9779	7.15509e-10	6.09883e-09		ENSSSCG00000000655	KLRF1	1.21463	1.65654	7.51568	0.00611643	0.0513348		ENSSSCG00000005724	SETX	0.723219	6.99118	15.7876	7.0864e-05	0.00059513
ENSSSCG00000002472	IFI27L2	-1.0318	3.47104	37.9712	7.1795e-10	6.11487e-09		ENSSSCG00000004705	MAP1A	1.34878	2.16697	7.51418	0.00612153	0.0513382		ENSSSCG00000011676	ATP1B3	0.803636	5.77412	15.7865	7.09085e-05	0.00059513
ENSSSCG00000008733	NA	-0.703883	3.65567	37.9004	7.44512e-10	6.33618e-09		ENSSSCG00000029384	GBE1	0.745817	2.5428	7.50687	0.0061464	0.0514222		ENSSSCG00000027933	SBK1	-0.741837	6.19967	15.785	7.09647e-05	0.000595146
ENSSSCG00000015022	LAYN	-0.783493	3.35641	37.7864	7.89294e-10	6.71207e-09		ENSSSCG00000016743	OGDH	0.755121	8.50746	7.50588	0.00614979	0.0514222		ENSSSCG00000007955	CLUAP1	-1.03955	1.65425	15.7823	7.10655e-05	0.000595278
ENSSSCG00000017473	TOP2A	-0.748928	4.81779	37.7705	7.95779e-10	6.76196e-09		ENSSSCG00000001509	DAXX	0.557664	7.54884	7.50572	0.00615035	0.0514222		ENSSSCG00000011677	GK5	1.23132	1.93988	15.7816	7.10894e-05	0.000595278
ENSSSCG00000017902	CAMTA2	1.1934	5.10512	37.7487	8.04697e-10	6.83242e-09		ENSSSCG00000010930	ADIPOR1	-0.746722	8.15037	7.49215	0.00619686	0.051732		ENSSSCG00000003219	FAM71E1	-0.804309	3.32279	15.7699	7.15301e-05	0.000598052
ENSSSCG00000011501	SUCLG2	-0.621283	6.40222	37.7219	8.15823e-10	6.92152e-09		ENSSSCG00000004899	KIAA1468	0.891395	1.19488	7.48851	0.00620938	0.051797		ENSSSCG00000022689	GADD45B	0.911698	6.7259	15.7509	7.22533e-05	0.000603638
ENSSSCG00000017492	ORMDL3	-0.626456	5.61618	37.7204	8.16471e-10	6.92165e-09		ENSSSCG00000027646	TIPARP	0.644103	3.48265	7.46101	0.00630495	0.0525541		ENSSSCG00000021828	TAPT1	0.842528	3.56635	15.744	7.25181e-05	0.000605388
ENSSSCG00000013174	CTNND1	0.743051	3.92684	37.6521	8.45568e-10	7.16277e-09		ENSSSCG00000008131	TMEM127	1.54492	2.76326	7.45518	0.0063254	0.0526844		ENSSSCG00000022448	CLNK	1.79547	1.32214	15.7407	7.26425e-05	0.000605964
ENSSSCG00000006878	DPYD	0.677102	5.5602	37.6344	8.53262e-10	7.22235e-09		ENSSSCG00000026809	TFDP2	-0.821944	8.56656	7.44339	0.006367	0.0529905		ENSSSCG00000010737	FAM175B	0.656395	5.74108	15.7204	7.34276e-05	0.000612046
ENSSSCG00000026096	DUT	-0.615496	5.56664	37.6088	8.64539e-10	7.31214e-09		ENSSSCG00000016475	NA	-0.717253	10.5377	7.44047	0.00637731	0.053036		ENSSSCG00000014009	CNOT6	-0.890579	3.86996	15.7121	7.37511e-05	0.000614274
ENSSSCG00000027136	F13A1	0.944663	3.71406	37.6071	8.65279e-10	7.31274e-09		ENSSSCG00000010907	NA	0.838939	6.20655	7.4351	0.0063964	0.0531543		ENSSSCG00000029552	NA	-0.805747	3.34467	15.7088	7.38804e-05	0.000614883
ENSSSCG00000012757	CETN2	-0.628913	6.57856	37.5956	8.70391e-10	7.35027e-09		ENSSSCG00000003930	RPS8	-0.703605	12.1112	7.42939	0.00641671	0.0532399		ENSSSCG00000028102	TOLLIP	0.705015	4.42187	15.7004	7.4207e-05	0.000617131
ENSSSCG00000000431	MBD6	1.05183	4.16052	37.5817	8.7661e-10	7.39708e-09		ENSSSCG00000009049	USP38	0.786599	2.30816	7.42823	0.00642083	0.0532399		ENSSSCG00000029168	KIAA0430	0.8751	3.38394	15.6672	7.55207e-05	0.000627579
ENSSSCG00000022875	MEAF6	-0.601866	5.62914	37.5633	8.84921e-10	7.46145e-09		ENSSSCG00000029228	ZNF276	0.590163	5.20482	7.4281	0.0064213	0.0532399		ENSSSCG00000029386	NA	-0.821724	4.98243	15.6557	7.5982e-05	0.000630933
ENSSSCG00000012656	ELF4	0.75162	6.07513	37.5542	8.89059e-10	7.49057e-09		ENSSSCG00000017137	METRNL	0.593221	6.29283	7.42375	0.00643684	0.0532915		ENSSSCG00000006231	CHD7	-0.84487	3.17587	15.6539	7.60576e-05	0.000631081
ENSSSCG00000009684	MSRA	0.759182	4.83523	37.4838	9.21739e-10	7.75992e-09		ENSSSCG00000024389	SIGIRR	-0.631076	6.50824	7.42363	0.00643728	0.0532915		ENSSSCG00000023298	SRXN1	0.943195	3.52256	15.6489	7.62572e-05	0.000632258
ENSSSCG00000003679	PPP4R1	0.921404	2.92402	37.4335	9.45824e-10	7.95657e-09		ENSSSCG00000011535	ARL8B	0.514986	4.00958	7.41835	0.0064562	0.0534078		ENSSSCG00000002443	TC2N	-1.16474	1.84424	15.6329	7.69054e-05	0.000637149
ENSSSCG00000006494	SLC25A44	0.698032	5.06989	37.4095	9.57547e-10	8.04281e-09		ENSSSCG00000026022	TUBB6	-0.786486	3.33561	7.39234	0.00655023	0.0541047		ENSSSCG00000029985	ARL10	-0.749794	4.90772	15.6197	7.74438e-05	0.000641125
ENSSSCG00000020817	NA	-0.738306	8.94033	37.3984	9.63024e-10	8.08261e-09		ENSSSCG00000003204	VRK3	0.593867	4.98903	7.3923	0.00655035	0.0541047		ENSSSCG00000030246	FCRLA	-0.920631	3.38881	15.6125	7.77406e-05	0.000642829
ENSSSCG00000005431	NA	-0.910068	2.49429	37.3935	9.65432e-10	8.0966e-09		ENSSSCG00000030408	DDX58	0.898511	7.18765	7.39018	0.00655808	0.0541133		ENSSSCG00000001235	TRIM15	-1.48981	1.76976	15.6118	7.77672e-05	0.000642829
ENSSSCG00000027933	SBK1	-0.673493	6.19879	37.3589	9.82735e-10	8.23539e-09		ENSSSCG00000003217	JOSD2	-0.831382	7.51927	7.38771	0.00656709	0.0541133		ENSSSCG00000024527	NDEL1	0.761786	5.32512	15.6057	7.80197e-05	0.000644079
ENSSSCG00000027372	SAMD9	1.05136	7.7222	37.2988	1.01348e-09	8.48656e-09		ENSSSCG00000010742	UROS	-0.808009	9.20388	7.38603	0.00657325	0.0541133		ENSSSCG00000005965	MYC	-0.691779	5.90351	15.6053	7.80363e-05	0.000644079
ENSSSCG00000010435	MINPP1	-0.748104	3.10007	37.2914	1.01735e-09	8.5124e-09		ENSSSCG00000005899	MFSD3	-0.531798	5.46075	7.38599	0.00657337	0.0541133		ENSSSCG00000006550	ATP8B2	-0.764375	3.58343	15.5946	7.84767e-05	0.000647226
ENSSSCG00000012836	AP2A2	0.697064	7.42211	37.2886	1.01879e-09	8.51795e-09		ENSSSCG00000009965	CRYBA4	-1.42834	4.48235	7.38076	0.00659255	0.0542076		ENSSSCG00000024752	ALDH4A1	0.701511	6.47505	15.5827	7.89753e-05	0.000650847
ENSSSCG00000030123	CDS2	0.697348	5.97431	37.2736	1.02665e-09	8.57714e-09		ENSSSCG00000003065	PLAUR	0.718258	3.93275	7.37902	0.0065989	0.054219		ENSSSCG00000002529	RPS21	-0.846893	8.50896	15.5745	7.93163e-05	0.000653165
ENSSSCG00000016059	STAT4	-0.74881	4.09684	37.2672	1.03002e-09	8.59871e-09		ENSSSCG00000023421	STK39	-0.588597	4.82698	7.35895	0.00667296	0.0547864		ENSSSCG00000015244	APLP2	0.80422	4.00688	15.5554	8.01208e-05	0.000659294
ENSSSCG00000009779	MPHOSPH9	-0.61345	4.0203	37.2643	1.03155e-09	8.60493e-09		ENSSSCG00000000709	PLEKHG6	0.771525	2.14345	7.34794	0.00671395	0.05505		ENSSSCG00000016071	CCDC150	-0.789972	3.38426	15.5172	8.17567e-05	0.000671744
ENSSSCG00000025171	SUPT3H	-0.7842	2.47258	37.2598	1.03392e-09	8.61811e-09		ENSSSCG00000023537	NA	-1.28716	1.21986	7.34763	0.00671514	0.05505		ENSSSCG00000005004	LRR1	-0.906147	2.16413	15.5076	8.21724e-05	0.000674653
ENSSSCG00000006380	SLAMF1	-0.673623	3.62022	37.2303	1.04971e-09	8.74309e-09		ENSSSCG00000005959	FAM49B	0.61413	8.32974	7.33935	0.00674612	0.0552626		ENSSSCG00000026183	NA	-0.970656	4.45045	15.5046	8.23062e-05	0.000675244
ENSSSCG00000017202	NA	0.837278	9.03278	37.2165	1.05716e-09	8.79844e-09		ENSSSCG00000003166	NA	-0.632255	10.97	7.33517	0.00676184	0.0553489		ENSSSCG00000011912	QTRTD1	-1.02703	1.20571	15.4797	8.33972e-05	0.000683682
ENSSSCG00000012347	ALAS2	-1.10771	15.8272	37.1781	1.07818e-09	8.96649e-09		ENSSSCG00000014298	PPP2CA	0.508586	6.24123	7.33385	0.00676678	0.0553489		ENSSSCG00000002780	TPPP3	-1.41888	4.96334	15.4763	8.35476e-05	0.000684402
ENSSSCG00000007656	PVRIG	-0.788281	7.48353	37.1735	1.08075e-09	8.98108e-09		ENSSSCG00000024974	RPL13	-0.69386	11.3011	7.33155	0.00677545	0.0553784		ENSSSCG00000020916	NA	1.57042	2.29697	15.4715	8.3758e-05	0.000685612
ENSSSCG00000017200	UNC13D	0.872688	8.33342	37.1704	1.08244e-09	8.98827e-09		ENSSSCG00000029642	RPL17	-0.649762	10.511	7.322	0.00681154	0.0556318		ENSSSCG00000013037	VEGFB	-0.720443	5.4727	15.4669	8.39613e-05	0.000686762
ENSSSCG00000020706	CBR1	-0.643211	5.0577	37.1505	1.09352e-09	9.07342e-09		ENSSSCG00000000130	CYTH4	0.656539	8.18096	7.31553	0.00683612	0.0557674		ENSSSCG00000008192	TMEM131	0.68579	6.18521	15.4396	8.51845e-05	0.000695726
ENSSSCG00000004717	UBR1	0.710282	6.01111	37.1459	1.09615e-09	9.08835e-09		ENSSSCG00000002885	USF2	-0.699378	8.25454	7.31428	0.00684087	0.0557674		ENSSSCG00000012970	CTSW	-0.927452	4.77841	15.4372	8.52907e-05	0.000696074
ENSSSCG00000003030	CIC	0.777955	6.53681	37.1084	1.11741e-09	9.25059e-09		ENSSSCG00000007498	FAM209A	-0.928681	1.37599	7.31361	0.00684343	0.0557674		ENSSSCG00000023376	PARD6G	-1.70964	1.15474	15.4329	8.54874e-05	0.000697159
ENSSSCG00000021408	TKT	0.873774	9.57471	37.0515	1.1505e-09	9.51733e-09		ENSSSCG00000011677	GK5	0.923354	1.93988	7.31049	0.00685533	0.0558227		ENSSSCG00000004222	NCOA7	-0.933111	6.15459	15.3793	8.7946e-05	0.000716674
ENSSSCG00000013622	TMEM205	0.700178	5.62102	36.9478	1.21332e-09	1.00294e-08		ENSSSCG00000011434	PPM1M	0.581481	6.63215	7.30889	0.00686142	0.0558308		ENSSSCG00000009851	PEBP1	-0.733659	8.42349	15.3679	8.84783e-05	0.00072037
ENSSSCG00000013115	CD5	-0.766163	8.52547	36.9249	1.2277e-09	1.01369e-08		ENSSSCG00000028431	HSD17B4	0.600034	3.80292	7.29013	0.00693344	0.0563748		ENSSSCG00000025228	TRAF3IP1	-0.993828	2.27852	15.3662	8.85571e-05	0.00072037
ENSSSCG00000003219	FAM71E1	-0.755918	3.32458	36.9164	1.23307e-09	1.01619e-08		ENSSSCG00000009356	RFXAP	-0.67358	3.71568	7.27989	0.00697308	0.056655		ENSSSCG00000003848	LRP8	1.02968	2.41139	15.3311	9.02206e-05	0.000733026
ENSSSCG00000023890	ATG2A	0.630162	6.5328	36.8593	1.26967e-09	1.04557e-08		ENSSSCG00000029066	IDI1	-0.542584	3.81493	7.26623	0.00702633	0.0570453		ENSSSCG00000001621	TFEB	0.802738	6.3966	15.3193	9.07819e-05	0.000737038
ENSSSCG00000007272	CHMP4B	0.651186	6.98777	36.7998	1.30906e-09	1.07719e-08		ENSSSCG00000017378	DHX8	0.509337	7.19375	7.26456	0.00703285	0.0570559		ENSSSCG00000010683	GRK5	-0.726701	5.51055	15.304	9.15246e-05	0.000742517
ENSSSCG00000014248	LMNB1	0.801806	7.5505	36.7112	1.36992e-09	1.12643e-08		ENSSSCG00000020919	MLF1	-0.869825	2.29652	7.26195	0.00704306	0.0570963		ENSSSCG00000013513	PLIN5	1.18538	4.0858	15.2857	9.24143e-05	0.000749179
ENSSSCG00000001750	PAQR8	1.23171	5.74878	36.7027	1.37589e-09	1.13049e-08		ENSSSCG00000021078	KDM4B	1.02941	1.28579	7.2517	0.00708337	0.0573806		ENSSSCG00000025503	GPR114	-0.776141	5.77747	15.2806	9.26649e-05	0.000750654
ENSSSCG00000003488	UBR4	0.721745	6.24203	36.6988	1.37865e-09	1.1319e-08		ENSSSCG00000025741	SNX20	0.505823	4.79188	7.24781	0.00709875	0.0574626		ENSSSCG00000001804	HOMER2	-1.03026	2.16113	15.2716	9.31061e-05	0.00075367
ENSSSCG00000014804	LAMTOR1	0.655367	7.07465	36.6448	1.41735e-09	1.16281e-08		ENSSSCG00000013501	CREB3L3	-0.949208	5.92544	7.24613	0.00710542	0.057474		ENSSSCG00000015524	FAM20B	0.832551	3.39884	15.2512	9.41186e-05	0.000761302
ENSSSCG00000009555	LAMP1	0.769464	8.87281	36.5964	1.45299e-09	1.19115e-08		ENSSSCG00000022609	WWP2	0.579253	5.58658	7.24021	0.00712886	0.057621		ENSSSCG00000010765	INPP5A	0.796739	5.26768	15.2374	9.48082e-05	0.00076529
ENSSSCG00000005724	SETX	0.679476	6.99155	36.5744	1.46948e-09	1.20377e-08		ENSSSCG00000003042	RPS19	-0.694505	11.6314	7.22518	0.00718879	0.0580273		ENSSSCG00000022812	ARID3B	0.726962	4.87682	15.2359	9.48835e-05	0.00076529
ENSSSCG00000003143	MAMSTR	-0.932671	2.42045	36.5085	1.51999e-09	1.24421e-08		ENSSSCG00000006762	AP4B1	0.529487	4.89113	7.22494	0.00718974	0.0580273		ENSSSCG00000007477	NFATC2	-0.700256	5.42182	15.2139	9.59929e-05	0.000773033
ENSSSCG00000014081	COL4A3BP	1.16189	1.33338	36.4666	1.55305e-09	1.27032e-08		ENSSSCG00000015718	C2orf76	-0.718306	2.55589	7.22333	0.00719622	0.0580368		ENSSSCG00000008072	ASPN	-1.38899	2.34366	15.2108	9.61505e-05	0.000773163
ENSSSCG00000017137	METRNL	0.684388	6.29455	36.4575	1.56034e-09	1.27532e-08		ENSSSCG00000011272	RPL14	-0.526318	7.98025	7.2007	0.00728753	0.0586401		ENSSSCG00000015737	NA	0.803852	3.1392	15.1927	9.70779e-05	0.000780047
ENSSSCG00000002013	DHRS4	-0.704379	7.58296	36.4457	1.56983e-09	1.28213e-08		ENSSSCG00000012784	SSR4	-0.677311	9.08816	7.19948	0.00729248	0.0586401		ENSSSCG00000016577	ATP6V1F	0.811546	7.21515	15.182	9.7632e-05	0.000783924
ENSSSCG00000017918	ARRB2	0.817482	9.29442	36.4318	1.581e-09	1.29029e-08		ENSSSCG00000006156	TPD52	-0.537612	4.45094	7.19564	0.00730808	0.0587224		ENSSSCG00000030123	CDS2	0.881095	5.97262	15.1726	9.81185e-05	0.000787251
ENSSSCG00000010737	FAM175B	0.577037	5.74277	36.3989	1.60795e-09	1.3113e-08		ENSSSCG00000010554	SCD	-0.608458	3.59786	7.19395	0.00731496	0.0587345		ENSSSCG00000014946	KIAA1731	-0.690827	5.10108	15.1583	9.88635e-05	0.000792648
ENSSSCG00000012255	NA	-0.673006	7.70155	36.3909	1.61454e-09	1.31569e-08		ENSSSCG00000006626	PI4KB	0.433139	5.59491	7.18788	0.00733978	0.0588474		ENSSSCG00000009814	ANAPC5	-0.638293	5.10547	15.1433	9.96529e-05	0.000797845
ENSSSCG00000006536	PBXIP1	0.732514	7.90131	36.3837	1.62053e-09	1.31959e-08		ENSSSCG00000014873	ACER3	0.811669	2.00324	7.18615	0.00734683	0.0588608		ENSSSCG00000021576	CD83	-0.68805	4.06832	15.1432	9.96577e-05	0.000797845
ENSSSCG00000030182	DEDD2	0.68111	7.6839	36.3815	1.62237e-09	1.3201e-08		ENSSSCG00000006955	GSDMD	0.518423	6.92342	7.18329	0.00735859	0.0589118		ENSSSCG00000011733	IFT80	-0.968208	2.21791	15.1295	0.000100385	0.000803078
ENSSSCG00000013082	SDHAF2	0.607985	6.25012	36.3749	1.62784e-09	1.32358e-08		ENSSSCG00000006416	DARC	-0.750718	3.32755	7.17638	0.00738696	0.059095		ENSSSCG00000024495	SELPLG	1.30345	8.18353	15.1105	0.000101396	0.000810577
ENSSSCG00000027237	GATA1	-0.740007	5.97219	36.3735	1.62907e-09	1.32359e-08		ENSSSCG00000001539	PPARD	1.11868	5.70929	7.17509	0.00739228	0.059095		ENSSSCG00000000492	LYZ	1.25997	9.71156	15.1014	0.00010189	0.00081345
ENSSSCG00000002381	NEK9	-0.609607	5.83398	36.3502	1.64859e-09	1.33845e-08		ENSSSCG00000002666	KIAA0513	1.12932	3.46314	7.17201	0.00740499	0.0591432		ENSSSCG00000021511	GCSAM	-1.15957	1.94649	15.1011	0.000101904	0.00081345
ENSSSCG00000024389	SIGIRR	-0.685032	6.5078	36.3468	1.6515e-09	1.33983e-08		ENSSSCG00000030148	SIGIRR	-0.711379	2.48776	7.17062	0.0074107	0.0591432		ENSSSCG00000022297	RNF170	1.09226	2.18294	15.081	0.000102997	0.000821571
ENSSSCG00000003212	NAPSA	-0.765341	4.63762	36.3143	1.67926e-09	1.36133e-08		ENSSSCG00000007776	BCL7C	-0.572807	6.36237	7.1697	0.00741453	0.0591432		ENSSSCG00000017137	METRNL	0.79246	6.29283	15.0712	0.000103529	0.000825217
ENSSSCG00000000994	GMDS	-0.613626	5.83255	36.3126	1.68075e-09	1.36154e-08		ENSSSCG00000021251	SLC12A7	1.2972	1.06469	7.15768	0.00746437	0.0594974		ENSSSCG00000010650	AFAP1L2	-1.47053	1.30556	15.0681	0.000103701	0.000825984
ENSSSCG00000005671	CRAT	-1.04524	11.4154	36.2654	1.72191e-09	1.39384e-08		ENSSSCG00000030433	NA	0.86919	7.40197	7.14936	0.00749907	0.0596965		ENSSSCG00000016573	IRF5	0.783768	7.58952	15.0658	0.000103826	0.000826379
ENSSSCG00000012624	SLC25A43	0.824663	1.7428	36.2459	1.73922e-09	1.40682e-08		ENSSSCG00000008115	MAL	-1.29126	5.65052	7.14907	0.00750027	0.0596965		ENSSSCG00000006495	SEMA4A	1.30337	6.79227	15.0629	0.000103988	0.000827061
ENSSSCG00000000036	PACSIN2	0.769627	6.73336	36.2304	1.75312e-09	1.41701e-08		ENSSSCG00000016476	NA	-0.622694	3.49722	7.14692	0.00750928	0.0597217		ENSSSCG00000013655	ICAM1	0.970337	3.73012	15.053	0.000104536	0.00083082
ENSSSCG00000017164	TIMP2	0.921754	8.69732	36.2244	1.75854e-09	1.42034e-08		ENSSSCG00000007962	SNRNP25	-0.572357	4.28575	7.14571	0.00751436	0.0597217		ENSSSCG00000022246	ICOSLG	-0.74085	6.04364	15.0492	0.000104747	0.00083189
ENSSSCG00000021332	PAX8	1.26823	1.18458	36.1956	1.78471e-09	1.44041e-08		ENSSSCG00000003679	PPP4R1	0.676866	2.92333	7.14347	0.00752372	0.0597527		ENSSSCG00000005826	PHPT1	-0.756685	5.35803	15.0472	0.000104857	0.000832157
ENSSSCG00000003799	IL12RB2	-1.13769	3.14358	36.1917	1.78831e-09	1.44144e-08		ENSSSCG00000016934	ERCC8	-0.589578	2.98171	7.14139	0.00753249	0.059756		ENSSSCG00000006493	NA	-0.798406	5.19147	15.0107	0.000106904	0.000847789
ENSSSCG00000003805	PDE4B	0.750118	6.00103	36.1902	1.78966e-09	1.44144e-08		ENSSSCG00000013416	MED16	0.680689	4.61651	7.14077	0.00753507	0.059756		ENSSSCG00000001991	DHRS1	0.654224	6.26225	15.0016	0.000107419	0.000851254
ENSSSCG00000024388	BNIP3	0.754346	6.99342	36.1899	1.78993e-09	1.44144e-08		ENSSSCG00000008496	NA	0.811662	2.66025	7.13706	0.00755066	0.0598363		ENSSSCG00000005982	WDYHV1	-0.783857	3.42599	14.9986	0.000107589	0.000851392
ENSSSCG00000023066	LEPROTL1	-0.580335	6.4206	36.1787	1.80026e-09	1.44869e-08		ENSSSCG00000004674	SHF	-0.93772	2.12676	7.13175	0.0075731	0.0599706		ENSSSCG00000014046	ZNF346	-0.740454	3.93898	14.9986	0.000107592	0.000851392
ENSSSCG00000006209	VCPIP1	1.45342	1.31073	36.1754	1.80332e-09	1.45008e-08		ENSSSCG00000016336	ILKAP	-0.658495	1.96775	7.12861	0.00758637	0.0600026		ENSSSCG00000013630	DNM2	1.19049	7.58629	14.9954	0.000107773	0.000852209
ENSSSCG00000001134	HIST1H2BC	1.02996	1.91787	36.1584	1.81916e-09	1.46174e-08		ENSSSCG00000014437	PPARGC1B	0.823399	1.15578	7.12819	0.00758811	0.0600026		ENSSSCG00000026044	FDFT1	-0.638487	5.58736	14.9605	0.000109783	0.000866847
ENSSSCG00000001534	ANKS1A	0.93253	2.43196	36.1505	1.82654e-09	1.4666e-08		ENSSSCG00000004624	MAPK6	0.797446	3.26973	7.12076	0.00761966	0.0601823		ENSSSCG00000030534	CENPM	-0.866009	3.66025	14.9508	0.000110354	0.000870726
ENSSSCG00000004044	IGF2R	1.09144	2.00335	36.1418	1.83466e-09	1.47203e-08		ENSSSCG00000023333	FCN2	0.752638	5.69601	7.12024	0.00762184	0.0601823		ENSSSCG00000002792	HSF4	-1.16558	3.93363	14.9229	0.000111997	0.000883055
ENSSSCG00000004109	ZC3H12D	-0.640414	6.34857	36.1111	1.86384e-09	1.49435e-08		ENSSSCG00000006398	SLAMF8	1.27312	1.88039	7.11671	0.00763686	0.0602573		ENSSSCG00000015232	ST3GAL4	0.769584	6.65559	14.8972	0.000113531	0.000893417
ENSSSCG00000012881	CPT1A	1.25624	1.78402	36.085	1.88893e-09	1.51336e-08		ENSSSCG00000005719	RAPGEF1	0.554846	7.71278	7.10759	0.00767583	0.0605212		ENSSSCG00000009322	SLC46A3	0.865943	3.84296	14.895	0.000113662	0.000893607
ENSSSCG00000025429	PICALM	1.11748	1.92337	36.0803	1.89348e-09	1.51589e-08		ENSSSCG00000023215	MAOB	0.780255	3.82439	7.10519	0.00768609	0.0605584		ENSSSCG00000007047	MCM8	-0.9673	2.27382	14.8936	0.000113746	0.000893624
ENSSSCG00000005403	SMC2	-0.808877	2.93021	36.0692	1.90431e-09	1.52345e-08		ENSSSCG00000027800	NA	-0.61242	3.39671	7.08956	0.00775344	0.0609867		ENSSSCG00000028327	RHOBTB1	-1.22849	3.27706	14.881	0.000114513	0.000899004
ENSSSCG00000011263	TTC21A	-0.829142	2.87242	36.0285	1.94457e-09	1.55452e-08		ENSSSCG00000003165	RPS11	-0.724195	12.7412	7.08954	0.0077535	0.0609867		ENSSSCG00000004106	LATS1	-0.94189	2.96504	14.878	0.000114692	0.000899766
ENSSSCG00000007592	EIF2AK1	0.714279	5.03768	35.9851	1.98829e-09	1.58831e-08		ENSSSCG00000006209	VCPIP1	0.974648	1.30793	7.08824	0.00775915	0.0609867		ENSSSCG00000017519	MRPL10	0.655269	6.22493	14.8762	0.000114802	0.000899978
ENSSSCG00000008789	WDR19	-0.589824	4.64938	35.9443	2.03034e-09	1.62072e-08		ENSSSCG00000001508	ZBTB22	0.546002	3.45126	7.08741	0.00776275	0.0609867		ENSSSCG00000029203	TOX4	0.578724	5.87589	14.869	0.000115244	0.000902797
ENSSSCG00000007043	GPCPD1	0.933002	4.04873	35.8551	2.12547e-09	1.69542e-08		ENSSSCG00000022774	GLTSCR2	-0.598173	9.3789	7.0861	0.00776843	0.0609875		ENSSSCG00000001027	BMP6	-0.782725	6.83331	14.8566	0.000116004	0.0009081
ENSSSCG00000023171	PQLC1	0.66287	6.61536	35.8324	2.15043e-09	1.71407e-08		ENSSSCG00000006495	SEMA4A	0.946052	6.79227	7.07839	0.00780191	0.0612063		ENSSSCG00000011077	MSRB2	-0.812815	3.17414	14.8453	0.000116702	0.00091291
ENSSSCG00000004673	SLC28A2	2.29705	1.59858	35.8162	2.16842e-09	1.72715e-08		ENSSSCG00000013457	DOT1L	0.560374	4.48692	7.07695	0.00780817	0.0612116		ENSSSCG00000003211	NR1H2	0.839198	7.70542	14.821	0.000118212	0.000924067
ENSSSCG00000005282	VPS13A	-0.798229	3.05702	35.8114	2.17374e-09	1.72888e-08		ENSSSCG00000009641	SLC25A37	-0.649041	4.5208	7.06778	0.00784825	0.0614612		ENSSSCG00000022162	NA	1.17327	2.64391	14.8041	0.000119277	0.000931056
ENSSSCG00000015103	RPS25	-0.7804	9.99792	35.7945	2.1927e-09	1.74269e-08		ENSSSCG00000014316	TGFBI	1.01008	7.76264	7.06709	0.00785125	0.0614612		ENSSSCG00000012631	LONRF3	1.05543	4.88014	14.7927	0.000119999	0.000936025
ENSSSCG00000006227	GGH	0.905892	3.16304	35.7838	2.20472e-09	1.75097e-08		ENSSSCG00000001234	TRIM10	-1.08103	4.73697	7.06539	0.0078587	0.0614755		ENSSSCG00000023710	REEP1	-1.50528	6.94738	14.7838	0.000120569	0.000939801
ENSSSCG00000005166	MLLT3	-0.74154	3.1992	35.7674	2.22333e-09	1.76447e-08		ENSSSCG00000025298	TWISTNB	-0.592976	3.56304	7.0629	0.00786964	0.0615171		ENSSSCG00000003497	PLA2G2D	3.15348	1.13977	14.7779	0.000120944	0.000942053
ENSSSCG00000009683	KIF13B	0.743699	4.03646	35.7489	2.24461e-09	1.78006e-08		ENSSSCG00000017092	NA	-1.78154	7.30766	7.0561	0.00789956	0.0617068		ENSSSCG00000013017	EHD1	0.789101	6.32137	14.7672	0.000121634	0.000946757
ENSSSCG00000000563	LRMP	0.679884	5.83646	35.7471	2.24666e-09	1.7804e-08		ENSSSCG00000030246	FCRLA	-0.653124	3.38881	7.05171	0.00791896	0.0618142		ENSSSCG00000005313	CCDC107	-0.71279	4.78817	14.7607	0.000122054	0.000949345
ENSSSCG00000006815	CSF1	1.67068	1.08624	35.7418	2.25278e-09	1.78395e-08		ENSSSCG00000027349	TBC1D14	0.499744	5.63768	7.04665	0.00794135	0.0619448		ENSSSCG00000011194	ANKRD28	0.936783	3.2445	14.7544	0.000122464	0.000951862
ENSSSCG00000005481	RGS3	-0.615252	5.91207	35.7356	2.25997e-09	1.78835e-08		ENSSSCG00000003766	DNAJB4	-0.817476	2.99763	7.04077	0.0079675	0.0621044		ENSSSCG00000009139	PLA2G12A	-1.08299	2.4718	14.7431	0.000123199	0.000956809
ENSSSCG00000008898	HOPX	-0.794456	5.70196	35.7188	2.27949e-09	1.80249e-08		ENSSSCG00000009827	HVCN1	-0.62986	6.54737	7.03769	0.0079812	0.062167		ENSSSCG00000005828	EGFL7	1.10165	5.74266	14.7419	0.000123276	0.000956809
ENSSSCG00000022630	FLYWCH2	1.11703	1.16738	35.7079	2.29238e-09	1.81138e-08		ENSSSCG00000007465	B4GALT5	0.745247	3.01174	7.03464	0.00799478	0.0622284		ENSSSCG00000003344	VWA1	-1.01817	1.92164	14.7364	0.000123634	0.000958908
ENSSSCG00000009545	COL4A2	1.35454	1.72836	35.698	2.30399e-09	1.81817e-08		ENSSSCG00000012318	MAGED1	-0.542636	4.26705	7.0283	0.00802313	0.0624046		ENSSSCG00000029950	CD70	1.18768	1.05489	14.7287	0.000124139	0.000962147
ENSSSCG00000014958	FUT4	0.940211	1.73558	35.6817	2.32338e-09	1.8319e-08		ENSSSCG00000022661	FCHO2	0.76682	3.21713	7.02702	0.0080289	0.0624051		ENSSSCG00000011326	PTH1R	-1.75441	5.33178	14.7085	0.000125479	0.000971838
ENSSSCG00000022773	NA	1.03275	1.75034	35.6462	2.36612e-09	1.86426e-08		ENSSSCG00000016472	KEL	-1.09414	5.57498	7.02342	0.00804505	0.0624771		ENSSSCG00000024344	CCR5	1.37086	5.41054	14.6999	0.00012605	0.000975575
ENSSSCG00000016646	IFRD1	0.744574	4.79364	35.6328	2.38242e-09	1.87575e-08		ENSSSCG00000004672	GATM	-0.564955	3.43114	7.02241	0.00804958	0.0624771		ENSSSCG00000010755	PTPRE	0.630466	6.2071	14.6939	0.000126453	0.000977996
ENSSSCG00000009926	TCHP	-0.676393	3.48277	35.6074	2.41366e-09	1.89898e-08		ENSSSCG00000016709	SNX10	0.733093	4.69079	7.01453	0.00808507	0.0626636		ENSSSCG00000030408	DDX58	1.18159	7.18765	14.6909	0.000126655	0.000978869
ENSSSCG00000023376	PARD6G	-1.25224	1.15429	35.5891	2.4365e-09	1.91557e-08		ENSSSCG00000013226	PTPMT1	-0.601503	3.07299	7.0115	0.00809878	0.0626968		ENSSSCG00000003629	EIF2C4	-0.754248	5.28327	14.667	0.000128274	0.00099068
ENSSSCG00000003828	FGGY	0.913021	1.84537	35.5765	2.45233e-09	1.92663e-08		ENSSSCG00000010135	DGCR8	-0.451213	5.58774	7.01103	0.0081009	0.0626968		ENSSSCG00000007943	NMRAL1	0.67909	6.03215	14.6607	0.000128699	0.000993262
ENSSSCG00000028879	PLOD3	0.644761	5.37347	35.5751	2.4541e-09	1.92664e-08		ENSSSCG00000001347	PPP1R10	0.535088	5.81147	7.00978	0.00810655	0.0626968		ENSSSCG00000008363	AFTPH	0.725709	6.60583	14.6581	0.000128878	0.000993939
ENSSSCG00000017121	SLC6A3	-0.772106	3.08061	35.5544	2.48028e-09	1.94579e-08		ENSSSCG00000023142	GAMT	-0.647151	2.73556	7.00714	0.00811851	0.0627044		ENSSSCG00000005054	MAPK1IP1L	0.692835	4.08316	14.6451	0.000129769	0.00100011
ENSSSCG00000002873	GPI	0.764871	8.93398	35.5185	2.52644e-09	1.98058e-08		ENSSSCG00000012981	RELA	0.543697	7.2993	7.00704	0.008119	0.0627044		ENSSSCG00000005047	CDKN3	-0.942242	2.21345	14.6386	0.000130218	0.00100231
ENSSSCG00000009139	PLA2G12A	-0.847517	2.47039	35.4838	2.57177e-09	2.01467e-08		ENSSSCG00000027795	LIME1	-0.809919	2.37034	7.00575	0.00812481	0.062705		ENSSSCG00000002340	PSEN1	0.703019	6.98169	14.6262	0.000131079	0.00100808
ENSSSCG00000023374	SRGN	1.04578	11.1812	35.4538	2.61175e-09	2.04453e-08		ENSSSCG00000017788	TP53I13	-0.85247	4.036	6.99921	0.00815458	0.0628422		ENSSSCG00000006638	CDC42SE1	0.692059	7.54022	14.607	0.000132423	0.00101642
ENSSSCG00000015894	DPP4	-0.611965	4.49097	35.4468	2.62114e-09	2.05041e-08		ENSSSCG00000005022	NIN	0.637392	4.44155	6.99872	0.00815682	0.0628422		ENSSSCG00000015775	DCTD	-0.687966	4.06775	14.6065	0.000132458	0.00101642
ENSSSCG00000014056	RNF44	0.76696	4.97468	35.3938	2.69342e-09	2.10545e-08		ENSSSCG00000008035	GFER	-0.495632	5.21519	6.99806	0.00815983	0.0628422		ENSSSCG00000022845	NA	0.821368	5.69511	14.606	0.000132491	0.00101642
ENSSSCG00000008056	ATP6V0C	0.717666	8.76426	35.346	2.76029e-09	2.15618e-08		ENSSSCG00000017126	NARF	-0.775119	8.1031	6.99417	0.00817757	0.0629345		ENSSSCG00000007545	GET4	0.645618	6.35763	14.6054	0.000132536	0.00101642
ENSSSCG00000013390	CALCB	-0.949181	1.05072	35.3296	2.78365e-09	2.17288e-08		ENSSSCG00000009782	ARL6IP4	-0.498419	6.20392	6.98688	0.00821092	0.063058		ENSSSCG00000021390	D2HGDH	-0.874154	2.32275	14.5984	0.000133026	0.00101946
ENSSSCG00000003344	VWA1	-0.860134	1.90832	35.273	2.86576e-09	2.23537e-08		ENSSSCG00000027953	PRR22	-0.644972	3.24189	6.9831	0.0082283	0.0631329		ENSSSCG00000030253	NOL9	-0.634376	6.11487	14.5905	0.000133587	0.00102233
ENSSSCG00000010755	PTPRE	0.581654	6.20821	35.2574	2.88881e-09	2.25175e-08		ENSSSCG00000007987	DECR2	-0.562384	3.76927	6.98225	0.00823222	0.0631329		ENSSSCG00000020932	CANT1	0.705498	3.38075	14.5887	0.000133714	0.00102258
ENSSSCG00000020967	NA	1.22434	2.17216	35.2065	2.96525e-09	2.30968e-08		ENSSSCG00000025171	SUPT3H	-0.822591	2.51463	6.97772	0.00825309	0.0632047		ENSSSCG00000030182	DEDD2	0.80497	7.68385	14.5844	0.000134022	0.00102422
ENSSSCG00000001804	HOMER2	-0.854129	2.16599	35.1871	2.99506e-09	2.33006e-08		ENSSSCG00000000295	NCKAP1L	0.541233	7.48447	6.97753	0.00825395	0.0632047		ENSSSCG00000025912	URI1	-0.722772	4.27317	14.5711	0.000134971	0.00103075
ENSSSCG00000008416	CHAC2	-0.747917	4.49703	35.1867	2.99567e-09	2.33006e-08		ENSSSCG00000004746	ITPKA	-0.850134	2.7859	6.9703	0.00828736	0.063378		ENSSSCG00000000289	NFE2	1.08198	9.44033	14.5607	0.000135714	0.00103571
ENSSSCG00000030658	SERPINF2	-0.826885	2.0299	35.1679	3.02466e-09	2.35094e-08		ENSSSCG00000026255	PLCG2	0.688705	5.35453	6.9686	0.00829522	0.0633938		ENSSSCG00000012146	CTPS2	0.699774	6.32479	14.5505	0.000136456	0.00104064
ENSSSCG00000022313	AAMP	0.624295	4.66361	35.1622	3.03352e-09	2.35615e-08		ENSSSCG00000003919	MUTYH	-0.536621	4.62095	6.96001	0.00833515	0.063634		ENSSSCG00000009379	NEK3	-1.0685	1.42165	14.5376	0.000137387	0.00104701
ENSSSCG00000007252	DNMT3B	-0.740681	3.24943	35.0981	3.13502e-09	2.42981e-08		ENSSSCG00000006827	CYB561D1	0.606779	4.29124	6.95934	0.00833828	0.063634		ENSSSCG00000011314	LZTFL1	-0.756209	3.02666	14.5331	0.000137718	0.00104881
ENSSSCG00000020903	NUDT4	-0.600492	6.40663	35.0918	3.14524e-09	2.436e-08		ENSSSCG00000023495	PITHD1	-0.612049	7.66413	6.95806	0.00834425	0.0636351		ENSSSCG00000006767	MAGI3	-0.815853	2.62891	14.5287	0.000138038	0.00105051
ENSSSCG00000002496	GLRX5	-0.76014	7.18267	35.0404	3.22942e-09	2.49943e-08		ENSSSCG00000006227	GGH	0.702442	3.15914	6.95606	0.00835356	0.0636617		ENSSSCG00000013437	TCF3	-0.731238	4.14968	14.526	0.000138236	0.00105128
ENSSSCG00000006740	ATP1A1	0.586847	5.98825	35.0254	3.25432e-09	2.51692e-08		ENSSSCG00000027286	DGKQ	0.648905	3.73421	6.94767	0.00839285	0.0639166		ENSSSCG00000004317	UBE2J1	-0.635613	5.41783	14.5157	0.000138994	0.00105632
ENSSSCG00000005596	ARPC5L	-0.578486	6.39454	34.9682	3.35128e-09	2.59008e-08		ENSSSCG00000002954	SPINT2	0.629707	6.0207	6.92857	0.00848293	0.0645577		ENSSSCG00000001039	GCNT2	-0.783171	4.74674	14.5144	0.000139093	0.00105633
ENSSSCG00000003857	NA	0.901798	2.00134	34.9404	3.39949e-09	2.62548e-08		ENSSSCG00000017750	EVI2B	0.610182	7.46842	6.92143	0.00851687	0.0647354		ENSSSCG00000017617	SCPEP1	0.828807	7.28429	14.5083	0.000139542	0.00105901
ENSSSCG00000013322	IMMP1L	-0.840153	2.18861	34.9036	3.4644e-09	2.67373e-08		ENSSSCG00000014726	HBE1	-1.22235	8.15603	6.92117	0.00851813	0.0647354		ENSSSCG00000012757	CETN2	-0.629345	6.57918	14.4918	0.000140772	0.00106709
ENSSSCG00000007526	ZNF831	-0.794979	3.61902	34.8411	3.57748e-09	2.75905e-08		ENSSSCG00000016459	EPHA1	-0.520458	4.04027	6.91751	0.00853556	0.0648228		ENSSSCG00000025537	PTPN6	0.849052	10.2413	14.4914	0.000140802	0.00106709
ENSSSCG00000014726	HBE1	-1.16646	8.15501	34.8179	3.62037e-09	2.79016e-08		ENSSSCG00000024150	NA	0.905781	5.2026	6.91537	0.00854581	0.0648557		ENSSSCG00000028381	FLYWCH1	1.10296	3.27432	14.4886	0.000141013	0.00106795
ENSSSCG00000005999	DSCC1	-0.885276	2.15061	34.8043	3.64575e-09	2.80774e-08		ENSSSCG00000003143	MAMSTR	-0.795486	2.41857	6.91306	0.00855687	0.0648945		ENSSSCG00000013612	ACP5	-0.840986	7.16421	14.4718	0.000142276	0.00107677
ENSSSCG00000027551	NUDT15	-0.625756	4.07058	34.7935	3.66598e-09	2.81935e-08		ENSSSCG00000027272	NA	0.527399	6.47453	6.90671	0.00858728	0.0650801		ENSSSCG00000016695	HIBADH	-0.637164	3.85848	14.4607	0.000143115	0.00108237
ENSSSCG00000028552	BHLHE41	-0.895566	2.2561	34.7747	3.70144e-09	2.84281e-08		ENSSSCG00000027348	WIPF1	0.607532	4.44021	6.90536	0.0085938	0.0650843		ENSSSCG00000008624	LPIN1	-0.725203	4.51118	14.4576	0.000143351	0.00108341
ENSSSCG00000004954	C15orf61	-0.796693	2.46235	34.7746	3.70169e-09	2.84281e-08		ENSSSCG00000014803	NA	0.876913	3.24077	6.89943	0.0086223	0.065255		ENSSSCG00000027411	NA	-0.906347	3.09583	14.4412	0.000144607	0.00109214
ENSSSCG00000011713	P2RY12	1.18442	1.91578	34.7517	3.74557e-09	2.87449e-08		ENSSSCG00000003512	EIF4G3	0.476108	5.75576	6.89336	0.00865163	0.0654317		ENSSSCG00000012365	MSN	0.949952	7.14199	14.4385	0.000144811	0.00109293
ENSSSCG00000004195	ARG1	-0.855846	8.56086	34.7187	3.80957e-09	2.92156e-08		ENSSSCG00000020878	HNRPLL	0.620822	3.69038	6.88689	0.00868301	0.0656236		ENSSSCG00000023248	RPS15	-0.944984	11.2378	14.4346	0.000145114	0.00109424
ENSSSCG00000023537	NA	-1.51154	1.20966	34.667	3.91202e-09	2.99803e-08		ENSSSCG00000022486	NA	-0.562453	5.46424	6.88308	0.00870153	0.0657182		ENSSSCG00000017768	NA	-0.761818	7.52641	14.4336	0.000145185	0.00109424
ENSSSCG00000014168	ELL2	0.853814	2.76344	34.6512	3.94401e-09	3.02042e-08		ENSSSCG00000005849	TUBB4B	-0.504478	6.79912	6.87835	0.00872461	0.065847		ENSSSCG00000007592	EIF2AK1	0.872476	5.04149	14.4142	0.00014669	0.00110482
ENSSSCG00000011364	NCKIPSD	1.16978	1.96947	34.5941	4.0613e-09	3.10808e-08		ENSSSCG00000027690	CCDC11	-0.772042	2.72506	6.87243	0.00875355	0.0659828		ENSSSCG00000001616	TREML2	1.66248	1.83122	14.4103	0.000146995	0.00110559
ENSSSCG00000027884	CDKN3	-0.914179	1.47165	34.5491	4.1563e-09	3.17855e-08		ENSSSCG00000009555	LAMP1	0.613614	8.87266	6.8722	0.00875467	0.0659828		ENSSSCG00000022042	PRG3	-2.10935	1.64162	14.4086	0.000147131	0.00110586
ENSSSCG00000023837	WFDC1	1.50871	1.64411	34.5373	4.1817e-09	3.19574e-08		ENSSSCG00000017616	NA	0.77523	2.30228	6.87041	0.00876345	0.0660035		ENSSSCG00000023280	SULT2B1	-0.944224	1.97454	14.3933	0.000148328	0.00111409
ENSSSCG00000022733	SLC9A9	-0.716334	4.9399	34.535	4.18662e-09	3.19726e-08		ENSSSCG00000010031	SFI1	-0.606615	3.09349	6.86614	0.00878441	0.0661158		ENSSSCG00000026257	STMN1	-0.826381	8.17887	14.3797	0.000149405	0.00112132
ENSSSCG00000027675	FOXP1	-0.608347	6.80899	34.5087	4.24343e-09	3.23839e-08		ENSSSCG00000016104	TRAK2	-0.775073	6.36004	6.8639	0.00879545	0.0661534		ENSSSCG00000002627	GSTA4	-0.995178	5.7683	14.3786	0.000149495	0.00112132
ENSSSCG00000012785	PDZD4	0.96732	1.57575	34.5014	4.25948e-09	3.24837e-08		ENSSSCG00000002340	PSEN1	0.512438	6.98169	6.85485	0.00884008	0.066403		ENSSSCG00000007206	RBCK1	0.859538	8.01523	14.377	0.000149619	0.00112148
ENSSSCG00000001486	LRRC1	-0.911424	2.14214	34.4563	4.35937e-09	3.31992e-08		ENSSSCG00000022518	NA	0.487967	6.02751	6.8499	0.00886464	0.0665365		ENSSSCG00000023537	NA	-1.66781	1.21986	14.3723	0.000149992	0.0011235
ENSSSCG00000007986	NME4	-0.918828	6.72179	34.4397	4.3967e-09	3.34602e-08		ENSSSCG00000026689	CCDC114	-0.828364	5.27657	6.84777	0.00887522	0.0665702		ENSSSCG00000015949	SLC25A12	-0.669503	4.03692	14.3591	0.000151048	0.00112983
ENSSSCG00000027602	PLBD1	0.935293	6.5852	34.4242	4.4319e-09	3.37046e-08		ENSSSCG00000023785	TMEM156	0.858633	3.22438	6.84507	0.00888862	0.0666251		ENSSSCG00000014970	MTMR2	-0.80483	3.16823	14.3579	0.000151147	0.00112983
ENSSSCG00000012055	MORC3	0.976864	2.67776	34.4005	4.48611e-09	3.40932e-08		ENSSSCG00000028124	NA	-0.595869	6.51576	6.83964	0.00891568	0.0667598		ENSSSCG00000005743	VAV2	-0.775851	5.54324	14.3526	0.000151571	0.00113222
ENSSSCG00000025981	SLC38A5	-0.73081	5.31327	34.3979	4.49206e-09	3.41147e-08		ENSSSCG00000003344	VWA1	-0.730475	1.92164	6.83901	0.0089188	0.0667598		ENSSSCG00000016836	NADKD1	-0.876175	2.73748	14.3441	0.000152257	0.00113658
ENSSSCG00000030246	FCRLA	-0.78024	3.38765	34.381	4.53127e-09	3.43886e-08		ENSSSCG00000005308	RUSC2	1.14672	2.18547	6.83542	0.00893678	0.0668256		ENSSSCG00000000925	C12orf29	-0.777803	3.41195	14.3259	0.000153737	0.00114501
ENSSSCG00000017378	DHX8	0.607674	7.19384	34.3526	4.59797e-09	3.48706e-08		ENSSSCG00000013655	ICAM1	0.686768	3.73012	6.83481	0.00893982	0.0668256		ENSSSCG00000017024	CCNG1	-0.66485	6.55293	14.3251	0.000153801	0.00114501
ENSSSCG00000010914	NA	0.745592	4.28689	34.2881	4.75272e-09	3.60192e-08		ENSSSCG00000012792	RENBP	0.53286	5.39526	6.83139	0.00895697	0.0669081		ENSSSCG00000028220	SIPA1	0.895434	6.28265	14.3245	0.000153846	0.00114501
ENSSSCG00000015108	HMBS	-0.736907	7.38026	34.2682	4.80175e-09	3.63656e-08		ENSSSCG00000007556	PSMG3	-0.537971	3.12643	6.82655	0.00898127	0.0670438		ENSSSCG00000030642	PCNA	-0.8027	6.59902	14.3243	0.00015387	0.00114501
ENSSSCG00000017212	NA	-0.656652	7.6401	34.2608	4.81986e-09	3.64775e-08		ENSSSCG00000025283	NA	0.593691	7.48208	6.82478	0.00899017	0.0670632		ENSSSCG00000015433	CDHR3	1.49805	4.29784	14.3235	0.000153929	0.00114501
ENSSSCG00000021134	PELI2	-0.750631	3.40413	34.2574	4.82842e-09	3.6517e-08		ENSSSCG00000002701	MON1B	0.957855	2.88252	6.82359	0.00899614	0.0670632		ENSSSCG00000006081	RPL30	-0.868752	10.6838	14.3225	0.000154016	0.00114501
ENSSSCG00000011930	ATG3	0.57584	5.95304	34.2344	4.88579e-09	3.69254e-08		ENSSSCG00000017580	TMEM92	0.799986	5.93792	6.81593	0.00903482	0.0672599		ENSSSCG00000006776	MOV10	0.854204	9.70685	14.3135	0.00015475	0.00114969
ENSSSCG00000029507	RASGEF1B	-0.686764	4.84617	34.2196	4.923e-09	3.71809e-08		ENSSSCG00000000994	GMDS	-0.502382	5.83346	6.81284	0.00905047	0.0673003		ENSSSCG00000015944	TLK1	-0.706947	4.96432	14.3104	0.000155008	0.00115082
ENSSSCG00000024527	NDEL1	0.660923	5.32672	34.2075	4.9538e-09	3.73877e-08		ENSSSCG00000027658	NA	0.611768	3.2293	6.80986	0.0090656	0.0673003		ENSSSCG00000010525	PI4K2A	0.580509	5.18798	14.3056	0.000155401	0.00115296
ENSSSCG00000007308	ROMO1	-0.617422	6.25005	34.1937	4.9889e-09	3.76266e-08		ENSSSCG00000029576	ZNF239	-0.528464	3.67034	6.80979	0.00906594	0.0673003		ENSSSCG00000003742	INO80C	-0.807116	6.27846	14.3041	0.000155529	0.00115313
ENSSSCG00000024109	BDH1	-0.621825	5.52635	34.1772	5.03154e-09	3.79221e-08		ENSSSCG00000014357	CXXC5	-0.716736	5.02917	6.80918	0.00906905	0.0673003		ENSSSCG00000007888	TNFRSF17	-0.737452	4.37458	14.2998	0.000155881	0.00115496
ENSSSCG00000005832	MAMDC4	-0.71791	5.27096	34.1595	5.07748e-09	3.8242e-08		ENSSSCG00000012327	HSD17B10	-0.530227	6.84188	6.80879	0.00907102	0.0673003		ENSSSCG00000003746	NA	-0.731273	8.33256	14.2697	0.000158392	0.00117197
ENSSSCG00000029985	ARL10	-0.640916	4.9064	34.135	5.14172e-09	3.86991e-08		ENSSSCG00000028275	INTS5	0.564032	5.60736	6.80307	0.00910013	0.0674706		ENSSSCG00000026018	MFSD1	0.834008	4.40425	14.2603	0.000159186	0.00117627
ENSSSCG00000004705	MAP1A	1.36102	2.15463	34.1055	5.22031e-09	3.92636e-08		ENSSSCG00000006638	CDC42SE1	0.502705	7.54022	6.79591	0.00913667	0.0676497		ENSSSCG00000017783	MYO18A	0.96733	5.20857	14.2603	0.000159189	0.00117627
ENSSSCG00000008614	SMC6	-0.687792	5.62953	34.0944	5.2503e-09	3.9462e-08		ENSSSCG00000024825	RPL6	-0.681419	11.9565	6.77717	0.0092331	0.0683175		ENSSSCG00000017866	TAX1BP3	0.719543	4.0695	14.2394	0.000160965	0.0011886
ENSSSCG00000011610	NUP210	-0.637527	6.96647	34.068	5.32207e-09	3.9974e-08		ENSSSCG00000012816	MTCP1NB	-0.619438	3.21672	6.77552	0.00924166	0.0683346		ENSSSCG00000024295	SIAH2	0.87382	6.77367	14.232	0.000161598	0.00119247
ENSSSCG00000003561	ZDHHC18	0.723059	4.29504	34.0217	5.44999e-09	4.09067e-08		ENSSSCG00000006736	CD2	-0.605337	8.79532	6.77376	0.00925075	0.0683555		ENSSSCG00000000843	TXNRD1	0.648558	6.44488	14.2252	0.000162187	0.001196
ENSSSCG00000017700	CCL3L3	-1.02899	3.17185	33.9433	5.67415e-09	4.25017e-08		ENSSSCG00000029662	RASSF4	0.911761	1.7661	6.7628	0.00930774	0.0686824		ENSSSCG00000000757	ADIPOR2	0.668016	3.56657	14.2227	0.000162403	0.0011968
ENSSSCG00000008762	STIM2	-0.712004	3.72931	33.9166	5.75247e-09	4.30589e-08		ENSSSCG00000025180	NA	-0.552887	4.15395	6.76068	0.00931882	0.0686824		ENSSSCG00000010041	NA	-1.1373	9.07485	14.2095	0.000163544	0.00120439
ENSSSCG00000009610	NPM2	-0.817295	3.12813	33.912	5.76632e-09	4.3133e-08		ENSSSCG00000027441	RPL22L1	-0.588253	6.04445	6.75927	0.00932619	0.0686824		ENSSSCG00000010435	MINPP1	-0.833522	3.10697	14.2026	0.000164144	0.00120799
ENSSSCG00000013655	ICAM1	0.841356	3.73151	33.9054	5.7857e-09	4.32484e-08		ENSSSCG00000008549	SLC4A1AP	0.525976	3.40652	6.75657	0.00934029	0.0686824		ENSSSCG00000021738	PTPN2	0.663166	5.19413	14.1872	0.000165495	0.00121611
ENSSSCG00000025883	RPL37	-0.8342	10.6048	33.892	5.82574e-09	4.3518e-08		ENSSSCG00000002696	VAT1L	-0.922795	1.61546	6.75532	0.00934685	0.0686824		ENSSSCG00000025248	PITPNA	0.672024	5.54798	14.1865	0.000165558	0.00121611
ENSSSCG00000026876	ABHD12	0.607292	5.93732	33.8723	5.88501e-09	4.39307e-08		ENSSSCG00000014101	AP3B1	0.457694	5.506	6.75443	0.0093515	0.0686824		ENSSSCG00000022611	CAPRIN2	-1.04393	1.28682	14.1793	0.00016619	0.00121826
ENSSSCG00000029484	EMB	0.755705	5.11995	33.8081	6.08252e-09	4.53609e-08		ENSSSCG00000010690	SEC23IP	1.02033	1.31465	6.75053	0.009372	0.0687818		ENSSSCG00000006815	CSF1	1.7238	1.08557	14.1788	0.000166233	0.00121826
ENSSSCG00000016339	ILKAP	-0.593403	4.69345	33.8073	6.08489e-09	4.53609e-08		ENSSSCG00000003743	GALNT1	0.624225	3.1308	6.74946	0.00937762	0.0687818		ENSSSCG00000027500	NA	-1.04537	7.01093	14.1771	0.000166387	0.00121826
ENSSSCG00000027660	IFI44L	0.856642	8.80095	33.7988	6.11152e-09	4.55283e-08		ENSSSCG00000015842	PPP2CB	-0.660423	5.81994	6.74763	0.00938726	0.0688063		ENSSSCG00000008588	FKBP1B	-0.900197	2.04815	14.1766	0.00016643	0.00121826
ENSSSCG00000022396	BLZF1	0.796438	4.41048	33.7912	6.13567e-09	4.56771e-08		ENSSSCG00000008568	CCDC164	-0.726651	5.53764	6.74295	0.0094119	0.0688721		ENSSSCG00000004077	FBXO5	-1.23084	1.67556	14.1405	0.000169655	0.00124011
ENSSSCG00000010566	FBXW4	-0.623844	5.50396	33.7714	6.19836e-09	4.61125e-08		ENSSSCG00000028968	RAC1	0.526672	8.02326	6.74234	0.00941512	0.0688721		ENSSSCG00000030439	FKBP15	1.20641	2.02759	14.1393	0.000169756	0.00124011
ENSSSCG00000014249	2018-03-04	-0.817652	5.33898	33.7319	6.32547e-09	4.70261e-08		ENSSSCG00000024528	ZDHHC14	-0.626876	3.93505	6.72732	0.00949472	0.0694079		ENSSSCG00000021825	RPS21	-0.782943	5.92033	14.1369	0.000169976	0.00124089
ENSSSCG00000014387	DIAPH1	0.679195	6.88573	33.6783	6.50233e-09	4.8308e-08		ENSSSCG00000013414	ARID3A	0.561819	6.28047	6.71639	0.0095531	0.0697881		ENSSSCG00000009475	SLAIN1	-0.79043	3.5043	14.132	0.000170421	0.00124331
ENSSSCG00000011272	RPL14	-0.642094	7.98017	33.6748	6.51376e-09	4.8334e-08		ENSSSCG00000021266	MAP3K11	0.950291	4.84382	6.70622	0.0096077	0.07014		ENSSSCG00000013366	LDHA	0.785302	9.01291	14.1275	0.000170827	0.00124544
ENSSSCG00000010896	ASPM	-0.793479	2.94391	33.6746	6.51466e-09	4.8334e-08		ENSSSCG00000021511	GCSAM	-0.808718	1.94649	6.7046	0.00961645	0.0701571		ENSSSCG00000011980	CLDND1	-0.858702	5.44507	14.1241	0.00017114	0.00124689
ENSSSCG00000021712	HERC6	0.994438	9.30883	33.6687	6.53453e-09	4.84486e-08		ENSSSCG00000028855	GMPS	0.496379	4.57138	6.69828	0.00965057	0.0703122		ENSSSCG00000015872	GPD2	0.722447	4.54678	14.1164	0.000171843	0.00125118
ENSSSCG00000011562	EMC3	0.684185	7.24776	33.6661	6.54296e-09	4.84782e-08		ENSSSCG00000001672	CRIP3	-0.853596	2.92659	6.6927	0.00968086	0.070486		ENSSSCG00000025403	NA	-0.93377	2.74967	14.1111	0.000172324	0.00125361
ENSSSCG00000012910	RPS6KB2	-0.758749	7.27501	33.6571	6.57346e-09	4.86712e-08		ENSSSCG00000006413	FCER1A	-0.882652	5.48504	6.68928	0.00969944	0.0705743		ENSSSCG00000014167	GLRX	0.897136	6.72227	14.1102	0.000172406	0.00125361
ENSSSCG00000005683	TOR1B	0.681537	2.81775	33.6523	6.58958e-09	4.87576e-08		ENSSSCG00000003030	CIC	0.736473	6.53809	6.68306	0.00973336	0.0707426		ENSSSCG00000029576	ZNF239	-0.712819	3.67034	14.0972	0.000173602	0.00126063
ENSSSCG00000010316	KAT6B	-0.7421	3.31868	33.5989	6.77306e-09	5.00813e-08		ENSSSCG00000011603	TMEM43	0.849949	2.12158	6.68266	0.00973551	0.0707426		ENSSSCG00000021134	PELI2	-0.905061	3.40529	14.0886	0.000174399	0.00126558
ENSSSCG00000021588	DAPK2	-0.942134	4.45839	33.5968	6.78041e-09	5.01017e-08		ENSSSCG00000015078	NA	-0.558009	3.73537	6.67517	0.00977652	0.0709463		ENSSSCG00000021628	TMEM70	0.774227	5.32237	14.0826	0.000174951	0.00126874
ENSSSCG00000027411	NA	-0.820701	3.09396	33.5927	6.79488e-09	5.01748e-08		ENSSSCG00000016117	ALS2CR8	-0.824551	3.25773	6.67305	0.00978814	0.0709835		ENSSSCG00000028045	MUL1	0.817316	5.79614	14.0679	0.000176329	0.00127789
ENSSSCG00000017389	RAMP2	0.656734	5.71283	33.5182	7.06006e-09	5.20626e-08		ENSSSCG00000008989	CNOT6L	0.583649	3.99016	6.66628	0.00982543	0.0712067		ENSSSCG00000015965	GPR155	-0.790376	3.41443	14.0482	0.000178184	0.00129047
ENSSSCG00000025005	B4GALT6	-1.10266	1.36065	33.5053	7.10698e-09	5.2338e-08		ENSSSCG00000011713	P2RY12	1.17563	1.89765	6.66505	0.00983218	0.0712084		ENSSSCG00000007788	PHKG2	0.727131	6.8127	14.044	0.000178585	0.00129252
ENSSSCG00000017887	XAF1	0.871491	6.84116	33.4448	7.33141e-09	5.39544e-08		ENSSSCG00000001534	ANKS1A	0.654221	2.43091	6.65791	0.00987167	0.0713357		ENSSSCG00000016342	HES6	0.820995	6.00537	14.0335	0.000179579	0.00129886
ENSSSCG00000021078	KDM4B	1.11492	1.27634	33.4241	7.41008e-09	5.44601e-08		ENSSSCG00000013082	SDHAF2	0.470191	6.24956	6.6569	0.00987724	0.0713357		ENSSSCG00000026082	DNAJC3	0.610339	5.22999	14.032	0.000179722	0.00129904
ENSSSCG00000026857	NA	0.646749	5.54187	33.4154	7.44338e-09	5.46681e-08		ENSSSCG00000025281	ARL6IP1	0.566085	8.0541	6.65673	0.00987818	0.0713357		ENSSSCG00000014367	SLC35A4	0.800995	5.2749	14.0237	0.00018052	0.00130394
ENSSSCG00000023248	RPS15	-0.865347	11.2377	33.4129	7.45262e-09	5.46992e-08		ENSSSCG00000011459	SELK	-0.54708	5.62596	6.64732	0.00993051	0.0715948		ENSSSCG00000016483	NA	-1.47842	3.6325	14.0131	0.000181543	0.00131047
ENSSSCG00000028517	SC5DL	-0.765404	3.57612	33.4098	7.46451e-09	5.47497e-08		ENSSSCG00000008359	RAB1A	0.554604	4.96759	6.64717	0.00993136	0.0715948		ENSSSCG00000016021	NUP35	-0.924563	2.1252	14.0054	0.000182285	0.00131495
ENSSSCG00000009400	RCBTB2	0.598998	4.61756	33.3845	7.56229e-09	5.54298e-08		ENSSSCG00000004761	ZFYVE19	-0.505782	3.81291	6.64364	0.00995102	0.0716421		ENSSSCG00000003143	MAMSTR	-1.05591	2.41857	13.9858	0.000184198	0.00132788
ENSSSCG00000013474	S1PR4	0.56502	6.40212	33.3709	7.61546e-09	5.57447e-08		ENSSSCG00000011235	UBP1	0.774971	3.01386	6.63956	0.00997388	0.0716825		ENSSSCG00000022070	ZNF143	0.640799	5.20075	13.9809	0.000184679	0.00133047
ENSSSCG00000010239	RUFY2	-0.806691	3.11665	33.3636	7.64409e-09	5.59169e-08		ENSSSCG00000012982	SIPA1	0.895104	7.32938	6.63927	0.00997548	0.0716825		ENSSSCG00000026530	GPR19	-0.969069	1.57324	13.9729	0.000185468	0.00133527
ENSSSCG00000013178	ZDHHC5	0.535795	5.4127	33.3435	7.7237e-09	5.64615e-08		ENSSSCG00000015834	RNF122	0.478887	5.4622	6.63912	0.0099763	0.0716825		ENSSSCG00000014565	NA	1.71116	8.20526	13.9654	0.000186202	0.00133967
ENSSSCG00000021795	SIRPB1	0.992341	3.88706	33.3122	7.84902e-09	5.73392e-08		ENSSSCG00000028902	RB1CC1	0.484847	5.04467	6.61995	0.0100843	0.072274		ENSSSCG00000005829	AGPAT2	1.07647	4.92329	13.948	0.000187937	0.00135126
ENSSSCG00000021511	GCSAM	-1.0065	1.94553	33.3103	7.85661e-09	5.73564e-08		ENSSSCG00000023187	VAV3	0.66822	4.01064	6.61981	0.010085	0.072274		ENSSSCG00000024692	RRBP1	0.67832	6.74511	13.9448	0.000188256	0.00135225
ENSSSCG00000010735	LHPP	-0.655183	5.78143	33.3031	7.88558e-09	5.75295e-08		ENSSSCG00000006828	ATXN7L2	-0.511735	5.06825	6.59017	0.0102543	0.073439		ENSSSCG00000022993	TBC1D8B	1.32267	2.5473	13.9442	0.00018832	0.00135225
ENSSSCG00000030172	CD40LG	-0.6672	3.98664	33.2913	7.93372e-09	5.78349e-08		ENSSSCG00000017100	MTRR	-0.459788	4.94094	6.58812	0.0102661	0.0734755		ENSSSCG00000015455	CUL1	0.625198	6.37279	13.9427	0.000188469	0.00135242
ENSSSCG00000016599	GPR37	-1.18595	2.02119	33.2902	7.93802e-09	5.78349e-08		ENSSSCG00000007942	HMOX2	-0.508389	7.74857	6.58578	0.0102796	0.073524		ENSSSCG00000012317	GSPT2	-0.722851	3.81779	13.9406	0.000188677	0.00135303
ENSSSCG00000004791	RASGRP1	-0.616052	5.2103	33.2475	8.11447e-09	5.90811e-08		ENSSSCG00000022359	RNF113A	-0.491799	5.36451	6.58239	0.0102992	0.0736159		ENSSSCG00000015432	ATXN7L1	0.743069	3.38771	13.938	0.00018894	0.00135403
ENSSSCG00000009322	SLC46A3	0.759372	3.84491	33.2396	8.14745e-09	5.92818e-08		ENSSSCG00000015558	SMG7	0.493582	4.4787	6.58068	0.0103092	0.073618		ENSSSCG00000011611	C3orf37	0.692617	5.35273	13.933	0.000189443	0.00135585
ENSSSCG00000001242	GABBR1	-0.818466	7.00735	33.1884	8.36491e-09	6.07832e-08		ENSSSCG00000027136	F13A1	0.690296	3.7136	6.58002	0.010313	0.073618		ENSSSCG00000000907	PLXNC1	1.04137	7.93626	13.9275	0.000190001	0.00135896
ENSSSCG00000002743	ATXN1L	0.669112	4.60054	33.1648	8.46709e-09	6.14848e-08		ENSSSCG00000004814	LRRC28	-0.840687	4.5121	6.5763	0.0103345	0.0737237		ENSSSCG00000010316	KAT6B	-0.917283	3.31125	13.9144	0.000191325	0.00136665
ENSSSCG00000005386	STX17	0.739181	3.04781	33.0855	8.81921e-09	6.38721e-08		ENSSSCG00000017902	CAMTA2	1.0796	5.107	6.57496	0.0103423	0.0737313		ENSSSCG00000002008	DCAF11	0.604071	6.45332	13.9115	0.000191621	0.00136787
ENSSSCG00000000843	TXNRD1	0.594252	6.44585	33.0686	8.89628e-09	6.43876e-08		ENSSSCG00000012574	AMMECR1	-0.686173	4.51291	6.56695	0.010389	0.0740157		ENSSSCG00000016756	BLVRA	0.895356	5.48355	13.8985	0.000192951	0.00137646
ENSSSCG00000026422	GPER	-1.32645	1.96511	33.0439	9.01017e-09	6.51688e-08		ENSSSCG00000017235	NA	0.837501	1.55288	6.5524	0.0104743	0.0745748		ENSSSCG00000012980	KAT5	0.625708	6.4245	13.8834	0.000194513	0.0013867
ENSSSCG00000010692	WDR11	0.806983	2.87809	33.026	9.09368e-09	6.57294e-08		ENSSSCG00000013474	S1PR4	0.488617	6.4015	6.54233	0.0105337	0.0749493		ENSSSCG00000017071	SAP30L	0.66857	3.85385	13.8782	0.000195048	0.0013896
[truncated: 3,056 more rows]

## Sheet: Supplementary Table S5
miRNA_IDs	ensembl_gene_id	gene_symbol	miRNA_strand	gene_strand	DE_miRNA	DE_gene	corr_miRNA_mRNA_both_dpi	corr_miRNA_mRNA_0dpi	corr_miRNA_mRNA_2dpi
[truncated: 42 more rows]

[truncated: 2 more sheets: Supplementary Table S6, Supplementary Table S7]
